# Supplementary material for: Identification of differentially expressed genes in sunflower (Helianthus annuus) leaves and roots under drought stress by RNA sequencing
Source: Bot Stud. 2017 Oct 25;58:42. doi: 10.1186/s40529-017-0197-3 (PMC5656504; doi:10.1186/s40529-017-0197-3)
Supplement: Supplementary file 1 — Additional file 1: Table S1. The sequences of primers of qRT-PCR. [file 40529_2017_197_MOESM1_ESM.xls]

## Sheet: Sheet1
Name of Primer	Sequence (5' to 3')	length of product(bp)
COMP9755_C0 forward primer:	TCCTGTGATACGCGATGCTCT	153
COMP9755_C0 reverse primer:	TGTTCGGGTCGGGTTCTGT
COMP72325_C0 forward primer:	GCATGTTCTTGCAGCACTTGTACT	151
COMP72325_C0 reverse primer:	ATTCGGTAACCCATCACTTTCACTA
COMP36138_C0 forward primer:	GCTTGCGTCTAAATCCGAGTC	125
COMP36138_C0 reverse primer:	ATTCTTCACCGCTGCCACTAC
COMP29815_C0 forward primer:	GGATTCGTAGAGTCCAAGCAAGA	195
COMP29815_C0 reverse primer:	CTAATAGACCCAACGCCTCACAT
COMP11967_C0 forward primer:	GGCATTCTGCATCGTTCTGG	141
COMP11967_C0 reverse primer:	CTGATACTGCTCCTCTTGTCTGTGA
ACTIN forward primer:	GGTATTCACGAGACCACCTACAACT	212
ACTIN reverse primer:	CCTCCGATCCAGACACTGTATT
