# Supplementary material for: Identification of differentially expressed genes in sunflower (Helianthus annuus) leaves and roots under drought stress by RNA sequencing
Source: Bot Stud. 2017 Oct 25;58:42. doi: 10.1186/s40529-017-0197-3 (PMC5656504; doi:10.1186/s40529-017-0197-3)
Supplement: Supplementary file 2 — Additional file 2: Table S2. The annotation of unigenes obtianed by transcriptome sequencing. [file 40529_2017_197_MOESM2_ESM.xlsx]

## Sheet: Supplementary Table S2
Genes	Gene Length	NR GI	NR ID	NR Score	NR Evalue	NR Description	NT GI	NT ID	NT Score	NT Evalue	NT Description	KO ID	KO Name	KO Description	Http Link	Swissprot ID	Swissprot Score	Swissprot Evalue	Swissprot Description	PFAM ID	PFAM description	Gene Ontology Biological Pathway	BP Description	Gene Ontology Molecular Function	MF Description	Gene Ontology Cellular Component	CC Description	KOG ID	KOG Description
comp46551_c0	497	171451996	BAG15862.1	404	1.09e-43	hypothetical protein [Bruguiera gymnorhiza]	--	--	--	--	--	--	--	--	--	--	--	--	--	--	--	--	--	--	--	--	--	--	--
comp57237_c0	673	224059056	XP_002299695.1	274	7.23e-26	predicted protein [Populus trichocarpa] >gi|222846953|gb|EEE84500.1| predicted protein [Populus trichocarpa]	--	--	--	--	--	--	--	--	--	--	--	--	--	PF10152	Predicted coiled-coil domain-containing protein (DUF2360)	--	--	--	--	GO:0005886//GO:0071203	plasma membrane//WASH complex	--	--
comp161621_c0	482	--	--	--	--	--	--	--	--	--	--	--	--	--	--	--	--	--	--	--	--	--	--	--	--	--	--	--	--
comp251920_c0	229	--	--	--	--	--	--	--	--	--	--	--	--	--	--	--	--	--	--	PF05314	Baculovirus occlusion-derived virus envelope protein EC27	--	--	--	--	GO:0019031	viral envelope	--	--
comp23884_c0	595	401466658	AFP93563.1	227	1.95e-19	NAC [Cestrum nocturnum]	--	--	--	--	--	--	--	--	--	--	--	--	--	--	--	--	--	--	--	--	--	--	--
comp32841_c0	1441	359481589	XP_002282804.2	1349	0	PREDICTED: uncharacterized protein LOC100263058 [Vitis vinifera] >gi|297740104|emb|CBI30286.3| unnamed protein product [Vitis vinifera]	332189094	CP002684.1	48	6.91e-14	Arabidopsis thaliana chromosome 1, complete sequence	--	--	--	--	--	--	--	--	--	--	--	--	--	--	--	--	--	--
comp23882_c0	1146	224108075	XP_002314711.1	474	2.24e-52	predicted protein [Populus trichocarpa] >gi|222863751|gb|EEF00882.1| predicted protein [Populus trichocarpa]	--	--	--	--	--	--	--	--	--	Q3E936	335	6.19e-34	Probable membrane-associated kinase regulator 1 OS=Arabidopsis thaliana GN=MAKR1 PE=1 SV=1	--	--	--	--	--	--	--	--	--	--
comp362549_c0	205	--	--	--	--	--	--	--	--	--	--	--	--	--	--	--	--	--	--	--	--	--	--	--	--	--	--	--	--
comp340857_c0	508	297745581	CBI40746.3	419	6.55e-46	unnamed protein product [Vitis vinifera]	--	--	--	--	--	K08472	MLO	mlo protein	http://www.genome.jp/dbget-bin/www_bget?ko:K08472	O49873	304	3.37e-31	MLO protein homolog 1 OS=Hordeum vulgare GN=MLO-H1 PE=3 SV=1	PF03094	Mlo family	GO:0006952	defense response	--	--	GO:0016021	integral to membrane	--	--
comp55993_c0	1918	359497499	XP_003635541.1	1465	0	PREDICTED: AP2-like ethylene-responsive transcription factor AIL6-like [Vitis vinifera]	255585796	XM_002533532.1	119	3.15e-53	Ricinus communis conserved hypothetical protein, mRNA	K09285	OVM, ANT	AP2-like factor, ANT lineage	http://www.genome.jp/dbget-bin/www_bget?ko:K09285	Q52QU2	1109	1.27e-141	AP2-like ethylene-responsive transcription factor AIL6 OS=Arabidopsis thaliana GN=AIL6 PE=2 SV=1	PF00847	AP2 domain	GO:0006355	regulation of transcription, DNA-dependent	GO:0003700	sequence-specific DNA binding transcription factor activity	GO:0005667	transcription factor complex	--	--
comp101418_c0	431	--	--	--	--	--	--	--	--	--	--	--	--	--	--	--	--	--	--	PF02465//PF05531	Flagellar hook-associated protein 2 N-terminus//Nucleopolyhedrovirus P10 protein	--	--	--	--	GO:0009424//GO:0019028	bacterial-type flagellum hook//viral capsid	--	--
comp7965_c0	1543	225451665	XP_002277996.1	919	1.99e-117	PREDICTED: uncharacterized protein LOC100249764 [Vitis vinifera]	--	--	--	--	--	--	--	--	--	--	--	--	--	PF13631	Cytochrome b(N-terminal)/b6/petB	GO:0006118	electron transport	GO:0016491//GO:0009055	oxidoreductase activity//electron carrier activity	GO:0016020	membrane	--	--
comp252153_c0	277	357463013	XP_003601788.1	361	6.37e-39	HORMA domain-containing protein [Medicago truncatula] >gi|355490836|gb|AES72039.1| HORMA domain-containing protein [Medicago truncatula]	--	--	--	--	--	--	--	--	--	--	--	--	--	--	--	--	--	--	--	--	--	--	--
comp108160_c0	630	224063333	XP_002301101.1	633	2.32e-76	predicted protein [Populus trichocarpa] >gi|222842827|gb|EEE80374.1| predicted protein [Populus trichocarpa]	225455458	XM_002274772.1	47	1.06e-13	PREDICTED: Vitis vinifera multidrug and toxin extrusion protein 2-like (LOC100248568), mRNA	K03327	TC.MATE, SLC47A, norM, mdtK, dinF	multidrug resistance protein, MATE family	http://www.genome.jp/dbget-bin/www_bget?ko:K03327	Q10085	212	2.77e-18	Uncharacterized transporter C11D3.06 OS=Schizosaccharomyces pombe (strain 972 / ATCC 24843) GN=SPAC11D3.06 PE=2 SV=1	PF01554//PF07664	MatE//Ferrous iron transport protein B C terminus	GO:0006810//GO:0015684//GO:0050896//GO:0015893//GO:0055085//GO:0006855	transport//ferrous iron transport//response to stimulus//drug transport//transmembrane transport//drug transmembrane transport	GO:0015093//GO:0015238//GO:0022857//GO:0015297	ferrous iron transmembrane transporter activity//drug transmembrane transporter activity//transmembrane transporter activity//antiporter activity	GO:0016020//GO:0016021	membrane//integral to membrane	KOG1347	Uncharacterized membrane protein, predicted efflux pump
comp729_c0	752	296090659	CBI41059.3	416	2.08e-46	unnamed protein product [Vitis vinifera]	449518660	XM_004166307.1	62	5.83e-22	PREDICTED: Cucumis sativus homeobox-leucine zipper protein HAT22-like (LOC101223437), mRNA	K09338	HD-ZIP	homeobox-leucine zipper protein	http://www.genome.jp/dbget-bin/www_bget?ko:K09338	P46665	393	1.35e-43	Homeobox-leucine zipper protein HAT14 OS=Arabidopsis thaliana GN=HAT14 PE=2 SV=3	PF00046//PF02183//PF05920	Homeobox domain//Homeobox associated leucine zipper//Homeobox KN domain	GO:0006355	regulation of transcription, DNA-dependent	GO:0043565//GO:0003677//GO:0003700	sequence-specific DNA binding//DNA binding//sequence-specific DNA binding transcription factor activity	GO:0005634//GO:0005667	nucleus//transcription factor complex	KOG0483	Transcription factor HEX, contains HOX and HALZ domains
comp260_c1	664	255543821	XP_002512973.1	903	9.08e-118	xylulose kinase, putative [Ricinus communis] >gi|223547984|gb|EEF49476.1| xylulose kinase, putative [Ricinus communis]	--	--	--	--	--	--	--	--	--	--	--	--	--	PF02782	FGGY family of carbohydrate kinases, C-terminal domain	GO:0016310//GO:0005975//GO:0005997	phosphorylation//carbohydrate metabolic process//xylulose metabolic process	GO:0004856//GO:0016773	xylulokinase activity//phosphotransferase activity, alcohol group as acceptor	--	--	--	--
comp155_c0	637	171906254	ACB56924.1	749	1.96e-94	glycosyltransferase UGT88A8 [Hieracium pilosella]	--	--	--	--	--	--	--	--	--	Q4R1I9	492	2.65e-57	Anthocyanidin 5,3-O-glucosyltransferase OS=Rosa hybrid cultivar GN=RhGT1 PE=2 SV=1	PF00201	UDP-glucoronosyl and UDP-glucosyl transferase	GO:0008152	metabolic process	GO:0016758//GO:0016757	transferase activity, transferring hexosyl groups//transferase activity, transferring glycosyl groups	--	--	--	--
comp209768_c0	383	--	--	--	--	--	--	--	--	--	--	--	--	--	--	--	--	--	--	--	--	--	--	--	--	--	--	--	--
comp3104_c0	394	359494654	XP_002263797.2	132	4.78e-07	PREDICTED: uncharacterized protein LOC100241125 [Vitis vinifera]	--	--	--	--	--	--	--	--	--	--	--	--	--	--	--	--	--	--	--	--	--	--	--
comp55118_c0	827	225436813	XP_002270167.1	433	9.19e-50	PREDICTED: uncharacterized protein LOC100240762 [Vitis vinifera] >gi|296086638|emb|CBI32273.3| unnamed protein product [Vitis vinifera]	460393443	XM_004242271.1	83	1.36e-33	PREDICTED: Solanum lycopersicum uncharacterized LOC101248403 (LOC101248403), mRNA	--	--	--	--	--	--	--	--	--	--	--	--	--	--	--	--	--	--
comp41629_c0	664	255575017	XP_002528414.1	361	1.12e-39	Cucumber peeling cupredoxin, putative [Ricinus communis] >gi|223532150|gb|EEF33956.1| Cucumber peeling cupredoxin, putative [Ricinus communis]	--	--	--	--	--	--	--	--	--	Q9SK27	163	1.19e-12	Early nodulin-like protein 1 OS=Arabidopsis thaliana GN=At2g25060 PE=1 SV=2	PF02298	Plastocyanin-like domain	GO:0006118	electron transport	GO:0005507//GO:0009055	copper ion binding//electron carrier activity	--	--	--	--
comp63728_c0	872	301113256	XP_002998398.1	1252	4.21e-172	60S ribosomal protein L8, putative [Phytophthora infestans T30-4] >gi|262111699|gb|EEY69751.1| 60S ribosomal protein L8, putative [Phytophthora infestans T30-4]	32970368	AK060350.1	431	0	Oryza sativa Japonica Group cDNA clone:001-008-F06, full insert sequence	K02938	RP-L8e, RPL8	large subunit ribosomal protein L8e	http://www.genome.jp/dbget-bin/www_bget?ko:K02938	P46286	1013	6.63e-137	60S ribosomal protein L8-1 OS=Arabidopsis thaliana GN=RPL8A PE=1 SV=2	PF00181//PF03947	Ribosomal Proteins L2, RNA binding domain//Ribosomal Proteins L2, C-terminal domain	GO:0042254//GO:0006412	ribosome biogenesis//translation	GO:0003735//GO:0003723	structural constituent of ribosome//RNA binding	GO:0015934//GO:0005840//GO:0005622	large ribosomal subunit//ribosome//intracellular	KOG2309	60s ribosomal protein L2/L8
comp16211_c0	903	359807381	NP_001241639.1	802	3.46e-105	uncharacterized protein LOC100805631 [Glycine max] >gi|297839753|ref|XP_002887758.1| ubiquitin-conjugating enzyme 1 [Arabidopsis lyrata subsp. lyrata] >gi|71040675|gb|AAZ20286.1| ubiquitin-conjugating enzyme 1 [Arachis hypogaea] >gi|217075352|gb|ACJ86036.1| unknown [Medicago truncatula] >gi|255628881|gb|ACU14785.1| unknown [Glycine max] >gi|255641415|gb|ACU20984.1| unknown [Glycine max] >gi|29733…	388496951	BT136747.1	257	2.81e-130	Lotus japonicus clone JCVI-FLLj-6F18 unknown mRNA	K10580	UBE2N, BLU, UBC13	ubiquitin-conjugating enzyme E2 N	http://www.genome.jp/dbget-bin/www_bget?ko:K10580	Q94A97	799	6.58e-106	Ubiquitin-conjugating enzyme E2 35 OS=Arabidopsis thaliana GN=UBC35 PE=1 SV=1	PF00179//PF05743//PF05773	Ubiquitin-conjugating enzyme//UEV domain//RWD domain	GO:0006464//GO:0015031	cellular protein modification process//protein transport	GO:0005515//GO:0016881//GO:0005524	protein binding//acid-amino acid ligase activity//ATP binding	--	--	KOG0417	Ubiquitin-protein ligase
comp40376_c0	437	224119728	XP_002331146.1	142	9.9e-10	predicted protein [Populus trichocarpa] >gi|222873229|gb|EEF10360.1| predicted protein [Populus trichocarpa]	--	--	--	--	--	--	--	--	--	--	--	--	--	--	--	--	--	--	--	--	--	--	--
comp464695_c0	215	296085462	CBI29194.3	174	2.47e-13	unnamed protein product [Vitis vinifera]	--	--	--	--	--	--	--	--	--	O49680	153	1.41e-11	Pentatricopeptide repeat-containing protein At4g19220, mitochondrial OS=Arabidopsis thaliana GN=PCMP-E2 PE=2 SV=2	--	--	--	--	--	--	--	--	--	--
comp197455_c0	238	--	--	--	--	--	--	--	--	--	--	--	--	--	--	--	--	--	--	PF04990	RNA polymerase Rpb1, domain 7	GO:0006206//GO:0006351//GO:0006144	pyrimidine nucleobase metabolic process//transcription, DNA-dependent//purine nucleobase metabolic process	GO:0003899//GO:0003677	DNA-directed RNA polymerase activity//DNA binding	GO:0005730	nucleolus	--	--
comp203529_c0	404	325186322	CCA20827.1	633	4.14e-77	mitochondriatargeted chaperonin putative [Albugo laibachii Nc14]	474421396	AP012557.1	50	1.41e-15	Mesorhizobium loti DNA, symbiosis island, strain: NZP2037	K04077	groEL, HSPD1	chaperonin GroEL	http://www.genome.jp/dbget-bin/www_bget?ko:K04077	Q05046	442	1.15e-50	Chaperonin CPN60-2, mitochondrial OS=Cucurbita maxima GN=CPN60-2 PE=1 SV=1	PF00118	TCP-1/cpn60 chaperonin family	GO:0044267//GO:0042026	cellular protein metabolic process//protein refolding	GO:0005524	ATP binding	GO:0005737	cytoplasm	KOG0356	Mitochondrial chaperonin, Cpn60/Hsp60p
comp346038_c0	320	224136800	XP_002326948.1	275	1.16e-27	predicted protein [Populus trichocarpa] >gi|222835263|gb|EEE73698.1| predicted protein [Populus trichocarpa]	--	--	--	--	--	--	--	--	--	--	--	--	--	--	--	--	--	--	--	--	--	--	--
comp31611_c0	2387	255574532	XP_002528177.1	979	6.28e-118	conserved hypothetical protein [Ricinus communis] >gi|223532389|gb|EEF34184.1| conserved hypothetical protein [Ricinus communis]	359482615	XM_002280036.2	42	2.5e-10	PREDICTED: Vitis vinifera uncharacterized LOC100256571 (LOC100256571), mRNA	--	--	--	--	--	--	--	--	--	--	--	--	--	--	--	--	--	--
comp245237_c0	347	--	--	--	--	--	--	--	--	--	--	--	--	--	--	--	--	--	--	--	--	--	--	--	--	--	--	--	--
comp37071_c0	1721	255545444	XP_002513782.1	1871	0	Aminotransferase ybdL, putative [Ricinus communis] >gi|223546868|gb|EEF48365.1| Aminotransferase ybdL, putative [Ricinus communis]	357461580	XM_003601024.1	217	9.37e-108	Medicago truncatula Kynurenine-oxoglutarate transaminase (MTR_3g072670) mRNA, complete cds	--	--	--	--	P77806	798	1.02e-98	Methionine aminotransferase OS=Escherichia coli (strain K12) GN=ybdL PE=1 SV=1	PF01053//PF01212//PF00155//PF00266	Cys/Met metabolism PLP-dependent enzyme//Beta-eliminating lyase//Aminotransferase class I and II//Aminotransferase class-V	GO:0009058//GO:0006520//GO:0006560//GO:0006525//GO:0006522//GO:0015976//GO:0006107//GO:0006534//GO:0009094//GO:0008152//GO:0006531//GO:0006571//GO:0009821//GO:0006536//GO:0000162	biosynthetic process//cellular amino acid metabolic process//proline metabolic process//arginine metabolic process//alanine metabolic process//carbon utilization//oxaloacetate metabolic process//cysteine metabolic process//L-phenylalanine biosynthetic process//metabolic process//aspartate metabolic process//tyrosine biosynthetic process//alkaloid biosynthetic process//glutamate metabolic process/…	GO:0030170//GO:0080130//GO:0016829//GO:0004069	pyridoxal phosphate binding//L-phenylalanine:2-oxoglutarate aminotransferase activity//lyase activity//L-aspartate:2-oxoglutarate aminotransferase activity	--	--	KOG0257	Kynurenine aminotransferase, glutamine transaminase K
comp9212_c0	783	15625046	AAK62031.1	727	2.63e-89	hexose transporter pGlT [Olea europaea]	398806193	JX050144.1	220	8.96e-110	Camellia sinensis hexose transporter mRNA, complete cds	--	--	--	--	Q56ZZ7	726	2.05e-90	Plastidic glucose transporter 4 OS=Arabidopsis thaliana GN=At5g16150 PE=1 SV=2	PF07690//PF00083	Major Facilitator Superfamily//Sugar (and other) transporter	GO:0055085	transmembrane transport	GO:0022891//GO:0022857	substrate-specific transmembrane transporter activity//transmembrane transporter activity	GO:0016021	integral to membrane	KOG0254	Predicted transporter (major facilitator superfamily)
comp58464_c0	366	--	--	--	--	--	--	--	--	--	--	--	--	--	--	--	--	--	--	--	--	--	--	--	--	--	--	--	--
comp17513_c0	496	2772940	AAB96651.1	240	1.74e-23	putative cruciform DNA binding protein [Glomus versiforme]	--	--	--	--	--	--	--	--	--	--	--	--	--	--	--	--	--	--	--	--	--	--	--
comp53369_c0	1084	225452588	XP_002280912.1	551	1.43e-60	PREDICTED: uncharacterized protein LOC100252487 [Vitis vinifera]	--	--	--	--	--	K14692	SLC30A5_7, ZNT5_7, MTP, MSC2	solute carrier family 30 (zinc transporter), member 5/7	http://www.genome.jp/dbget-bin/www_bget?ko:K14692	Q8H329	490	1.35e-56	Metal tolerance protein 8 OS=Oryza sativa subsp. japonica GN=MTP8 PE=2 SV=2	PF01545	Cation efflux family	GO:0006812//GO:0055085	cation transport//transmembrane transport	GO:0008324	cation transmembrane transporter activity	GO:0016021	integral to membrane	KOG1484	Putative Zn2+ transporter MSC2 (cation diffusion facilitator superfamily)
comp66185_c0	724	--	--	--	--	--	--	--	--	--	--	--	--	--	--	--	--	--	--	PF01213	Adenylate cyclase associated (CAP) N terminal	GO:0007010	cytoskeleton organization	GO:0003779	actin binding	--	--	--	--
comp323844_c0	227	--	--	--	--	--	--	--	--	--	--	--	--	--	--	--	--	--	--	--	--	--	--	--	--	--	--	--	--
comp330303_c0	205	--	--	--	--	--	--	--	--	--	--	--	--	--	--	--	--	--	--	--	--	--	--	--	--	--	--	--	--
comp165866_c0	459	--	--	--	--	--	--	--	--	--	--	--	--	--	--	--	--	--	--	--	--	--	--	--	--	--	--	--	--
comp32093_c0	393	297738894	CBI28139.3	274	6.69e-26	unnamed protein product [Vitis vinifera]	--	--	--	--	--	--	--	--	--	--	--	--	--	--	--	--	--	--	--	--	--	--	--
comp670231_c0	210	167519048	XP_001743864.1	160	1.19e-11	hypothetical protein [Monosiga brevicollis MX1] >gi|163777826|gb|EDQ91442.1| predicted protein [Monosiga brevicollis MX1]	--	--	--	--	--	--	--	--	--	--	--	--	--	--	--	--	--	--	--	--	--	--	--
comp33965_c0	4133	359487696	XP_002276596.2	1611	0	PREDICTED: uncharacterized protein LOC100242533 [Vitis vinifera]	356572893	XM_003554552.1	170	3.05e-81	PREDICTED: Glycine max uncharacterized protein LOC100794608 (LOC100794608), mRNA	--	--	--	--	Q9Y4F3	183	4.59e-12	Meiosis arrest female protein 1 OS=Homo sapiens GN=KIAA0430 PE=1 SV=6	PF01194	RNA polymerases N / 8 kDa subunit	GO:0006206//GO:0006144//GO:0006351	pyrimidine nucleobase metabolic process//purine nucleobase metabolic process//transcription, DNA-dependent	GO:0003899//GO:0003677	DNA-directed RNA polymerase activity//DNA binding	GO:0005730	nucleolus	--	--
comp150_c0	484	--	--	--	--	--	--	--	--	--	--	--	--	--	--	--	--	--	--	--	--	--	--	--	--	--	--	--	--
comp23111_c0	220	217315773	ACK37352.1	368	4.97e-41	S-adenosyl-L-methionine synthetase [Chrysanthemum coronarium]	726027	U17239.1	84	8.98e-35	Actinidia chinensis S-adenosylmethionine synthetase mRNA, complete cds	K00789	E2.5.1.6, metK	S-adenosylmethionine synthetase	http://www.genome.jp/dbget-bin/www_bget?ko:K00789	B0LXM0	361	4.02e-41	S-adenosylmethionine synthase OS=Triticum aestivum GN=SAMS PE=2 SV=1	PF02772	S-adenosylmethionine synthetase, central domain	GO:0006730//GO:0006555//GO:0006556//GO:0015948	one-carbon metabolic process//methionine metabolic process//S-adenosylmethionine biosynthetic process//methanogenesis	GO:0046872//GO:0004478//GO:0005524	metal ion binding//methionine adenosyltransferase activity//ATP binding	--	--	KOG1506	S-adenosylmethionine synthetase
comp26767_c0	665	224115788	XP_002332057.1	693	7.92e-90	predicted protein [Populus trichocarpa] >gi|222831943|gb|EEE70420.1| predicted protein [Populus trichocarpa]	--	--	--	--	--	K00550	OPI3	methylene-fatty-acyl-phospholipid synthase	http://www.genome.jp/dbget-bin/www_bget?ko:K00550	--	--	--	--	PF04140	Isoprenylcysteine carboxyl methyltransferase (ICMT) family	GO:0006563//GO:0006481//GO:0006479//GO:0006566//GO:0008654//GO:0006544	L-serine metabolic process//C-terminal protein methylation//protein methylation//threonine metabolic process//phospholipid biosynthetic process//glycine metabolic process	GO:0004671//GO:0080101//GO:0000773	protein C-terminal S-isoprenylcysteine carboxyl O-methyltransferase activity//phosphatidyl-N-dimethylethanolamine N-methyltransferase activity//phosphatidyl-N-methylethanolamine N-methyltransferase activity	GO:0016021	integral to membrane	--	--
comp164898_c0	274	--	--	--	--	--	--	--	--	--	--	--	--	--	--	--	--	--	--	--	--	--	--	--	--	--	--	--	--
comp333036_c0	251	--	--	--	--	--	--	--	--	--	--	--	--	--	--	--	--	--	--	--	--	--	--	--	--	--	--	--	--
comp19754_c0	504	224114894	XP_002332256.1	314	1.51e-31	predicted protein [Populus trichocarpa] >gi|222832021|gb|EEE70498.1| predicted protein [Populus trichocarpa]	--	--	--	--	--	K08592	SENP1	sentrin-specific protease 1	http://www.genome.jp/dbget-bin/www_bget?ko:K08592	Q94F30	296	2.95e-30	Ubiquitin-like-specific protease ESD4 OS=Arabidopsis thaliana GN=ESD4 PE=1 SV=1	PF02902	Ulp1 protease family, C-terminal catalytic domain	GO:0009911//GO:0006508//GO:0016926	positive regulation of flower development//proteolysis//protein desumoylation	GO:0016929//GO:0008234	SUMO-specific protease activity//cysteine-type peptidase activity	GO:0005634	nucleus	KOG0778	Protease, Ulp1 family
comp186823_c0	342	297810965	XP_002873366.1	179	2.04e-17	predicted protein [Arabidopsis lyrata subsp. lyrata] >gi|297319203|gb|EFH49625.1| predicted protein [Arabidopsis lyrata subsp. lyrata]	--	--	--	--	--	--	--	--	--	Q9FNN9	178	2.25e-14	Putative pentatricopeptide repeat-containing protein At5g08490 OS=Arabidopsis thaliana GN=PCMP-E32 PE=3 SV=1	--	--	--	--	--	--	--	--	--	--
comp72358_c0	337	78100210	ABB20912.1	451	2.32e-51	P450 mono-oxygenase [Stevia rebaudiana]	--	--	--	--	--	K00517	E1.14.-.-	--	http://www.genome.jp/dbget-bin/www_bget?ko:K00517	Q43068	310	6.75e-33	Cytochrome P450 82A1 (Fragment) OS=Pisum sativum GN=CYP82A1 PE=2 SV=2	PF00067	Cytochrome P450	GO:0055114//GO:0006118	oxidation-reduction process//electron transport	GO:0016705//GO:0005506//GO:0009055//GO:0004497//GO:0020037	oxidoreductase activity, acting on paired donors, with incorporation or reduction of molecular oxygen//iron ion binding//electron carrier activity//monooxygenase activity//heme binding	--	--	--	--
comp29407_c0	606	297741184	CBI31915.3	358	1.61e-36	unnamed protein product [Vitis vinifera]	--	--	--	--	--	--	--	--	--	--	--	--	--	--	--	--	--	--	--	--	--	--	--
comp9783_c0	872	225439327	XP_002269188.1	686	3.17e-87	PREDICTED: protein LURP-one-related 8 [Vitis vinifera] >gi|296089330|emb|CBI39102.3| unnamed protein product [Vitis vinifera]	--	--	--	--	--	--	--	--	--	Q9ZVI6	549	9.57e-68	Protein LURP-one-related 8 OS=Arabidopsis thaliana GN=At2g38640 PE=2 SV=1	--	--	--	--	--	--	--	--	--	--
comp21932_c0	511	359479378	XP_002269920.2	631	1.2e-72	PREDICTED: DNA polymerase epsilon catalytic subunit A [Vitis vinifera]	--	--	--	--	--	K02324	POLE1	DNA polymerase epsilon subunit 1	http://www.genome.jp/dbget-bin/www_bget?ko:K02324	F4HW04	484	3.37e-54	DNA polymerase epsilon catalytic subunit A OS=Arabidopsis thaliana GN=POL2A PE=1 SV=1	PF08490	Domain of unknown function (DUF1744)	GO:0006260	DNA replication	GO:0008270//GO:0003887	zinc ion binding//DNA-directed DNA polymerase activity	GO:0042575//GO:0005634	DNA polymerase complex//nucleus	KOG1798	DNA polymerase epsilon, catalytic subunit A
comp24526_c0	1391	225435100	XP_002281496.1	273	1.04e-24	PREDICTED: uncharacterized protein LOC100263778 [Vitis vinifera]	388327167	JQ700039.1	129	6.25e-59	Helianthus petiolaris isolate 4072-17 hypothetical protein gene, partial cds	--	--	--	--	--	--	--	--	PF00403	Heavy-metal-associated domain	GO:0030001	metal ion transport	GO:0046872	metal ion binding	--	--	--	--
comp20801_c0	244	--	--	--	--	--	--	--	--	--	--	--	--	--	--	--	--	--	--	--	--	--	--	--	--	--	--	--	--
comp2576_c0	346	147787959	CAN73850.1	358	1.93e-40	hypothetical protein VITISV_021777 [Vitis vinifera]	--	--	--	--	--	--	--	--	--	Q9C889	266	3.76e-28	PRA1 family protein F2 OS=Arabidopsis thaliana GN=PRA1F2 PE=1 SV=1	--	--	--	--	--	--	--	--	KOG3142	Prenylated rab acceptor 1
comp179061_c0	481	--	--	--	--	--	--	--	--	--	--	--	--	--	--	--	--	--	--	--	--	--	--	--	--	--	--	--	--
comp29096_c0	1252	225427599	XP_002270781.1	1310	9.84e-176	PREDICTED: uncharacterized protein LOC100264895 [Vitis vinifera] >gi|296085459|emb|CBI29191.3| unnamed protein product [Vitis vinifera]	--	--	--	--	--	--	--	--	--	--	--	--	--	PF01396	Topoisomerase DNA binding C4 zinc finger	GO:0006265	DNA topological change	GO:0003916//GO:0003677	DNA topoisomerase activity//DNA binding	GO:0005694	chromosome	--	--
comp29909_c0	778	255566403	XP_002524187.1	767	7.08e-100	Nuclear import protein mog1, putative [Ricinus communis] >gi|223536556|gb|EEF38202.1| Nuclear import protein mog1, putative [Ricinus communis]	--	--	--	--	--	--	--	--	--	Q54ML6	264	4.34e-26	Probable ran guanine nucleotide release factor OS=Dictyostelium discoideum GN=mog1 PE=3 SV=1	--	--	--	--	--	--	--	--	KOG3329	RAN guanine nucleotide release factor
comp309860_c0	461	297745783	CBI15839.3	602	5.15e-73	unnamed protein product [Vitis vinifera]	--	--	--	--	--	--	--	--	--	A8MQA3	449	2.99e-51	Pentatricopeptide repeat-containing protein At4g21065 OS=Arabidopsis thaliana GN=PCMP-H28 PE=2 SV=2	PF00383	Cytidine and deoxycytidylate deaminase zinc-binding region	--	--	GO:0008270//GO:0016787	zinc ion binding//hydrolase activity	--	--	--	--
comp28846_c1	439	418203660	BAM66576.1	680	1.28e-84	ferulate-5-hydroxylase [Chrysanthemum x morifolium]	--	--	--	--	--	K09755	CYP84A, F5H	ferulate-5-hydroxylase	http://www.genome.jp/dbget-bin/www_bget?ko:K09755	Q42600	588	4.44e-72	Cytochrome P450 84A1 OS=Arabidopsis thaliana GN=CYP84A1 PE=2 SV=1	PF00067	Cytochrome P450	GO:0055114	oxidation-reduction process	GO:0020037//GO:0005506//GO:0016705	heme binding//iron ion binding//oxidoreductase activity, acting on paired donors, with incorporation or reduction of molecular oxygen	--	--	KOG0156	Cytochrome P450 CYP2 subfamily
comp174672_c0	417	147780359	CAN59936.1	198	1.69e-15	hypothetical protein VITISV_001878 [Vitis vinifera]	--	--	--	--	--	--	--	--	--	P92519	118	6.37e-07	Uncharacterized mitochondrial protein AtMg00810 OS=Arabidopsis thaliana GN=AtMg00810 PE=4 SV=1	--	--	--	--	--	--	--	--	--	--
comp36324_c0	717	--	--	--	--	--	--	--	--	--	--	--	--	--	--	--	--	--	--	--	--	--	--	--	--	--	--	--	--
comp70267_c0	486	--	--	--	--	--	--	--	--	--	--	--	--	--	--	--	--	--	--	--	--	--	--	--	--	--	--	--	--
comp363888_c0	209	--	--	--	--	--	--	--	--	--	--	--	--	--	--	--	--	--	--	--	--	--	--	--	--	--	--	--	--
comp77484_c0	1042	225440932	XP_002277002.1	787	4.25e-93	PREDICTED: BTB/POZ domain-containing protein FBL11-like [Vitis vinifera]	--	--	--	--	--	--	--	--	--	Q8S8F2	610	9.86e-70	BTB/POZ domain-containing protein FBL11 OS=Arabidopsis thaliana GN=FBL11 PE=2 SV=2	PF00651	BTB/POZ domain	--	--	GO:0005515	protein binding	--	--	KOG4441	Proteins containing BTB/POZ and Kelch domains, involved in regulatory/signal transduction processes
comp168222_c0	422	302850130	XP_002956593.1	538	6.67e-68	component of cytosolic 80S ribosome and 60S large subunit [Volvox carteri f. nagariensis] >gi|300258120|gb|EFJ42360.1| component of cytosolic 80S ribosome and 60S large subunit [Volvox carteri f. nagariensis]	388505135	BT140839.1	99	8.55e-43	Lotus japonicus clone JCVI-FLLj-20I13 unknown mRNA	K02900	RP-L27Ae, RPL27A	large subunit ribosomal protein L27Ae	http://www.genome.jp/dbget-bin/www_bget?ko:K02900	P18445	502	1.08e-63	60S ribosomal protein L27a OS=Rattus norvegicus GN=Rpl27a PE=1 SV=3	--	--	GO:0006412//GO:0042254	translation//ribosome biogenesis	GO:0003735	structural constituent of ribosome	GO:0005840	ribosome	KOG1742	60s ribosomal protein L15/L27
comp340882_c0	238	--	--	--	--	--	--	--	--	--	--	--	--	--	--	--	--	--	--	--	--	--	--	--	--	--	--	--	--
comp11436_c0	328	357454405	XP_003597483.1	239	5.88e-22	Beta-glucosidase D4 [Medicago truncatula] >gi|355486531|gb|AES67734.1| Beta-glucosidase D4 [Medicago truncatula]	--	--	--	--	--	K01188	E3.2.1.21	beta-glucosidase	http://www.genome.jp/dbget-bin/www_bget?ko:K01188	Q7XKV2	215	1.05e-19	Beta-glucosidase 13 OS=Oryza sativa subsp. japonica GN=BGLU13 PE=2 SV=2	PF00232	Glycosyl hydrolase family 1	GO:0005975	carbohydrate metabolic process	GO:0004553	hydrolase activity, hydrolyzing O-glycosyl compounds	--	--	--	--
comp200802_c0	202	--	--	--	--	--	--	--	--	--	--	--	--	--	--	--	--	--	--	--	--	--	--	--	--	--	--	--	--
comp141130_c0	770	125561522	EAZ06970.1	111	7.07e-06	hypothetical protein OsI_29212 [Oryza sativa Indica Group]	--	--	--	--	--	--	--	--	--	--	--	--	--	--	--	--	--	--	--	--	--	--	--
comp17887_c0	1923	359492027	XP_002282806.2	1341	2.85e-175	PREDICTED: uncharacterized protein LOC100257562 [Vitis vinifera] >gi|302142306|emb|CBI19509.3| unnamed protein product [Vitis vinifera]	--	--	--	--	--	--	--	--	--	Q9M2D8	123	3.58e-06	Uncharacterized protein At3g61260 OS=Arabidopsis thaliana GN=At3g61260 PE=1 SV=1	--	--	--	--	--	--	--	--	--	--
comp354827_c0	210	348688729	EGZ28543.1	333	1.15e-35	phosphopyruvate hydratase [Phytophthora sojae]	470298421	XM_004346115.1	91	1.09e-38	Capsaspora owczarzaki ATCC 30864 neuron-specific enolase (CAOG_05492) mRNA, complete cds	K01689	ENO, eno	enolase	http://www.genome.jp/dbget-bin/www_bget?ko:K01689	P17183	286	1.69e-30	Gamma-enolase OS=Mus musculus GN=Eno2 PE=1 SV=2	PF00113	Enolase, C-terminal TIM barrel domain	GO:0006571//GO:0009094//GO:0000162//GO:0006094//GO:0006096	tyrosine biosynthetic process//L-phenylalanine biosynthetic process//tryptophan biosynthetic process//gluconeogenesis//glycolysis	GO:0004634//GO:0000287	phosphopyruvate hydratase activity//magnesium ion binding	GO:0000015	phosphopyruvate hydratase complex	KOG2670	Enolase
comp156822_c0	291	--	--	--	--	--	--	--	--	--	--	--	--	--	--	--	--	--	--	--	--	--	--	--	--	--	--	--	--
comp183075_c0	324	290994855	XP_002680047.1	481	2.9e-57	24-sterol C methyltransferase [Naegleria gruberi] >gi|284093666|gb|EFC47303.1| 24-sterol C methyltransferase [Naegleria gruberi]	290994854	XM_002680001.1	170	2.18e-82	Naegleria gruberi 24-sterol C methyltransferase, mRNA	K00559	E2.1.1.41, SMT1, ERG6	sterol 24-C-methyltransferase	http://www.genome.jp/dbget-bin/www_bget?ko:K00559	Q9LM02	247	1.05e-24	Cycloartenol-C-24-methyltransferase OS=Arabidopsis thaliana GN=SMT1 PE=2 SV=1	PF03065	Glycosyl hydrolase family 57	GO:0032259//GO:0006694//GO:0005975	methylation//steroid biosynthetic process//carbohydrate metabolic process	GO:0003824//GO:0008168	catalytic activity//methyltransferase activity	--	--	KOG1269	SAM-dependent methyltransferases
comp55842_c0	617	--	--	--	--	--	--	--	--	--	--	--	--	--	--	--	--	--	--	--	--	--	--	--	--	--	--	--	--
comp51709_c0	586	255562361	XP_002522187.1	565	1.34e-68	conserved hypothetical protein [Ricinus communis] >gi|223538558|gb|EEF40162.1| conserved hypothetical protein [Ricinus communis]	--	--	--	--	--	--	--	--	--	Q6C315	152	1.74e-10	Autophagy-related protein 13 OS=Yarrowia lipolytica (strain CLIB 122 / E 150) GN=ATG13 PE=3 SV=1	--	--	--	--	--	--	--	--	--	--
comp145942_c0	546	--	--	--	--	--	--	--	--	--	--	--	--	--	--	--	--	--	--	--	--	--	--	--	--	--	--	--	--
comp5601_c0	393	290979946	XP_002672694.1	557	6.23e-69	predicted protein [Naegleria gruberi] >gi|284086272|gb|EFC39950.1| predicted protein [Naegleria gruberi]	290979945	XM_002672648.1	147	1.64e-69	Naegleria gruberi predicted protein, mRNA	--	--	--	--	--	--	--	--	--	--	--	--	--	--	--	--	--	--
comp90988_c0	223	297727723	NP_001176225.1	190	3.14e-17	Os10g0497400 [Oryza sativa Japonica Group] >gi|255679531|dbj|BAH94953.1| Os10g0497400, partial [Oryza sativa Japonica Group]	--	--	--	--	--	--	--	--	--	Q9SI78	201	2.52e-18	Pentatricopeptide repeat-containing protein At1g62720 OS=Arabidopsis thaliana GN=At1g62720 PE=2 SV=1	--	--	--	--	--	--	--	--	--	--
comp26125_c0	1516	225441662	XP_002277068.1	835	1.27e-103	PREDICTED: NAC domain-containing protein 100-like [Vitis vinifera]	297796248	XM_002865963.1	79	4.26e-31	Arabidopsis lyrata subsp. lyrata cup-shaped cotyledon2 (CUC2), mRNA	--	--	--	--	Q9FLJ2	699	1.59e-85	NAC domain-containing protein 100 OS=Arabidopsis thaliana GN=NAC100 PE=2 SV=1	PF02365	No apical meristem (NAM) protein	GO:0006355	regulation of transcription, DNA-dependent	GO:0003677	DNA binding	--	--	--	--
comp25574_c0	361	359484307	XP_002279505.2	139	4.6e-08	PREDICTED: chloroplastic group IIA intron splicing facilitator CRS1, chloroplastic-like [Vitis vinifera]	--	--	--	--	--	--	--	--	--	--	--	--	--	PF01226	Formate/nitrite transporter	GO:0006810	transport	GO:0005215	transporter activity	GO:0016020	membrane	--	--
comp14388_c1	657	255565665	XP_002523822.1	355	1.14e-37	conserved hypothetical protein [Ricinus communis] >gi|223536910|gb|EEF38548.1| conserved hypothetical protein [Ricinus communis]	--	--	--	--	--	--	--	--	--	--	--	--	--	--	--	--	--	--	--	--	--	--	--
comp59816_c0	2529	225470662	XP_002269263.1	1335	2.13e-169	PREDICTED: pathogenesis-related homeodomain protein [Vitis vinifera] >gi|296090281|emb|CBI40100.3| unnamed protein product [Vitis vinifera]	356550723	XM_003543686.1	65	4.34e-23	PREDICTED: Glycine max pathogenesis-related homeodomain protein-like (LOC100815437), mRNA	--	--	--	--	P48785	818	3.24e-94	Pathogenesis-related homeodomain protein OS=Arabidopsis thaliana GN=PRH PE=2 SV=1	PF00628//PF00046//PF12678//PF05920	PHD-finger//Homeobox domain//RING-H2 zinc finger//Homeobox KN domain	GO:0006355	regulation of transcription, DNA-dependent	GO:0005515//GO:0003677//GO:0008270//GO:0003700//GO:0043565//GO:0043169	protein binding//DNA binding//zinc ion binding//sequence-specific DNA binding transcription factor activity//sequence-specific DNA binding//cation binding	GO:0005667	transcription factor complex	KOG4299	PHD Zn-finger protein
comp332807_c0	248	357440583	XP_003590569.1	277	1.14e-26	WD repeat and FYVE domain-containing protein [Medicago truncatula] >gi|355479617|gb|AES60820.1| WD repeat and FYVE domain-containing protein [Medicago truncatula]	--	--	--	--	--	--	--	--	--	--	--	--	--	--	--	--	--	--	--	--	--	--	--
comp38123_c0	1710	225439649	XP_002269923.1	1296	1.43e-171	PREDICTED: CBL-interacting serine/threonine-protein kinase 14 isoform 1 [Vitis vinifera]	329025151	JF439371.1	149	5.89e-70	Solanum chacoense CBL-interacting protein kinase mRNA, complete cds	--	--	--	--	O22932	1206	3.29e-159	CBL-interacting serine/threonine-protein kinase 11 OS=Arabidopsis thaliana GN=CIPK11 PE=1 SV=1	PF07714//PF00069//PF03822//PF06293	Protein tyrosine kinase//Protein kinase domain//NAF domain//Lipopolysaccharide kinase (Kdo/WaaP) family	GO:0007165//GO:0009103//GO:0006468//GO:0016310	signal transduction//lipopolysaccharide biosynthetic process//protein phosphorylation//phosphorylation	GO:0000166//GO:0016773//GO:0004672//GO:0005524	nucleotide binding//phosphotransferase activity, alcohol group as acceptor//protein kinase activity//ATP binding	GO:0016020	membrane	KOG0583	Serine/threonine protein kinase
comp27573_c0	867	15236659	NP_194120.1	609	7.41e-75	uncharacterized protein [Arabidopsis thaliana] >gi|4972093|emb|CAB43889.1| putative protein [Arabidopsis thaliana] >gi|7269238|emb|CAB81307.1| putative protein [Arabidopsis thaliana] >gi|21592640|gb|AAM64589.1| unknown [Arabidopsis thaliana] >gi|22135940|gb|AAM91552.1| putative protein [Arabidopsis thaliana] >gi|23197588|gb|AAN15321.1| putative protein [Arabidopsis thaliana] >gi|332659420|gb|AEE8…	460399975	XM_004245464.1	92	1.42e-38	PREDICTED: Solanum lycopersicum uncharacterized LOC101255121 (LOC101255121), mRNA	--	--	--	--	--	--	--	--	--	--	GO:0030003//GO:0070838//GO:0046777//GO:0010155//GO:0009637	cellular cation homeostasis//divalent metal ion transport//protein autophosphorylation//regulation of proton transport//response to blue light	--	--	GO:0009535	chloroplast thylakoid membrane	--	--
comp29612_c0	1252	255573421	XP_002527636.1	834	1.66e-106	conserved hypothetical protein [Ricinus communis] >gi|223532941|gb|EEF34707.1| conserved hypothetical protein [Ricinus communis]	470128698	XM_004300225.1	45	2.78e-12	PREDICTED: Fragaria vesca subsp. vesca tetraspanin-18-like (LOC101293885), mRNA	--	--	--	--	Q940P5	265	2.76e-25	Tetraspanin-19 OS=Arabidopsis thaliana GN=At2g20740 PE=2 SV=1	PF06363//PF00473//PF00335	Picornaviridae P3A protein//Corticotropin-releasing factor family//Tetraspanin family	GO:0007165	signal transduction	GO:0005179	hormone activity	GO:0019012//GO:0016021//GO:0005576	virion//integral to membrane//extracellular region	--	--
comp270792_c0	268	--	--	--	--	--	--	--	--	--	--	--	--	--	--	--	--	--	--	--	--	--	--	--	--	--	--	--	--
comp30354_c1	3439	359477348	XP_002278432.2	2143	0	PREDICTED: uncharacterized protein LOC100247619 [Vitis vinifera]	502119763	XM_004496674.1	115	9.51e-51	PREDICTED: Cicer arietinum uncharacterized LOC101490910 (LOC101490910), transcript variant X5, mRNA	--	--	--	--	--	--	--	--	PF13673//PF00583//PF12619//PF00628	Acetyltransferase (GNAT) domain//Acetyltransferase (GNAT) family//Mini-chromosome maintenance protein 2//PHD-finger	GO:0006270//GO:0042967	DNA replication initiation//acyl-carrier-protein biosynthetic process	GO:0003677//GO:0005515//GO:0005524//GO:0003678//GO:0008080	DNA binding//protein binding//ATP binding//DNA helicase activity//N-acetyltransferase activity	GO:0005634//GO:0042555//GO:0005657	nucleus//MCM complex//replication fork	KOG0383	Predicted helicase
comp21670_c0	778	356558727	XP_003547654.1	419	1.73e-47	PREDICTED: DNA replication complex GINS protein PSF2-like [Glycine max]	460388275	XM_004239746.1	80	5.95e-32	PREDICTED: Solanum lycopersicum DNA replication complex GINS protein PSF2-like (LOC101265438), mRNA	K10733	GINS2, PSF2	GINS complex subunit 2	http://www.genome.jp/dbget-bin/www_bget?ko:K10733	Q9C7A8	355	4.3e-39	DNA replication complex GINS protein PSF2 OS=Arabidopsis thaliana GN=GINS2 PE=2 SV=2	--	--	--	--	--	--	--	--	KOG4071	Uncharacterized conserved protein
comp12668_c0	226	--	--	--	--	--	--	--	--	--	--	--	--	--	--	--	--	--	--	--	--	--	--	--	--	--	--	--	--
comp415_c1	229	--	--	--	--	--	--	--	--	--	--	--	--	--	--	--	--	--	--	--	--	--	--	--	--	--	--	--	--
comp14910_c0	2918	359495248	XP_002271456.2	2337	0	PREDICTED: histidyl-tRNA synthetase-like [Vitis vinifera]	356527822	XM_003532458.1	263	4.3e-133	PREDICTED: Glycine max histidyl-tRNA synthetase-like (LOC100777684), mRNA	K01892	HARS, hisS	histidyl-tRNA synthetase	http://www.genome.jp/dbget-bin/www_bget?ko:K01892	P93422	1853	0	Histidine--tRNA ligase OS=Oryza sativa subsp. japonica GN=Os05g0150900 PE=2 SV=2	PF00221//PF01409//PF00152//PF00587	Aromatic amino acid lyase//tRNA synthetases class II core domain (F)//tRNA synthetases class II (D, K and N)//tRNA synthetase class II core domain (G, H, P, S and T)	GO:0009058//GO:0006418//GO:0043039	biosynthetic process//tRNA aminoacylation for protein translation//tRNA aminoacylation	GO:0016841//GO:0000049//GO:0005524//GO:0000166//GO:0004812	ammonia-lyase activity//tRNA binding//ATP binding//nucleotide binding//aminoacyl-tRNA ligase activity	GO:0005737	cytoplasm	KOG1936	Histidyl-tRNA synthetase
comp68598_c0	486	--	--	--	--	--	--	--	--	--	--	--	--	--	--	--	--	--	--	PF09421	Frequency clock protein	GO:0007623//GO:0006355	circadian rhythm//regulation of transcription, DNA-dependent	--	--	GO:0005737//GO:0005634	cytoplasm//nucleus	--	--
comp309193_c0	295	--	--	--	--	--	--	--	--	--	--	--	--	--	--	--	--	--	--	--	--	--	--	--	--	--	--	--	--
comp204251_c0	431	147820069	CAN73784.1	665	8.03e-87	hypothetical protein VITISV_023768 [Vitis vinifera]	356550035	XM_003543348.1	48	1.96e-14	PREDICTED: Glycine max uncharacterized protein LOC100814373 (LOC100814373), mRNA	K10400	KIF15	kinesin family member 15	http://www.genome.jp/dbget-bin/www_bget?ko:K10400	Q8L7Y8	435	3.32e-48	Kinesin-like protein KIN12B OS=Arabidopsis thaliana GN=KIN12B PE=1 SV=1	PF00225	Kinesin motor domain	GO:0007017//GO:0007018	microtubule-based process//microtubule-based movement	GO:0008017//GO:0003777//GO:0005524	microtubule binding//microtubule motor activity//ATP binding	GO:0005874//GO:0005875//GO:0045298	microtubule//microtubule associated complex//tubulin complex	KOG4280	Kinesin-like protein
comp27253_c0	757	350539037	NP_001234115.1	970	8.65e-130	60S ribosomal protein L8 [Solanum lycopersicum] >gi|266944|sp|P29766.1|RL8_SOLLC RecName: Full=60S ribosomal protein L8; AltName: Full=L2; AltName: Full=Ribosomal protein TL2 >gi|19343|emb|CAA45863.1| ribosomal protein L2 [Solanum lycopersicum]	330790679	XM_003283376.1	124	2.01e-56	Dictyostelium purpureum 60S ribosomal protein L8, mRNA	K02938	RP-L8e, RPL8	large subunit ribosomal protein L8e	http://www.genome.jp/dbget-bin/www_bget?ko:K02938	P29766	970	5.84e-131	60S ribosomal protein L8 OS=Solanum lycopersicum GN=RPL8 PE=2 SV=1	PF00181//PF03947	Ribosomal Proteins L2, RNA binding domain//Ribosomal Proteins L2, C-terminal domain	GO:0006412//GO:0042254	translation//ribosome biogenesis	GO:0003735	structural constituent of ribosome	GO:0005622//GO:0005840	intracellular//ribosome	KOG2309	60s ribosomal protein L2/L8
comp9090_c0	1312	225464978	XP_002277045.1	939	5.61e-121	PREDICTED: protein TRANSPARENT TESTA 1 [Vitis vinifera] >gi|147767982|emb|CAN64917.1| hypothetical protein VITISV_027337 [Vitis vinifera]	449445257	XM_004140342.1	109	7.73e-48	PREDICTED: Cucumis sativus protein TRANSPARENT TESTA 1-like (LOC101216722), mRNA	--	--	--	--	Q8VWG3	698	1.43e-86	Protein TRANSPARENT TESTA 1 OS=Arabidopsis thaliana GN=TT1 PE=2 SV=1	PF00096	Zinc finger, C2H2 type	--	--	GO:0005488//GO:0046872	binding//metal ion binding	GO:0005622	intracellular	KOG1721	FOG: Zn-finger
comp302074_c0	212	--	--	--	--	--	--	--	--	--	--	--	--	--	--	--	--	--	--	--	--	--	--	--	--	--	--	--	--
comp405507_c0	231	--	--	--	--	--	--	--	--	--	--	--	--	--	--	--	--	--	--	--	--	--	--	--	--	--	--	--	--
comp9495_c0	1690	225461730	XP_002283370.1	1088	4.82e-139	PREDICTED: uncharacterized protein LOC100250468 [Vitis vinifera]	224117455	XM_002331681.1	42	1.76e-10	Populus trichocarpa predicted protein, mRNA	K03504	POLD3	DNA polymerase delta subunit 3	http://www.genome.jp/dbget-bin/www_bget?ko:K03504	Q9EQ28	181	8.37e-13	DNA polymerase delta subunit 3 OS=Mus musculus GN=Pold3 PE=1 SV=2	PF09507	DNA polymerase subunit Cdc27	GO:0006260	DNA replication	--	--	GO:0005634	nucleus	--	--
comp13613_c0	991	255563158	XP_002522583.1	715	2.67e-91	conserved hypothetical protein [Ricinus communis] >gi|223538274|gb|EEF39883.1| conserved hypothetical protein [Ricinus communis]	--	--	--	--	--	--	--	--	--	--	--	--	--	--	--	--	--	--	--	--	--	--	--
comp179525_c0	351	--	--	--	--	--	--	--	--	--	--	--	--	--	--	--	--	--	--	--	--	--	--	--	--	--	--	--	--
comp86634_c0	626	255557377	XP_002519719.1	169	3.15e-12	conserved hypothetical protein [Ricinus communis] >gi|223541136|gb|EEF42692.1| conserved hypothetical protein [Ricinus communis]	--	--	--	--	--	--	--	--	--	--	--	--	--	--	--	--	--	--	--	--	--	--	--
comp14936_c0	932	225440145	XP_002283240.1	751	2.08e-94	PREDICTED: uncharacterized protein LOC100251643 [Vitis vinifera] >gi|147820324|emb|CAN73572.1| hypothetical protein VITISV_007445 [Vitis vinifera] >gi|297741684|emb|CBI32816.3| unnamed protein product [Vitis vinifera]	--	--	--	--	--	--	--	--	--	--	--	--	--	PF01468	GA module	GO:0009405	pathogenesis	--	--	--	--	--	--
comp276_c0	541	--	--	--	--	--	--	--	--	--	--	--	--	--	--	--	--	--	--	--	--	--	--	--	--	--	--	--	--
comp22793_c0	607	348688500	EGZ28314.1	803	6.95e-106	hypothetical protein PHYSODRAFT_370958 [Phytophthora sojae]	301117633	XM_002906499.1	261	1.11e-132	Phytophthora infestans T30-4 60S ribosomal protein L7a-2 (PITG_03477) mRNA, complete cds	K02936	RP-L7Ae, RPL7A	large subunit ribosomal protein L7Ae	http://www.genome.jp/dbget-bin/www_bget?ko:K02936	P0DJ14	570	2e-71	60S ribosomal protein L7a OS=Tetrahymena thermophila GN=RPL7A PE=1 SV=1	--	--	GO:0042254	ribosome biogenesis	--	--	GO:0030529	ribonucleoprotein complex	KOG3166	60S ribosomal protein L7A
comp18815_c0	845	--	--	--	--	--	--	--	--	--	--	--	--	--	--	--	--	--	--	PF04263//PF07462//PF01525	Thiamin pyrophosphokinase, catalytic domain//Merozoite surface protein 1 (MSP1) C-terminus//Rotavirus NS26	GO:0009229//GO:0019079//GO:0006200//GO:0006772//GO:0009405	thiamine diphosphate biosynthetic process//viral genome replication//ATP catabolic process//thiamine metabolic process//pathogenesis	GO:0005524//GO:0000287//GO:0004788//GO:0016887	ATP binding//magnesium ion binding//thiamine diphosphokinase activity//ATPase activity	GO:0016020//GO:0030430	membrane//host cell cytoplasm	--	--
comp29491_c0	1188	255543212	XP_002512669.1	410	4.1e-44	AP2 domain transcription factor RAP2.3, putative [Ricinus communis] >gi|223548630|gb|EEF50121.1| AP2 domain transcription factor RAP2.3, putative [Ricinus communis]	460375677	XM_004233583.1	39	5.71e-09	PREDICTED: Solanum lycopersicum ethylene-responsive transcription factor RAP2-3-like (LOC101252051), mRNA	--	--	--	--	Q9LYU3	367	1.54e-39	Ethylene-responsive transcription factor ERF113 OS=Arabidopsis thaliana GN=ERF113 PE=2 SV=1	PF00847	AP2 domain	GO:0006355	regulation of transcription, DNA-dependent	GO:0003700	sequence-specific DNA binding transcription factor activity	GO:0005667	transcription factor complex	--	--
comp11528_c0	406	15787895	AAL07539.1	322	3.48e-34	resistance gene analog NBS4 [Helianthus annuus]	--	--	--	--	--	--	--	--	--	O82500	293	2.21e-29	Putative disease resistance protein At4g11170 OS=Arabidopsis thaliana GN=At4g11170 PE=2 SV=1	PF01582	TIR domain	GO:0007165	signal transduction	GO:0005515	protein binding	--	--	--	--
comp219086_c0	281	297745394	CBI40474.3	351	3.08e-38	unnamed protein product [Vitis vinifera]	--	--	--	--	--	K15119	SLC25A39_40	solute carrier family 25, member 39/40	http://www.genome.jp/dbget-bin/www_bget?ko:K15119	Q552L9	126	3.94e-08	Mitochondrial substrate carrier family protein H OS=Dictyostelium discoideum GN=mcfH PE=3 SV=1	--	--	--	--	--	--	--	--	KOG0761	Mitochondrial carrier protein CGI-69
comp27476_c0	326	225431501	XP_002281334.1	166	3.86e-12	PREDICTED: alcohol dehydrogenase 1 [Vitis vinifera] >gi|296088563|emb|CBI37554.3| unnamed protein product [Vitis vinifera]	1066003	D44449.1	69	3.06e-26	Lactuca sativa mRNA for alcohol dehydrogenases homologous, complete cds, clone: LRG5	K00001	E1.1.1.1, adh	alcohol dehydrogenase	http://www.genome.jp/dbget-bin/www_bget?ko:K00001	P48977	163	8.48e-13	Alcohol dehydrogenase OS=Malus domestica GN=ADH PE=2 SV=1	PF13606//PF00023	Ankyrin repeat//Ankyrin repeat	--	--	GO:0005515	protein binding	--	--	KOG0022	Alcohol dehydrogenase, class III
comp215810_c0	297	328871755	EGG20125.1	431	1.34e-51	Rab GTPase [Dictyostelium fasciculatum]	--	--	--	--	--	K07901	RAB8A, MEL	Ras-related protein Rab-8A	http://www.genome.jp/dbget-bin/www_bget?ko:K07901	P20790	430	9.21e-53	Ras-related protein Rab-8A OS=Dictyostelium discoideum GN=rab8A PE=3 SV=1	PF08477//PF06821//PF02421//PF00071//PF00009	Miro-like protein//Serine hydrolase//Ferrous iron transport protein B//Ras family//Elongation factor Tu GTP binding domain	GO:0015684//GO:0015031//GO:0007264	ferrous iron transport//protein transport//small GTPase mediated signal transduction	GO:0003924//GO:0005525//GO:0015093//GO:0016787	GTPase activity//GTP binding//ferrous iron transmembrane transporter activity//hydrolase activity	GO:0016021//GO:0005622	integral to membrane//intracellular	KOG0078	GTP-binding protein SEC4, small G protein superfamily, and related Ras family GTP-binding proteins
comp267154_c0	217	326526723	BAK00750.1	326	7.02e-34	predicted protein [Hordeum vulgare subsp. vulgare]	--	--	--	--	--	--	--	--	--	P34118	295	8.13e-31	Major vault protein alpha OS=Dictyostelium discoideum GN=mvpA PE=1 SV=1	--	--	--	--	--	--	--	--	--	--
comp254213_c0	289	125582357	EAZ23288.1	189	6.66e-15	hypothetical protein OsJ_06985 [Oryza sativa Japonica Group]	--	--	--	--	--	--	--	--	--	Q7PC82	181	5.4e-15	ABC transporter G family member 42 OS=Arabidopsis thaliana GN=ABCG42 PE=2 SV=1	PF01192	RNA polymerase Rpb6	GO:0006206//GO:0006144//GO:0006351	pyrimidine nucleobase metabolic process//purine nucleobase metabolic process//transcription, DNA-dependent	GO:0000166//GO:0003899//GO:0017111//GO:0003677	nucleotide binding//DNA-directed RNA polymerase activity//nucleoside-triphosphatase activity//DNA binding	GO:0005730//GO:0016020	nucleolus//membrane	--	--
comp126571_c0	208	225428076	XP_002278006.1	169	9.87e-13	PREDICTED: uncharacterized protein LOC100243514 [Vitis vinifera]	--	--	--	--	--	--	--	--	--	--	--	--	--	--	--	--	--	--	--	--	--	--	--
comp25308_c0	470	221102427	XP_002164954.1	583	1.76e-74	PREDICTED: 60S ribosomal protein L27a-like [Hydra magnipapillata]	359491221	XM_003634197.1	87	4.49e-36	PREDICTED: Vitis vinifera 60S ribosomal protein L27a-3-like, transcript variant 2 (LOC100250040), mRNA	K02900	RP-L27Ae, RPL27A	large subunit ribosomal protein L27Ae	http://www.genome.jp/dbget-bin/www_bget?ko:K02900	Q56K03	570	1.12e-73	60S ribosomal protein L27a OS=Bos taurus GN=RPL27A PE=2 SV=3	--	--	--	--	--	--	--	--	KOG1742	60s ribosomal protein L15/L27
comp19156_c0	608	255583212	XP_002532371.1	305	1.42e-29	conserved hypothetical protein [Ricinus communis] >gi|223527927|gb|EEF30014.1| conserved hypothetical protein [Ricinus communis]	--	--	--	--	--	K10727	CDT1	chromatin licensing and DNA replication factor 1	http://www.genome.jp/dbget-bin/www_bget?ko:K10727	Q9SJW9	258	2.77e-24	CDT1-like protein a, chloroplastic OS=Arabidopsis thaliana GN=CDT1A PE=1 SV=1	--	--	--	--	--	--	--	--	--	--
comp177455_c0	381	296088920	CBI38480.3	257	6e-25	unnamed protein product [Vitis vinifera]	--	--	--	--	--	--	--	--	--	--	--	--	--	--	--	--	--	--	--	--	--	--	--
comp10769_c0	867	388513353	AFK44738.1	324	1.51e-32	unknown [Medicago truncatula]	--	--	--	--	--	--	--	--	--	--	--	--	--	PF02796//PF01912	Helix-turn-helix domain of resolvase//eIF-6 family	GO:0042256//GO:0006310	mature ribosome assembly//DNA recombination	GO:0000150//GO:0003677//GO:0043022	recombinase activity//DNA binding//ribosome binding	--	--	--	--
comp193627_c0	284	147786912	CAN68894.1	275	9.88e-28	hypothetical protein VITISV_026036 [Vitis vinifera]	--	--	--	--	--	K10364	CAPZA	capping protein (actin filament) muscle Z-line, alpha	http://www.genome.jp/dbget-bin/www_bget?ko:K10364	O82631	223	1.22e-21	F-actin-capping protein subunit alpha OS=Arabidopsis thaliana GN=At3g05520 PE=2 SV=2	PF01267	F-actin capping protein alpha subunit	GO:0030036	actin cytoskeleton organization	GO:0003779	actin binding	GO:0008290//GO:0071203	F-actin capping protein complex//WASH complex	KOG0836	F-actin capping protein, alpha subunit
comp15084_c0	1624	255552063	XP_002517076.1	1121	6.37e-145	ice binding protein, putative [Ricinus communis] >gi|223543711|gb|EEF45239.1| ice binding protein, putative [Ricinus communis]	359479716	XM_003632297.1	162	3.31e-77	PREDICTED: Vitis vinifera uncharacterized LOC100854030 (LOC100854030), mRNA	--	--	--	--	--	--	--	--	--	--	--	--	--	--	--	--	--	--
comp143253_c0	370	--	--	--	--	--	--	--	--	--	--	--	--	--	--	--	--	--	--	--	--	--	--	--	--	--	--	--	--
comp140363_c0	515	328768430	EGF78476.1	218	9.64e-18	hypothetical protein BATDEDRAFT_35649 [Batrachochytrium dendrobatidis JAM81]	--	--	--	--	--	--	--	--	--	Q9M0G7	174	2.97e-13	Leucine-rich repeat receptor-like protein kinase PXL2 OS=Arabidopsis thaliana GN=PXL2 PE=2 SV=1	PF00560	Leucine Rich Repeat	--	--	GO:0005515	protein binding	--	--	KOG0444	Cytoskeletal regulator Flightless-I (contains leucine-rich and gelsolin repeats)
comp21199_c0	590	256353448	BAH97744.1	364	8.73e-42	hypothetical protein [Hypochaeris radicata]	256353447	AB454513.1	167	1.93e-80	Hypochaeris radicata HrCDT3 mRNA for hypothetical protein, complete cds	--	--	--	--	O64818	341	1.9e-39	Uncharacterized protein At2g23090 OS=Arabidopsis thaliana GN=At2g23090 PE=1 SV=1	PF01155	Hydrogenase expression/synthesis hypA family	GO:0006464	cellular protein modification process	GO:0016151	nickel cation binding	--	--	--	--
comp415336_c0	232	--	--	--	--	--	--	--	--	--	--	--	--	--	--	--	--	--	--	--	--	--	--	--	--	--	--	--	--
comp321850_c0	326	255577694	XP_002529723.1	215	2.2e-19	heat shock protein binding protein, putative [Ricinus communis] >gi|223530787|gb|EEF32652.1| heat shock protein binding protein, putative [Ricinus communis]	--	--	--	--	--	--	--	--	--	--	--	--	--	--	--	--	--	--	--	--	--	--	--
comp253970_c0	336	356510822	XP_003524133.1	450	2.25e-49	PREDICTED: uncharacterized protein LOC100802419 [Glycine max]	--	--	--	--	--	--	--	--	--	O15050	196	1.39e-16	TPR and ankyrin repeat-containing protein 1 OS=Homo sapiens GN=TRANK1 PE=2 SV=4	--	--	--	--	--	--	--	--	--	--
comp141190_c0	358	348676284	EGZ16102.1	617	3.84e-76	hypothetical protein PHYSODRAFT_545625 [Phytophthora sojae]	--	--	--	--	--	K01412	E3.4.24.64	mitochondrial processing peptidase	http://www.genome.jp/dbget-bin/www_bget?ko:K01412	Q42290	310	8.4e-33	Probable mitochondrial-processing peptidase subunit beta OS=Arabidopsis thaliana GN=At3g02090 PE=1 SV=2	--	--	GO:0006508	proteolysis	GO:0046872//GO:0008270//GO:0004222	metal ion binding//zinc ion binding//metalloendopeptidase activity	--	--	KOG0960	Mitochondrial processing peptidase, beta subunit, and related enzymes (insulinase superfamily)
comp296635_c0	304	147833363	CAN72934.1	403	3.12e-43	hypothetical protein VITISV_020616 [Vitis vinifera]	--	--	--	--	--	--	--	--	--	--	--	--	--	--	--	--	--	--	--	--	--	--	--
comp103526_c0	752	--	--	--	--	--	--	--	--	--	--	--	--	--	--	--	--	--	--	--	--	--	--	--	--	--	--	--	--
comp302294_c0	408	356538190	XP_003537587.1	630	1.8e-74	PREDICTED: vam6/Vps39-like protein-like [Glycine max]	359476698	XM_002267478.2	183	1.66e-89	PREDICTED: Vitis vinifera vam6/Vps39-like protein (LOC100265014), mRNA	--	--	--	--	Q96JC1	180	1.85e-14	Vam6/Vps39-like protein OS=Homo sapiens GN=VPS39 PE=1 SV=2	PF00780	CNH domain	GO:0016192//GO:0006886	vesicle-mediated transport//intracellular protein transport	GO:0005083	small GTPase regulator activity	GO:0005622	intracellular	--	--
comp178271_c0	290	89511762	CAJ84439.1	469	5.9e-55	auxin influx carrier [Dianthus caryophyllus]	--	--	--	--	--	K13946	AUX1, LAX	auxin influx carrier (AUX1 LAX family)	http://www.genome.jp/dbget-bin/www_bget?ko:K13946	Q8L884	457	5.35e-54	Auxin transporter-like protein 4 OS=Medicago truncatula GN=LAX4 PE=2 SV=1	--	--	--	--	--	--	GO:0016021	integral to membrane	--	--
comp26560_c0	258	255562572	XP_002522292.1	188	1.36e-15	zinc finger protein, putative [Ricinus communis] >gi|223538545|gb|EEF40150.1| zinc finger protein, putative [Ricinus communis]	357519182	XM_003629832.1	50	8.59e-16	Medicago truncatula GDSL esterase/lipase (MTR_8g087890) mRNA, complete cds	--	--	--	--	Q9C7N4	178	2.41e-15	GDSL esterase/lipase At1g29670 OS=Arabidopsis thaliana GN=At1g29670 PE=2 SV=1	PF00657	GDSL-like Lipase/Acylhydrolase	GO:0006629	lipid metabolic process	GO:0016788	hydrolase activity, acting on ester bonds	--	--	--	--
comp11656_c0	388	--	--	--	--	--	--	--	--	--	--	--	--	--	--	--	--	--	--	--	--	--	--	--	--	--	--	--	--
comp107897_c0	1371	225449726	XP_002270054.1	932	2.14e-118	PREDICTED: methyltransferase-like protein 13-like [Vitis vinifera]	--	--	--	--	--	--	--	--	--	A5WVX1	269	7.82e-24	Methyltransferase-like protein 13 OS=Danio rerio GN=mettl13 PE=2 SV=1	PF01564//PF08241	Spermine/spermidine synthase//Methyltransferase domain	GO:0008152	metabolic process	GO:0003824//GO:0008168	catalytic activity//methyltransferase activity	--	--	KOG2352	Predicted spermine/spermidine synthase
comp57735_c0	1355	297734619	CBI16670.3	861	7.11e-109	unnamed protein product [Vitis vinifera]	--	--	--	--	--	K10640	RNF25, AO7	E3 ubiquitin-protein ligase RNF25	http://www.genome.jp/dbget-bin/www_bget?ko:K10640	Q9QZR0	170	1.35e-11	E3 ubiquitin-protein ligase RNF25 OS=Mus musculus GN=Rnf25 PE=1 SV=2	PF04423//PF00097//PF12678//PF12861//PF05773//PF14634//PF13639	Rad50 zinc hook motif//Zinc finger, C3HC4 type (RING finger)//RING-H2 zinc finger//Anaphase-promoting complex subunit 11 RING-H2 finger//RWD domain//zinc-RING finger domain//Ring finger domain	GO:0016567//GO:0006281	protein ubiquitination//DNA repair	GO:0046872//GO:0005524//GO:0004842//GO:0008270//GO:0005515//GO:0004518	metal ion binding//ATP binding//ubiquitin-protein ligase activity//zinc ion binding//protein binding//nuclease activity	GO:0005680	anaphase-promoting complex	--	--
comp29734_c0	1412	358248346	NP_001239866.1	1122	7.26e-149	uncharacterized protein LOC100775724 [Glycine max] >gi|255647046|gb|ACU23991.1| unknown [Glycine max]	255536898	XM_002509470.1	267	1.23e-135	Ricinus communis B2 protein, putative, mRNA	--	--	--	--	P37707	695	3.73e-87	B2 protein OS=Daucus carota PE=2 SV=1	--	--	--	--	--	--	--	--	--	--
comp2787_c0	271	224083147	XP_002306954.1	322	4.95e-34	predicted protein [Populus trichocarpa] >gi|222856403|gb|EEE93950.1| predicted protein [Populus trichocarpa]	--	--	--	--	--	--	--	--	--	O80763	242	1.55e-23	Probable nucleoredoxin 1 OS=Arabidopsis thaliana GN=At1g60420 PE=1 SV=1	PF00085	Thioredoxin	GO:0045454//GO:0035556	cell redox homeostasis//intracellular signal transduction	GO:0046872	metal ion binding	GO:0005622	intracellular	KOG2501	Thioredoxin, nucleoredoxin and related proteins
comp32641_c2	2063	255560515	XP_002521272.1	1654	0	protein phosphatase 2c, putative [Ricinus communis] >gi|223539540|gb|EEF41128.1| protein phosphatase 2c, putative [Ricinus communis]	460370430	XM_004231008.1	387	0	PREDICTED: Solanum lycopersicum probable protein phosphatase 2C 64-like (LOC101245104), mRNA	--	--	--	--	Q5Z8P0	1463	0	Probable protein phosphatase 2C 60 OS=Oryza sativa subsp. japonica GN=Os06g0717800 PE=2 SV=1	PF00481//PF07228	Protein phosphatase 2C//Stage II sporulation protein E (SpoIIE)	GO:0006470	protein dephosphorylation	GO:0004722//GO:0003824//GO:0046872	protein serine/threonine phosphatase activity//catalytic activity//metal ion binding	GO:0008287	protein serine/threonine phosphatase complex	KOG0700	Protein phosphatase 2C/pyruvate dehydrogenase (lipoamide) phosphatase
comp346275_c0	223	--	--	--	--	--	--	--	--	--	--	--	--	--	--	--	--	--	--	--	--	--	--	--	--	--	--	--	--
comp317778_c0	340	224096860	XP_002310764.1	392	1.54e-42	predicted protein [Populus trichocarpa] >gi|222853667|gb|EEE91214.1| predicted protein [Populus trichocarpa]	356561280	XM_003548863.1	87	3.16e-36	PREDICTED: Glycine max protease 2-like (LOC100819212), mRNA	--	--	--	--	--	--	--	--	PF00326	Prolyl oligopeptidase family	GO:0006508	proteolysis	GO:0004252//GO:0008236//GO:0070008	serine-type endopeptidase activity//serine-type peptidase activity//serine-type exopeptidase activity	GO:0016020	membrane	--	--
comp22981_c0	445	--	--	--	--	--	--	--	--	--	--	--	--	--	--	--	--	--	--	--	--	--	--	--	--	--	--	--	--
comp12713_c0	1067	356547998	XP_003542391.1	306	7.35e-30	PREDICTED: uncharacterized protein LOC100814901 [Glycine max]	--	--	--	--	--	--	--	--	--	O64847	210	5.1e-19	UPF0136 membrane protein At2g26240 OS=Arabidopsis thaliana GN=At2g26240 PE=2 SV=1	PF03647	Transmembrane proteins 14C	--	--	--	--	GO:0016020	membrane	KOG4267	Predicted membrane protein
comp11841_c0	290	325186631	CCA21179.1	288	1.91e-31	40S ribosomal protein S26 putative [Albugo laibachii Nc14]	--	--	--	--	--	K02976	RP-S26e, RPS26	small subunit ribosomal protein S26e	http://www.genome.jp/dbget-bin/www_bget?ko:K02976	P21772	283	8.92e-32	40S ribosomal protein S26E OS=Neurospora crassa (strain ATCC 24698 / 74-OR23-1A / CBS 708.71 / DSM 1257 / FGSC 987) GN=rps-26 PE=3 SV=2	PF01283	Ribosomal protein S26e	GO:0006412//GO:0042254	translation//ribosome biogenesis	GO:0003735	structural constituent of ribosome	GO:0005840//GO:0005622	ribosome//intracellular	KOG1768	40s ribosomal protein S26
comp20933_c0	1035	224142543	XP_002324615.1	769	3.15e-99	predicted protein [Populus trichocarpa] >gi|222866049|gb|EEF03180.1| predicted protein [Populus trichocarpa]	--	--	--	--	--	K05756	ARPC3	actin related protein 2/3 complex, subunit 3	http://www.genome.jp/dbget-bin/www_bget?ko:K05756	Q9JM76	382	1.37e-42	Actin-related protein 2/3 complex subunit 3 OS=Mus musculus GN=Arpc3 PE=1 SV=3	PF04062	ARP2/3 complex ARPC3 (21 kDa) subunit	GO:0030833//GO:0034314	regulation of actin filament polymerization//Arp2/3 complex-mediated actin nucleation	--	--	GO:0005856//GO:0005885	cytoskeleton//Arp2/3 protein complex	KOG3155	Actin-related protein Arp2/3 complex, subunit ARPC3
comp34617_c0	2422	359477703	XP_002280696.2	2061	0	PREDICTED: cellulose synthase-like protein G2-like [Vitis vinifera]	--	--	--	--	--	--	--	--	--	Q570S7	1146	1.27e-142	Cellulose synthase-like protein G1 OS=Arabidopsis thaliana GN=CSLG1 PE=2 SV=1	PF03552	Cellulose synthase	GO:0005985//GO:0005982//GO:0006011//GO:0030244	sucrose metabolic process//starch metabolic process//UDP-glucose metabolic process//cellulose biosynthetic process	GO:0016760	cellulose synthase (UDP-forming) activity	GO:0016020	membrane	--	--
comp112848_c0	327	225451711	XP_002276825.1	226	3.06e-20	PREDICTED: UDP-glycosyltransferase 83A1 [Vitis vinifera]	--	--	--	--	--	--	--	--	--	Q9SGA8	168	2.21e-13	UDP-glycosyltransferase 83A1 OS=Arabidopsis thaliana GN=UGT83A1 PE=2 SV=1	PF02826//PF02665	D-isomer specific 2-hydroxyacid dehydrogenase, NAD binding domain//Nitrate reductase gamma subunit	GO:0055114//GO:0006118//GO:0042126	oxidation-reduction process//electron transport//nitrate metabolic process	GO:0016757//GO:0048037//GO:0008940//GO:0016616	transferase activity, transferring glycosyl groups//cofactor binding//nitrate reductase activity//oxidoreductase activity, acting on the CH-OH group of donors, NAD or NADP as acceptor	GO:0009325	nitrate reductase complex	--	--
comp32856_c0	2839	225460119	XP_002275612.1	2965	0	PREDICTED: uncharacterized protein LOC100260107 [Vitis vinifera] >gi|297741004|emb|CBI31316.3| unnamed protein product [Vitis vinifera]	224135772	XM_002327264.1	326	3.98e-168	Populus trichocarpa predicted protein, mRNA	--	--	--	--	O94830	542	5.64e-57	Phospholipase DDHD2 OS=Homo sapiens GN=DDHD2 PE=1 SV=2	PF03234//PF02862	Cdc37 N terminal kinase binding//DDHD domain	--	--	GO:0046872//GO:0019901	metal ion binding//protein kinase binding	--	--	KOG2308	Phosphatidic acid-preferring phospholipase A1, contains DDHD domain
comp28202_c0	780	--	--	--	--	--	--	--	--	--	--	--	--	--	--	--	--	--	--	--	--	--	--	--	--	--	--	--	--
comp156868_c0	1174	255560782	XP_002521404.1	738	5.21e-85	DNA repair helicase rad5,16, putative [Ricinus communis] >gi|223539303|gb|EEF40894.1| DNA repair helicase rad5,16, putative [Ricinus communis]	--	--	--	--	--	--	--	--	--	Q5NC05	319	4.52e-30	Transcription termination factor 2 OS=Mus musculus GN=Ttf2 PE=1 SV=2	PF00176	SNF2 family N-terminal domain	--	--	GO:0005524//GO:0003677	ATP binding//DNA binding	--	--	KOG1001	Helicase-like transcription factor HLTF/DNA helicase RAD5, DEAD-box superfamily
comp24761_c1	404	297746279	CBI16335.3	441	3.07e-49	unnamed protein product [Vitis vinifera]	--	--	--	--	--	--	--	--	--	--	--	--	--	--	--	--	--	--	--	--	--	--	--
comp7737_c0	327	357471739	XP_003606154.1	256	8.42e-24	Subtilisin-like protease [Medicago truncatula] >gi|355507209|gb|AES88351.1| Subtilisin-like protease [Medicago truncatula]	--	--	--	--	--	--	--	--	--	Q39547	182	5.24e-15	Cucumisin OS=Cucumis melo PE=1 SV=1	--	--	--	--	GO:0008233	peptidase activity	--	--	--	--
comp330515_c0	289	350274030	CCC54332.1	136	9.33e-09	MADS box protein, partial [Eschscholzia californica]	--	--	--	--	--	--	--	--	--	Q8RVL4	124	5.09e-08	MADS-box protein defh21 OS=Antirrhinum majus GN=DEFH21 PE=2 SV=1	PF00319	SRF-type transcription factor (DNA-binding and dimerisation domain)	--	--	GO:0046983//GO:0003677	protein dimerization activity//DNA binding	--	--	KOG0014	MADS box transcription factor
comp247920_c0	205	--	--	--	--	--	--	--	--	--	--	--	--	--	--	--	--	--	--	--	--	--	--	--	--	--	--	--	--
comp309801_c0	253	--	--	--	--	--	--	--	--	--	--	--	--	--	--	--	--	--	--	--	--	--	--	--	--	--	--	--	--
comp19105_c0	741	255545652	XP_002513886.1	867	4.02e-113	phosphoglycerate mutase, putative [Ricinus communis] >gi|223546972|gb|EEF48469.1| phosphoglycerate mutase, putative [Ricinus communis]	--	--	--	--	--	K01834	gpmA, PGAM	2,3-bisphosphoglycerate-dependent phosphoglycerate mutase	http://www.genome.jp/dbget-bin/www_bget?ko:K01834	Q6MEW4	513	1.45e-62	2,3-bisphosphoglycerate-dependent phosphoglycerate mutase OS=Protochlamydia amoebophila (strain UWE25) GN=gpmA PE=3 SV=1	--	--	GO:0006096//GO:0006094	glycolysis//gluconeogenesis	GO:0004619	phosphoglycerate mutase activity	--	--	KOG0235	Phosphoglycerate mutase
comp45992_c0	3535	225430498	XP_002283327.1	3682	0	PREDICTED: pentatricopeptide repeat-containing protein At4g31850, chloroplastic [Vitis vinifera] >gi|296082142|emb|CBI21147.3| unnamed protein product [Vitis vinifera]	--	--	--	--	--	--	--	--	--	Q9SZ52	3326	0	Pentatricopeptide repeat-containing protein At4g31850, chloroplastic OS=Arabidopsis thaliana GN=PGR3 PE=1 SV=1	PF00637	Region in Clathrin and VPS	GO:0006886//GO:0016192	intracellular protein transport//vesicle-mediated transport	--	--	--	--	--	--
comp25283_c0	1155	359473285	XP_003631283.1	798	4.85e-101	PREDICTED: uncharacterized protein LOC100853229 [Vitis vinifera] >gi|296086436|emb|CBI32025.3| unnamed protein product [Vitis vinifera]	470122625	XM_004297293.1	157	1.41e-74	PREDICTED: Fragaria vesca subsp. vesca uncharacterized LOC101291815 (LOC101291815), mRNA	--	--	--	--	--	--	--	--	--	--	--	--	--	--	--	--	--	--
comp348351_c0	291	--	--	--	--	--	--	--	--	--	--	--	--	--	--	--	--	--	--	--	--	--	--	--	--	--	--	--	--
comp15992_c0	217	559237	AAA98492.1	155	1.32e-11	tyrosine-rich hydroxyproline-rich glycoprotein, partial [Petroselinum crispum]	--	--	--	--	--	--	--	--	--	--	--	--	--	PF04554	Extensin-like region	GO:0042546//GO:0009664	cell wall biogenesis//plant-type cell wall organization	GO:0005199	structural constituent of cell wall	GO:0005618	cell wall	--	--
comp29436_c0	1406	147792407	CAN63585.1	510	3.42e-54	hypothetical protein VITISV_026806 [Vitis vinifera]	--	--	--	--	--	--	--	--	--	P0C2F6	320	1.87e-30	Putative ribonuclease H protein At1g65750 OS=Arabidopsis thaliana GN=At1g65750 PE=3 SV=1	PF03568	Peptidase family C50	GO:0006508	proteolysis	GO:0008233	peptidase activity	GO:0005634	nucleus	--	--
comp22296_c0	450	297851020	XP_002893391.1	479	8.74e-59	hypothetical protein ARALYDRAFT_472745 [Arabidopsis lyrata subsp. lyrata] >gi|297339233|gb|EFH69650.1| hypothetical protein ARALYDRAFT_472745 [Arabidopsis lyrata subsp. lyrata]	470270131	XM_004362590.1	63	9.4e-23	Dictyostelium fasciculatum eukaryotic translation initiation factor 5A (eif5a) mRNA, complete cds	K03263	EIF5A	translation initiation factor 5A	http://www.genome.jp/dbget-bin/www_bget?ko:K03263	Q93VP3	469	2.39e-58	Eukaryotic translation initiation factor 5A-2 OS=Arabidopsis thaliana GN=At1g26630 PE=1 SV=1	PF01287	Eukaryotic elongation factor 5A hypusine, DNA-binding OB fold	GO:0006452//GO:0045727//GO:0006448//GO:0045905//GO:0045901//GO:0006414	translational frameshifting//positive regulation of translation//regulation of translational elongation//positive regulation of translational termination//positive regulation of translational elongation//translational elongation	GO:0003723//GO:0003746//GO:0043022	RNA binding//translation elongation factor activity//ribosome binding	GO:0005840	ribosome	KOG3271	Translation initiation factor 5A (eIF-5A)
comp9685_c0	638	359496888	XP_002269690.2	285	7.16e-27	PREDICTED: uncharacterized protein LOC100253188 [Vitis vinifera] >gi|147840889|emb|CAN66503.1| hypothetical protein VITISV_035496 [Vitis vinifera]	--	--	--	--	--	--	--	--	--	--	--	--	--	--	--	--	--	--	--	--	--	--	--
comp333120_c0	236	422295775	EKU23074.1	235	1.15e-23	large subunit ribosomal protein L22e [Nannochloropsis gaditana CCMP526]	--	--	--	--	--	K02891	RP-L22e, RPL22	large subunit ribosomal protein L22e	http://www.genome.jp/dbget-bin/www_bget?ko:K02891	P47198	188	8.64e-18	60S ribosomal protein L22 OS=Rattus norvegicus GN=Rpl22 PE=2 SV=2	PF01776	Ribosomal L22e protein family	GO:0042254//GO:0006412	ribosome biogenesis//translation	GO:0003735	structural constituent of ribosome	GO:0005840//GO:0005622	ribosome//intracellular	KOG3434	60S ribosomal protein L22
comp9773_c0	202	--	--	--	--	--	--	--	--	--	--	--	--	--	--	--	--	--	--	--	--	--	--	--	--	--	--	--	--
comp33876_c0	1484	313757973	ADR78684.1	134	2.02e-07	glyceraldehyde-3-phosphate dehydrogenase [Narcissus tazetta var. chinensis]	--	--	--	--	--	--	--	--	--	Q42671	134	3.02e-07	Glyceraldehyde-3-phosphate dehydrogenase, cytosolic OS=Craterostigma plantagineum GN=GAPC PE=2 SV=1	--	--	GO:0055114	oxidation-reduction process	GO:0000166//GO:0016620	nucleotide binding//oxidoreductase activity, acting on the aldehyde or oxo group of donors, NAD or NADP as acceptor	--	--	KOG0657	Glyceraldehyde 3-phosphate dehydrogenase
comp55607_c0	255	224064756	XP_002301547.1	322	9.31e-33	multidrug/pheromone exporter, MDR family, ABC transporter family [Populus trichocarpa] >gi|222843273|gb|EEE80820.1| multidrug/pheromone exporter, MDR family, ABC transporter family [Populus trichocarpa]	--	--	--	--	--	K05658	ABCB1	ATP-binding cassette, subfamily B (MDR/TAP), member 1	http://www.genome.jp/dbget-bin/www_bget?ko:K05658	Q9M1Q9	283	9.74e-29	ABC transporter B family member 21 OS=Arabidopsis thaliana GN=ABCB21 PE=1 SV=2	PF00664	ABC transporter transmembrane region	GO:0006810//GO:0006200//GO:0055085	transport//ATP catabolic process//transmembrane transport	GO:0042626//GO:0005524	ATPase activity, coupled to transmembrane movement of substances//ATP binding	GO:0016021	integral to membrane	KOG0055	Multidrug/pheromone exporter, ABC superfamily
comp20301_c3	217	297734336	CBI15583.3	322	7.09e-34	unnamed protein product [Vitis vinifera]	--	--	--	--	--	K07126	K07126	--	http://www.genome.jp/dbget-bin/www_bget?ko:K07126	--	--	--	--	PF13176	Tetratricopeptide repeat	--	--	GO:0005515	protein binding	--	--	--	--
comp102468_c0	231	255583344	XP_002532433.1	138	2.05e-08	Exocyst complex component, putative [Ricinus communis] >gi|223527853|gb|EEF29948.1| Exocyst complex component, putative [Ricinus communis]	--	--	--	--	--	--	--	--	--	Q8S3U9	128	3.42e-08	Exocyst complex component 2 OS=Arabidopsis thaliana GN=SEC5A PE=1 SV=1	--	--	--	--	--	--	--	--	--	--
comp156517_c0	268	224128003	XP_002320217.1	126	3.2e-07	predicted protein [Populus trichocarpa] >gi|222860990|gb|EEE98532.1| predicted protein [Populus trichocarpa]	--	--	--	--	--	--	--	--	--	--	--	--	--	--	--	--	--	--	--	--	--	--	--
comp14485_c0	298	--	--	--	--	--	--	--	--	--	--	--	--	--	--	--	--	--	--	PF04086//PF03286	Signal recognition particle, alpha subunit, N-terminal//Pox virus Ag35 surface protein	GO:0006886//GO:0006184	intracellular protein transport//GTP catabolic process	GO:0005047//GO:0003924//GO:0005525	signal recognition particle binding//GTPase activity//GTP binding	GO:0019031//GO:0005786//GO:0005785	viral envelope//signal recognition particle, endoplasmic reticulum targeting//signal recognition particle receptor complex	--	--
comp34543_c0	580	147809487	CAN66656.1	738	1.62e-94	hypothetical protein VITISV_011309 [Vitis vinifera]	--	--	--	--	--	K05894	E1.3.1.42	12-oxophytodienoic acid reductase	http://www.genome.jp/dbget-bin/www_bget?ko:K05894	B9FSC8	706	1.51e-90	Putative 12-oxophytodienoate reductase 11 OS=Oryza sativa subsp. japonica GN=OPR11 PE=2 SV=1	PF00724	NADH:flavin oxidoreductase / NADH oxidase family	GO:0055114	oxidation-reduction process	GO:0010181//GO:0003824//GO:0016491	FMN binding//catalytic activity//oxidoreductase activity	--	--	KOG0134	NADH:flavin oxidoreductase/12-oxophytodienoate reductase
comp357839_c0	232	--	--	--	--	--	--	--	--	--	--	--	--	--	--	--	--	--	--	--	--	--	--	--	--	--	--	--	--
comp455813_c0	235	--	--	--	--	--	131078424	EF461050.1	114	2.04e-51	Helianthus annuus clone ZVG20_HA383-F ZVG20 locus putative beta-tubulin genomic sequence	--	--	--	--	--	--	--	--	PF05115	Cytochrome B6-F complex subunit VI (PetL)	GO:0006118	electron transport	GO:0009055	electron carrier activity	GO:0009512	cytochrome b6f complex	--	--
comp26405_c0	1816	284192454	ADB82905.1	2328	0	glutamate decarboxylase [Panax ginseng]	284192453	GU324938.1	573	0	Panax ginseng glutamate decarboxylase (GAD) mRNA, complete cds	K01580	E4.1.1.15, gadB, gadA, GAD	glutamate decarboxylase	http://www.genome.jp/dbget-bin/www_bget?ko:K01580	Q42521	2260	0	Glutamate decarboxylase 1 OS=Arabidopsis thaliana GN=GAD1 PE=1 SV=2	PF00282//PF00266	Pyridoxal-dependent decarboxylase conserved domain//Aminotransferase class-V	GO:0019482//GO:0006536//GO:0008152//GO:0019530//GO:0006531//GO:0019752//GO:0006522	beta-alanine metabolic process//glutamate metabolic process//metabolic process//taurine metabolic process//aspartate metabolic process//carboxylic acid metabolic process//alanine metabolic process	GO:0004351//GO:0016831//GO:0030170	glutamate decarboxylase activity//carboxy-lyase activity//pyridoxal phosphate binding	--	--	--	--
comp264021_c0	216	--	--	--	--	--	--	--	--	--	--	--	--	--	--	--	--	--	--	--	--	--	--	--	--	--	--	--	--
comp150074_c0	262	--	--	--	--	--	--	--	--	--	--	--	--	--	--	--	--	--	--	--	--	--	--	--	--	--	--	--	--
comp22836_c0	1225	224139144	XP_002322991.1	1308	1.04e-177	predicted protein [Populus trichocarpa] >gi|222867621|gb|EEF04752.1| predicted protein [Populus trichocarpa]	--	--	--	--	--	K15100	SLC25A1, CTP	solute carrier family 25 (mitochondrial citrate transporter), member 1	http://www.genome.jp/dbget-bin/www_bget?ko:K15100	Q9M038	1253	1.45e-170	Mitochondrial succinate-fumarate transporter 1 OS=Arabidopsis thaliana GN=SFC1 PE=2 SV=1	--	--	GO:0055085	transmembrane transport	--	--	GO:0016021	integral to membrane	KOG0756	Mitochondrial tricarboxylate/dicarboxylate carrier proteins
comp28158_c0	1652	359495786	XP_002272586.2	609	2.08e-104	PREDICTED: uncharacterized protein LOC100248980 [Vitis vinifera]	--	--	--	--	--	--	--	--	--	--	--	--	--	PF12833//PF00515	Helix-turn-helix domain//Tetratricopeptide repeat	GO:0006355	regulation of transcription, DNA-dependent	GO:0003700//GO:0043565//GO:0005515	sequence-specific DNA binding transcription factor activity//sequence-specific DNA binding//protein binding	GO:0005667	transcription factor complex	--	--
comp241672_c0	224	357470109	XP_003605339.1	263	5.82e-26	Pentatricopeptide repeat-containing protein [Medicago truncatula] >gi|355506394|gb|AES87536.1| Pentatricopeptide repeat-containing protein [Medicago truncatula]	--	--	--	--	--	--	--	--	--	O49436	237	4.56e-23	Pentatricopeptide repeat-containing protein At4g20090 OS=Arabidopsis thaliana GN=EMB1025 PE=2 SV=1	--	--	--	--	--	--	--	--	--	--
comp54415_c0	560	356512269	XP_003524843.1	190	1.81e-15	PREDICTED: uncharacterized protein LOC100815951 [Glycine max]	--	--	--	--	--	--	--	--	--	--	--	--	--	PF00760	Cucumovirus coat protein	--	--	--	--	GO:0019028	viral capsid	--	--
comp447894_c0	209	--	--	--	--	--	--	--	--	--	--	--	--	--	--	--	--	--	--	--	--	--	--	--	--	--	--	--	--
comp100595_c0	256	--	--	--	--	--	--	--	--	--	--	--	--	--	--	--	--	--	--	--	--	--	--	--	--	--	--	--	--
comp488398_c0	229	--	--	--	--	--	--	--	--	--	--	--	--	--	--	--	--	--	--	--	--	--	--	--	--	--	--	--	--
comp24410_c0	448	224100551	XP_002311920.1	155	7.16e-11	predicted protein [Populus trichocarpa] >gi|222851740|gb|EEE89287.1| predicted protein [Populus trichocarpa]	--	--	--	--	--	--	--	--	--	--	--	--	--	--	--	--	--	--	--	--	--	--	--
comp20291_c0	508	--	--	--	--	--	--	--	--	--	--	--	--	--	--	--	--	--	--	--	--	--	--	--	--	--	--	--	--
comp7914_c0	1129	--	--	--	--	--	--	--	--	--	--	--	--	--	--	--	--	--	--	--	--	--	--	--	--	--	--	--	--
comp139178_c0	214	--	--	--	--	--	337730992	JN021934.1	73	1.13e-28	Helianthus annuus cultivar HA383 clone BAC 0148N20, complete sequence	--	--	--	--	--	--	--	--	--	--	--	--	--	--	--	--	--	--
comp318185_c0	203	--	--	--	--	--	--	--	--	--	--	--	--	--	--	--	--	--	--	PF00728	Glycosyl hydrolase family 20, catalytic domain	GO:0005975	carbohydrate metabolic process	GO:0004553	hydrolase activity, hydrolyzing O-glycosyl compounds	--	--	--	--
comp30376_c0	1794	225457731	XP_002278176.1	1541	0	PREDICTED: chaperone protein dnaJ 10 [Vitis vinifera] >gi|297745644|emb|CBI40809.3| unnamed protein product [Vitis vinifera]	--	--	--	--	--	--	--	--	--	Q8GYX8	1354	0	Chaperone protein dnaJ 10 OS=Arabidopsis thaliana GN=ATJ10 PE=2 SV=2	--	--	--	--	--	--	--	--	KOG0691	Molecular chaperone (DnaJ superfamily)
comp241561_c0	226	--	--	--	--	--	--	--	--	--	--	--	--	--	--	--	--	--	--	--	--	--	--	--	--	--	--	--	--
comp124651_c0	458	--	--	--	--	--	--	--	--	--	--	--	--	--	--	--	--	--	--	--	--	--	--	--	--	--	--	--	--
comp54166_c0	1609	225436414	XP_002272152.1	1477	0	PREDICTED: lysosomal Pro-X carboxypeptidase [Vitis vinifera]	356541969	XM_003539397.1	57	7.68e-19	PREDICTED: Glycine max lysosomal Pro-X carboxypeptidase-like (LOC100806486), mRNA	K01285	PRCP	lysosomal Pro-X carboxypeptidase	http://www.genome.jp/dbget-bin/www_bget?ko:K01285	Q5RBU7	793	5.25e-97	Lysosomal Pro-X carboxypeptidase OS=Pongo abelii GN=PRCP PE=2 SV=1	PF05577//PF00326	Serine carboxypeptidase S28//Prolyl oligopeptidase family	GO:0006508	proteolysis	GO:0008236	serine-type peptidase activity	--	--	KOG2183	Prolylcarboxypeptidase (angiotensinase C)
comp8196_c0	623	297741926	CBI33361.3	533	8.85e-62	unnamed protein product [Vitis vinifera]	224072635	XM_002303782.1	148	7.46e-70	Populus trichocarpa predicted protein, mRNA	K01687	ilvD	dihydroxy-acid dehydratase	http://www.genome.jp/dbget-bin/www_bget?ko:K01687	Q7UJ69	427	1.77e-47	Dihydroxy-acid dehydratase OS=Rhodopirellula baltica (strain SH1) GN=ilvD PE=3 SV=2	PF00920	Dehydratase family	GO:0008152	metabolic process	GO:0003824	catalytic activity	--	--	KOG2448	Dihydroxy-acid dehydratase
comp108644_c0	303	--	--	--	--	--	--	--	--	--	--	--	--	--	--	--	--	--	--	--	--	--	--	--	--	--	--	--	--
comp239133_c0	243	--	--	--	--	--	--	--	--	--	--	--	--	--	--	--	--	--	--	--	--	--	--	--	--	--	--	--	--
comp35355_c0	891	192910862	ACF06539.1	725	9.22e-94	ubiquitin-conjugating enzyme family protein [Elaeis guineensis]	75755826	DQ160024.1	128	1.42e-58	Taraxacum officinale TO25-123 (To25-123) mRNA, partial cds	K10704	UBE2V	ubiquitin-conjugating enzyme E2 variant	http://www.genome.jp/dbget-bin/www_bget?ko:K10704	Q9SVD7	709	1.53e-92	Ubiquitin-conjugating enzyme E2 variant 1D OS=Arabidopsis thaliana GN=UEV1D PE=1 SV=1	PF00179//PF05773	Ubiquitin-conjugating enzyme//RWD domain	--	--	GO:0016881//GO:0005515	acid-amino acid ligase activity//protein binding	--	--	KOG0896	Ubiquitin-conjugating enzyme E2
comp5517_c0	207	--	--	--	--	--	--	--	--	--	--	--	--	--	--	--	--	--	--	--	--	--	--	--	--	--	--	--	--
comp112694_c0	517	225459350	XP_002285805.1	687	6.7e-83	PREDICTED: probable beta-D-xylosidase 7-like [Vitis vinifera]	--	--	--	--	--	--	--	--	--	Q9SGZ5	636	1.17e-76	Probable beta-D-xylosidase 7 OS=Arabidopsis thaliana GN=BXL7 PE=2 SV=2	PF00933	Glycosyl hydrolase family 3 N terminal domain	GO:0005975	carbohydrate metabolic process	GO:0004553	hydrolase activity, hydrolyzing O-glycosyl compounds	GO:0048046//GO:0009505//GO:0009507	apoplast//plant-type cell wall//chloroplast	--	--
comp26193_c1	1412	225455930	XP_002276201.1	826	4.44e-103	PREDICTED: uncharacterized protein LOC100259501 [Vitis vinifera] >gi|297734203|emb|CBI15450.3| unnamed protein product [Vitis vinifera]	--	--	--	--	--	--	--	--	--	--	--	--	--	PF01366	Herpesvirus processing and transport protein	GO:0015031//GO:0016485//GO:0019069	protein transport//protein processing//viral capsid assembly	GO:0008565	protein transporter activity	--	--	--	--
comp42662_c0	1294	359497770	XP_002272250.2	832	6.85e-105	PREDICTED: acyl-CoA--sterol O-acyltransferase 1-like [Vitis vinifera] >gi|296085787|emb|CBI29599.3| unnamed protein product [Vitis vinifera]	--	--	--	--	--	--	--	--	--	Q9SV07	683	6.97e-84	Acyl-CoA--sterol O-acyltransferase 1 OS=Arabidopsis thaliana GN=ASAT1 PE=1 SV=1	PF01769	Divalent cation transporter	GO:0006812	cation transport	GO:0008324	cation transmembrane transporter activity	--	--	--	--
comp20607_c0	596	1743009	CAA71142.1	252	1.5e-22	SNF1-related protein kinase [Cucumis sativus]	--	--	--	--	--	K07198	PRKAA, AMPK	5'-AMP-activated protein kinase, catalytic alpha subunit	http://www.genome.jp/dbget-bin/www_bget?ko:K07198	Q38997	240	6.11e-22	SNF1-related protein kinase catalytic subunit alpha KIN10 OS=Arabidopsis thaliana GN=KIN10 PE=1 SV=2	--	--	GO:0006468//GO:0009069//GO:0016310	protein phosphorylation//serine family amino acid metabolic process//phosphorylation	GO:0005524//GO:0004674	ATP binding//protein serine/threonine kinase activity	--	--	--	--
comp513065_c0	211	--	--	--	--	--	--	--	--	--	--	--	--	--	--	--	--	--	--	--	--	--	--	--	--	--	--	--	--
comp194969_c0	235	--	--	--	--	--	60502430	AY817415.1	190	1.15e-93	Helianthus annuus genotype PHD delta-12 oleate desaturase (FAD2-2) gene, 5' upstream region	--	--	--	--	--	--	--	--	--	--	--	--	--	--	--	--	--	--
comp31905_c0	2012	261263490	ACX55085.1	1677	0	Mlo1 [Cucumis melo]	166012595	EU360796.1	237	8.37e-119	Vitis vinifera mildew resistance locus o 15 (MLO15) mRNA, complete cds	K08472	MLO	mlo protein	http://www.genome.jp/dbget-bin/www_bget?ko:K08472	O49621	1613	0	MLO-like protein 1 OS=Arabidopsis thaliana GN=MLO1 PE=1 SV=1	PF03094	Mlo family	GO:0006952	defense response	--	--	GO:0016021	integral to membrane	--	--
comp115232_c0	297	297743223	CBI36090.3	121	5.89e-06	unnamed protein product [Vitis vinifera]	--	--	--	--	--	--	--	--	--	--	--	--	--	PF12235//PF00098	Fragile X-related 1 protein C terminal//Zinc knuckle	--	--	GO:0008270//GO:0003676//GO:0003723	zinc ion binding//nucleic acid binding//RNA binding	--	--	--	--
comp9383_c0	1447	255587433	XP_002534269.1	1142	4.68e-150	Protein C20orf4, putative [Ricinus communis] >gi|223525600|gb|EEF28112.1| Protein C20orf4, putative [Ricinus communis]	356501052	XM_003519295.1	161	1.06e-76	PREDICTED: Glycine max uncharacterized protein LOC100800202 (LOC100800202), mRNA	K13205	AAR2, C20orf4	A1 cistron-splicing factor AAR2	http://www.genome.jp/dbget-bin/www_bget?ko:K13205	Q08DJ7	395	3.56e-41	Protein AAR2 homolog OS=Bos taurus GN=AAR2 PE=2 SV=1	--	--	--	--	--	--	--	--	KOG3937	mRNA splicing factor
comp25857_c0	1396	357477331	XP_003608951.1	126	6.97e-11	Nucleobase ascorbate transporter [Medicago truncatula] >gi|355510006|gb|AES91148.1| Nucleobase ascorbate transporter [Medicago truncatula]	--	--	--	--	--	--	--	--	--	Q27GI3	129	2.17e-11	Nucleobase-ascorbate transporter 6 OS=Arabidopsis thaliana GN=NAT6 PE=2 SV=2	PF03081	Exo70 exocyst complex subunit	GO:0055085//GO:0006810//GO:0006887	transmembrane transport//transport//exocytosis	GO:0005215	transporter activity	GO:0000145//GO:0016020	exocyst//membrane	--	--
comp661_c1	225	357495861	XP_003618219.1	130	8.6e-08	hypothetical protein MTR_6g006160 [Medicago truncatula] >gi|355493234|gb|AES74437.1| hypothetical protein MTR_6g006160 [Medicago truncatula]	--	--	--	--	--	--	--	--	--	--	--	--	--	--	--	--	--	--	--	--	--	--	--
comp38658_c0	490	224110326	XP_002315485.1	232	9.85e-21	predicted protein [Populus trichocarpa] >gi|222864525|gb|EEF01656.1| predicted protein [Populus trichocarpa]	--	--	--	--	--	--	--	--	--	Q9LRZ4	195	8.91e-17	Probable protein phosphatase 2C 41 OS=Arabidopsis thaliana GN=At3g16800 PE=2 SV=1	--	--	--	--	--	--	--	--	--	--
comp86380_c0	233	--	--	--	--	--	--	--	--	--	--	--	--	--	--	--	--	--	--	--	--	--	--	--	--	--	--	--	--
comp30205_c0	768	225431603	XP_002282764.1	716	1.83e-92	PREDICTED: uncharacterized protein LOC100264411 [Vitis vinifera]	449522433	XM_004168183.1	130	9.42e-60	PREDICTED: Cucumis sativus uncharacterized LOC101206076 (LOC101206076), mRNA	--	--	--	--	--	--	--	--	PF08172//PF01104	CASP C terminal//Bunyavirus non-structural protein NS-s	GO:0006891//GO:0016032	intra-Golgi vesicle-mediated transport//viral process	--	--	GO:0030173//GO:0005886	integral to Golgi membrane//plasma membrane	--	--
comp67342_c0	362	--	--	--	--	--	--	--	--	--	--	--	--	--	--	--	--	--	--	PF05197	TRIC channel	GO:0015672//GO:0006812	monovalent inorganic cation transport//cation transport	GO:0005261	cation channel activity	GO:0016020	membrane	--	--
comp138683_c0	428	297743670	CBI36553.3	276	2.57e-27	unnamed protein product [Vitis vinifera]	--	--	--	--	--	--	--	--	--	--	--	--	--	--	--	--	--	--	--	--	--	--	--
comp98932_c0	460	--	--	--	--	--	--	--	--	--	--	--	--	--	--	--	--	--	--	--	--	--	--	--	--	--	--	--	--
comp26077_c0	706	348687052	EGZ26866.1	772	1.18e-101	hypothetical protein PHYSODRAFT_320742 [Phytophthora sojae]	301123508	XM_002909435.1	284	2.13e-145	Phytophthora infestans T30-4 60S ribosomal protein L21-1 (PITG_00941) mRNA, complete cds	K02889	RP-L21e, RPL21	large subunit ribosomal protein L21e	http://www.genome.jp/dbget-bin/www_bget?ko:K02889	Q9UUC1	495	6.74e-61	60S ribosomal protein L21-A OS=Schizosaccharomyces pombe (strain 972 / ATCC 24843) GN=rpl21a PE=2 SV=1	PF01157	Ribosomal protein L21e	GO:0042254//GO:0006412	ribosome biogenesis//translation	GO:0003735	structural constituent of ribosome	GO:0005622//GO:0005840	intracellular//ribosome	KOG1732	60S ribosomal protein L21
comp42216_c0	304	--	--	--	--	--	--	--	--	--	--	--	--	--	--	--	--	--	--	--	--	--	--	--	--	--	--	--	--
comp24336_c0	260	296084097	CBI24485.3	294	5.03e-30	unnamed protein product [Vitis vinifera]	--	--	--	--	--	--	--	--	--	Q50EK3	181	2.52e-15	Cytochrome P450 704C1 OS=Pinus taeda GN=CYP704C1 PE=2 SV=1	--	--	--	--	--	--	--	--	--	--
comp627747_c0	219	--	--	--	--	--	--	--	--	--	--	--	--	--	--	--	--	--	--	--	--	--	--	--	--	--	--	--	--
comp46998_c0	1439	255539278	XP_002510704.1	1912	0	Glucan endo-1,3-beta-glucosidase precursor, putative [Ricinus communis] >gi|223551405|gb|EEF52891.1| Glucan endo-1,3-beta-glucosidase precursor, putative [Ricinus communis]	407947979	JX838864.1	199	7.92e-98	Solanum tuberosum beta-1,3-glucanase 10 (B13G_10) mRNA, complete cds	--	--	--	--	Q94G86	919	6.14e-117	Glucan endo-1,3-beta-D-glucosidase OS=Olea europaea GN=OLE9 PE=1 SV=1	PF00332	Glycosyl hydrolases family 17	GO:0005985//GO:0005982//GO:0005975	sucrose metabolic process//starch metabolic process//carbohydrate metabolic process	GO:0043169//GO:0042973//GO:0004553	cation binding//glucan endo-1,3-beta-D-glucosidase activity//hydrolase activity, hydrolyzing O-glycosyl compounds	--	--	--	--
comp16799_c0	339	--	--	--	--	--	--	--	--	--	--	--	--	--	--	--	--	--	--	PF04554	Extensin-like region	GO:0009664//GO:0042546	plant-type cell wall organization//cell wall biogenesis	GO:0005199	structural constituent of cell wall	GO:0005618	cell wall	--	--
comp137838_c0	543	224133650	XP_002321627.1	160	1.25e-10	predicted protein [Populus trichocarpa] >gi|222868623|gb|EEF05754.1| predicted protein [Populus trichocarpa]	--	--	--	--	--	K09422	MYBP	myb proto-oncogene protein, plant	http://www.genome.jp/dbget-bin/www_bget?ko:K09422	--	--	--	--	--	--	--	--	--	--	--	--	--	--
comp311322_c0	204	--	--	--	--	--	--	--	--	--	--	--	--	--	--	--	--	--	--	--	--	--	--	--	--	--	--	--	--
comp13036_c0	298	--	--	--	--	--	--	--	--	--	--	--	--	--	--	--	--	--	--	--	--	--	--	--	--	--	--	--	--
comp17826_c0	603	224131908	XP_002321208.1	498	3.68e-58	predicted protein [Populus trichocarpa] >gi|222861981|gb|EEE99523.1| predicted protein [Populus trichocarpa]	--	--	--	--	--	--	--	--	--	Q9LUA9	459	1.7e-53	Zinc finger protein CONSTANS-LIKE 10 OS=Arabidopsis thaliana GN=COL10 PE=1 SV=1	PF00643//PF00130//PF02207	B-box zinc finger//Phorbol esters/diacylglycerol binding domain (C1 domain)//Putative zinc finger in N-recognin (UBR box)	GO:0048579//GO:0016567//GO:0035556	negative regulation of long-day photoperiodism, flowering//protein ubiquitination//intracellular signal transduction	GO:0008270//GO:0004842	zinc ion binding//ubiquitin-protein ligase activity	GO:0005622//GO:0005886//GO:0005634	intracellular//plasma membrane//nucleus	--	--
comp19120_c1	517	225453344	XP_002270492.1	348	4.34e-36	PREDICTED: pentatricopeptide repeat-containing protein At1g02150 [Vitis vinifera]	--	--	--	--	--	--	--	--	--	Q8LPS6	314	1.31e-32	Pentatricopeptide repeat-containing protein At1g02150 OS=Arabidopsis thaliana GN=At1g02150 PE=2 SV=2	--	--	--	--	--	--	GO:0009507	chloroplast	--	--
comp14811_c0	1030	--	--	--	--	--	--	--	--	--	--	--	--	--	--	--	--	--	--	--	--	--	--	--	--	--	--	--	--
comp63831_c0	290	224111738	XP_002315960.1	287	1e-39	NAC domain protein, IPR003441 [Populus trichocarpa] >gi|222865000|gb|EEF02131.1| NAC domain protein, IPR003441 [Populus trichocarpa]	359472995	XM_002281486.2	113	9.33e-51	PREDICTED: Vitis vinifera NAC domain-containing protein 8-like (LOC100266255), mRNA	--	--	--	--	Q6NQK2	275	1.42e-36	NAC domain-containing protein 8 OS=Arabidopsis thaliana GN=NAC008 PE=2 SV=1	PF02365	No apical meristem (NAM) protein	GO:0006355	regulation of transcription, DNA-dependent	GO:0003677	DNA binding	--	--	--	--
comp192336_c0	585	224126987	XP_002329355.1	249	2.11e-22	predicted protein [Populus trichocarpa] >gi|222870405|gb|EEF07536.1| predicted protein [Populus trichocarpa]	--	--	--	--	--	--	--	--	--	P0C897	147	6.01e-10	Putative UPF0481 protein At3g02645 OS=Arabidopsis thaliana GN=At3g02645 PE=3 SV=1	--	--	--	--	--	--	--	--	--	--
comp23519_c0	891	46093882	AAS79794.1	1107	2.44e-147	sucrose phosphate phosphatase [Actinidia chinensis]	--	--	--	--	--	--	--	--	--	Q5IH13	1050	4.93e-140	Sucrose-phosphatase 2 OS=Nicotiana tabacum GN=SPP2 PE=2 SV=1	PF02358//PF09162//PF03332	Trehalose-phosphatase//Tap, RNA-binding//Eukaryotic phosphomannomutase	GO:0005992//GO:0006000//GO:0005982//GO:0006406//GO:0016311//GO:0006013//GO:0005985//GO:0005986//GO:0019307	trehalose biosynthetic process//fructose metabolic process//starch metabolic process//mRNA export from nucleus//dephosphorylation//mannose metabolic process//sucrose metabolic process//sucrose biosynthetic process//mannose biosynthetic process	GO:0003824//GO:0050307//GO:0004615//GO:0003723//GO:0000287	catalytic activity//sucrose-phosphate phosphatase activity//phosphomannomutase activity//RNA binding//magnesium ion binding	GO:0005737//GO:0005634	cytoplasm//nucleus	--	--
comp267350_c0	243	--	--	--	--	--	--	--	--	--	--	--	--	--	--	--	--	--	--	PF06005//PF08912	Protein of unknown function (DUF904)//Rho Binding	GO:0043093//GO:0000917	cytokinesis by binary fission//barrier septum assembly	GO:0017048	Rho GTPase binding	GO:0005737	cytoplasm	--	--
comp34777_c0	1580	225461315	XP_002284493.1	1242	1.23e-166	PREDICTED: chlorophyll a-b binding protein 13, chloroplastic-like [Vitis vinifera]	8954290	AF139465.2	327	6.1e-169	Vigna radiata LHCII type III chlorophyll a/b binding protein (CipLhcb3) mRNA, complete cds; nuclear gene for chloroplast product	K08914	LHCB3	light-harvesting complex II chlorophyll a/b binding protein 3	http://www.genome.jp/dbget-bin/www_bget?ko:K08914	P27489	1209	9.24e-163	Chlorophyll a-b binding protein 13, chloroplastic OS=Solanum lycopersicum GN=CAB13 PE=1 SV=1	--	--	GO:0009765	photosynthesis, light harvesting	GO:0005198	structural molecule activity	GO:0009535	chloroplast thylakoid membrane	--	--
comp1940_c0	377	--	--	--	--	--	--	--	--	--	--	--	--	--	--	--	--	--	--	--	--	--	--	--	--	--	--	--	--
comp9613_c0	428	356528469	XP_003532825.1	396	1.41e-44	PREDICTED: WW domain-containing oxidoreductase-like isoform 1 [Glycine max]	--	--	--	--	--	--	--	--	--	A2RVM0	383	1.1e-43	Short-chain dehydrogenase TIC 32, chloroplastic OS=Arabidopsis thaliana GN=TIC32 PE=2 SV=1	PF00106//PF01370	short chain dehydrogenase//NAD dependent epimerase/dehydratase family	GO:0044237//GO:0055114//GO:0008152	cellular metabolic process//oxidation-reduction process//metabolic process	GO:0000166//GO:0050662//GO:0003824//GO:0016491	nucleotide binding//coenzyme binding//catalytic activity//oxidoreductase activity	--	--	KOG1208	Dehydrogenases with different specificities (related to short-chain alcohol dehydrogenases)
comp17660_c0	253	--	--	--	--	--	--	--	--	--	--	--	--	--	--	--	--	--	--	--	--	--	--	--	--	--	--	--	--
comp66709_c0	292	356501491	XP_003519558.1	179	1.63e-13	PREDICTED: probable LRR receptor-like serine/threonine-protein kinase At1g07650-like [Glycine max]	--	--	--	--	--	--	--	--	--	C0LGE0	149	9.03e-11	Probable LRR receptor-like serine/threonine-protein kinase At1g07650 OS=Arabidopsis thaliana GN=At1g07650 PE=1 SV=1	--	--	--	--	--	--	--	--	--	--
comp88647_c0	463	--	--	--	--	--	--	--	--	--	--	--	--	--	--	--	--	--	--	--	--	--	--	--	--	--	--	--	--
comp11395_c0	1067	224115890	XP_002317150.1	914	3.64e-120	ebs-bah-phd domain-containing protein [Populus trichocarpa] >gi|222860215|gb|EEE97762.1| ebs-bah-phd domain-containing protein [Populus trichocarpa]	297801999	XM_002868838.1	71	8.31e-27	Arabidopsis lyrata subsp. lyrata hypothetical protein, mRNA	--	--	--	--	Q9P281	167	2.46e-11	BAH and coiled-coil domain-containing protein 1 OS=Homo sapiens GN=BAHCC1 PE=1 SV=3	PF00628//PF06558//PF13639//PF01426	PHD-finger//Secretion monitor precursor protein (SecM)//Ring finger domain//BAH domain	GO:0009911//GO:0009845	positive regulation of flower development//seed germination	GO:0003682//GO:0005515//GO:0003677//GO:0008270//GO:0046872//GO:0045182	chromatin binding//protein binding//DNA binding//zinc ion binding//metal ion binding//translation regulator activity	GO:0000785	chromatin	KOG1886	BAH domain proteins
comp55216_c0	452	225430590	XP_002265288.1	613	1.56e-74	PREDICTED: 60S ribosomal export protein NMD3-like [Vitis vinifera]	--	--	--	--	--	K07562	NMD3	nonsense-mediated mRNA decay protein 3	http://www.genome.jp/dbget-bin/www_bget?ko:K07562	Q08DS5	385	9.66e-43	60S ribosomal export protein NMD3 OS=Bos taurus GN=NMD3 PE=2 SV=1	--	--	--	--	--	--	--	--	KOG2613	NMD protein affecting ribosome stability and mRNA decay
comp31707_c0	3210	315436720	ADU18533.1	1461	0	verticillium wilt resistance-like protein [Gossypium barbadense]	--	--	--	--	--	--	--	--	--	Q9C9H7	543	3.83e-56	Receptor-like protein 12 OS=Arabidopsis thaliana GN=RLP12 PE=2 SV=2	PF00560	Leucine Rich Repeat	--	--	GO:0005515	protein binding	--	--	KOG0619	FOG: Leucine rich repeat
comp26542_c0	1970	359490239	XP_002271104.2	778	9.44e-91	PREDICTED: receptor-like serine/threonine-protein kinase At2g45590-like [Vitis vinifera]	--	--	--	--	--	--	--	--	--	Q9STJ8	661	7.46e-75	Receptor-like serine/threonine-protein kinase At4g25390 OS=Arabidopsis thaliana GN=At4g25390 PE=1 SV=1	PF07714//PF02998//PF00069	Protein tyrosine kinase//Lentiviral Tat protein//Protein kinase domain	GO:0045893//GO:0006468	positive regulation of transcription, DNA-dependent//protein phosphorylation	GO:0004672//GO:0005524	protein kinase activity//ATP binding	--	--	--	--
comp25545_c0	222	--	--	--	--	--	--	--	--	--	--	--	--	--	--	--	--	--	--	--	--	--	--	--	--	--	--	--	--
comp18560_c0	515	--	--	--	--	--	--	--	--	--	--	--	--	--	--	--	--	--	--	--	--	--	--	--	--	--	--	--	--
comp302232_c0	349	--	--	--	--	--	--	--	--	--	--	--	--	--	--	--	--	--	--	--	--	--	--	--	--	--	--	--	--
comp25321_c0	1558	82623399	ABB87114.1	491	9.04e-56	cytochrome c oxidase family protein-like [Solanum tuberosum]	449484202	XM_004156767.1	120	7.07e-54	PREDICTED: Cucumis sativus cytochrome c oxidase subunit 5b-2, mitochondrial-like (LOC101228019), mRNA	K02265	COX5B	cytochrome c oxidase subunit 5b	http://www.genome.jp/dbget-bin/www_bget?ko:K02265	Q9SSB8	420	8.46e-47	Cytochrome c oxidase subunit 5b-2, mitochondrial OS=Arabidopsis thaliana GN=COX5B-2 PE=2 SV=1	PF01215	Cytochrome c oxidase subunit Vb	GO:0015992//GO:0006123	proton transport//mitochondrial electron transport, cytochrome c to oxygen	GO:0004129	cytochrome-c oxidase activity	GO:0005740//GO:0045277	mitochondrial envelope//respiratory chain complex IV	KOG3352	Cytochrome c oxidase, subunit Vb/COX4
comp99380_c0	418	217315773	ACK37352.1	538	6.62e-65	S-adenosyl-L-methionine synthetase [Chrysanthemum coronarium]	478686591	KC508621.1	139	4.92e-65	Pericallis cruenta SAMS mRNA, partial cds	K00789	E2.5.1.6, metK	S-adenosylmethionine synthetase	http://www.genome.jp/dbget-bin/www_bget?ko:K00789	A9PHC5	530	8.07e-65	S-adenosylmethionine synthase 4 OS=Populus trichocarpa GN=METK4 PE=2 SV=1	PF02773	S-adenosylmethionine synthetase, C-terminal domain	GO:0006730//GO:0006555//GO:0006556//GO:0015948	one-carbon metabolic process//methionine metabolic process//S-adenosylmethionine biosynthetic process//methanogenesis	GO:0046872//GO:0004478//GO:0005524	metal ion binding//methionine adenosyltransferase activity//ATP binding	--	--	KOG1506	S-adenosylmethionine synthetase
comp179004_c0	415	--	--	--	--	--	--	--	--	--	--	--	--	--	--	--	--	--	--	--	--	--	--	--	--	--	--	--	--
comp310430_c0	236	58759049	AAW81961.1	204	1.9e-17	phosphatidylinositol-specific phospholipase C 1 [Lilium davidii]	--	--	--	--	--	K05857	PLCD	phosphatidylinositol phospholipase C, delta	http://www.genome.jp/dbget-bin/www_bget?ko:K05857	Q944C2	175	1.43e-14	Phosphoinositide phospholipase C 5 OS=Arabidopsis thaliana GN=PLC5 PE=2 SV=2	--	--	GO:0007165	signal transduction	GO:0008081	phosphoric diester hydrolase activity	--	--	--	--
comp115375_c0	457	224127578	XP_002320109.1	547	4.71e-64	predicted protein [Populus trichocarpa] >gi|222860882|gb|EEE98424.1| predicted protein [Populus trichocarpa]	470142228	XM_004306766.1	208	2.37e-103	PREDICTED: Fragaria vesca subsp. vesca NAD-dependent malic enzyme 59 kDa isoform, mitochondrial-like (LOC101311315), mRNA	K00028	E1.1.1.39	malate dehydrogenase (decarboxylating)	http://www.genome.jp/dbget-bin/www_bget?ko:K00028	P37225	531	6.17e-63	NAD-dependent malic enzyme 59 kDa isoform, mitochondrial OS=Solanum tuberosum PE=1 SV=1	PF00390//PF03949	Malic enzyme, N-terminal domain//Malic enzyme, NAD binding domain	GO:0006090//GO:0015976//GO:0006108//GO:0006099//GO:0055114	pyruvate metabolic process//carbon utilization//malate metabolic process//tricarboxylic acid cycle//oxidation-reduction process	GO:0042803//GO:0050897//GO:0016619//GO:0005524//GO:0004471//GO:0008270//GO:0051287	protein homodimerization activity//cobalt ion binding//malate dehydrogenase (oxaloacetate-decarboxylating) activity//ATP binding//malate dehydrogenase (decarboxylating) activity//zinc ion binding//NAD binding	GO:0009507//GO:0005739	chloroplast//mitochondrion	KOG1257	NADP+-dependent malic enzyme
comp118598_c0	565	357513549	XP_003627063.1	362	8.12e-37	Kinase-like protein [Medicago truncatula] >gi|355521085|gb|AET01539.1| Kinase-like protein [Medicago truncatula]	--	--	--	--	--	--	--	--	--	C0LGI2	348	5.11e-36	Probable LRR receptor-like serine/threonine-protein kinase At1g67720 OS=Arabidopsis thaliana GN=At1g67720 PE=2 SV=1	PF07714//PF00069	Protein tyrosine kinase//Protein kinase domain	GO:0006468	protein phosphorylation	GO:0004672//GO:0005524//GO:0016772	protein kinase activity//ATP binding//transferase activity, transferring phosphorus-containing groups	--	--	--	--
comp196412_c0	236	255563885	XP_002522942.1	181	8.75e-16	conserved hypothetical protein [Ricinus communis] >gi|223537754|gb|EEF39372.1| conserved hypothetical protein [Ricinus communis]	--	--	--	--	--	--	--	--	--	--	--	--	--	--	--	--	--	--	--	--	--	--	--
comp196673_c0	378	--	--	--	--	--	--	--	--	--	--	--	--	--	--	--	--	--	--	--	--	--	--	--	--	--	--	--	--
comp135591_c0	706	290973077	XP_002669276.1	782	1.54e-99	hypothetical protein NAEGRDRAFT_82195 [Naegleria gruberi] >gi|284082821|gb|EFC36532.1| hypothetical protein NAEGRDRAFT_82195 [Naegleria gruberi]	--	--	--	--	--	--	--	--	--	--	--	--	--	PF03810	Importin-beta N-terminal domain	GO:0006886	intracellular protein transport	GO:0008536	Ran GTPase binding	--	--	--	--
comp18139_c0	585	348678046	EGZ17863.1	848	1.63e-110	hypothetical protein PHYSODRAFT_285996 [Phytophthora sojae]	301094949	XM_002896532.1	268	1.37e-136	Phytophthora infestans T30-4 S-adenosylmethionine synthetase 2 (PITG_17516) mRNA, complete cds	K00789	E2.5.1.6, metK	S-adenosylmethionine synthetase	http://www.genome.jp/dbget-bin/www_bget?ko:K00789	Q54F07	631	3.8e-79	S-adenosylmethionine synthase OS=Dictyostelium discoideum GN=metK PE=1 SV=1	PF00438//PF02772	S-adenosylmethionine synthetase, N-terminal domain//S-adenosylmethionine synthetase, central domain	GO:0006556//GO:0006555//GO:0006730//GO:0015948	S-adenosylmethionine biosynthetic process//methionine metabolic process//one-carbon metabolic process//methanogenesis	GO:0046872//GO:0005524//GO:0004478	metal ion binding//ATP binding//methionine adenosyltransferase activity	--	--	KOG1506	S-adenosylmethionine synthetase
comp81327_c0	490	--	--	--	--	--	--	--	--	--	--	--	--	--	--	--	--	--	--	--	--	--	--	--	--	--	--	--	--
comp110780_c0	520	--	--	--	--	--	--	--	--	--	--	--	--	--	--	--	--	--	--	--	--	--	--	--	--	--	--	--	--
comp132384_c0	723	--	--	--	--	--	--	--	--	--	--	--	--	--	--	--	--	--	--	--	--	--	--	--	--	--	--	--	--
comp466662_c0	213	--	--	--	--	--	--	--	--	--	--	--	--	--	--	--	--	--	--	--	--	--	--	--	--	--	--	--	--
comp177775_c0	291	--	--	--	--	--	--	--	--	--	--	--	--	--	--	--	--	--	--	--	--	--	--	--	--	--	--	--	--
comp148083_c0	247	--	--	--	--	--	--	--	--	--	--	--	--	--	--	--	--	--	--	--	--	--	--	--	--	--	--	--	--
comp88677_c0	219	85720039	ABC75588.1	341	2.94e-39	elongation factor 1-alpha [Ictalurus punctatus]	537274	U14100.1	108	4.07e-48	Histoplasma capsulatum elongation factor 1-alpha (Hctef1) mRNA, complete cds	K03231	EEF1A	elongation factor 1-alpha	http://www.genome.jp/dbget-bin/www_bget?ko:K03231	P62632	336	2.41e-37	Elongation factor 1-alpha 2 OS=Rattus norvegicus GN=Eef1a2 PE=2 SV=1	PF03143	Elongation factor Tu C-terminal domain	--	--	GO:0005525	GTP binding	--	--	KOG0052	Translation elongation factor EF-1 alpha/Tu
comp11142_c0	518	359483135	XP_002272047.2	287	4.49e-28	PREDICTED: tubby-like protein 8-like [Vitis vinifera] >gi|298204762|emb|CBI25260.3| unnamed protein product [Vitis vinifera]	--	--	--	--	--	--	--	--	--	Q9S9M8	256	6.19e-25	Tubby-like protein 8 OS=Arabidopsis thaliana GN=TULP8 PE=2 SV=1	--	--	--	--	--	--	--	--	--	--
comp14033_c0	2708	359477048	XP_002275811.2	1800	0	PREDICTED: G-type lectin S-receptor-like serine/threonine-protein kinase RLK1-like [Vitis vinifera]	--	--	--	--	--	--	--	--	--	Q39202	838	2.85e-96	G-type lectin S-receptor-like serine/threonine-protein kinase RLK1 OS=Arabidopsis thaliana GN=RLK1 PE=2 SV=2	PF00954//PF00069//PF07714	S-locus glycoprotein family//Protein kinase domain//Protein tyrosine kinase	GO:0048544//GO:0006468	recognition of pollen//protein phosphorylation	GO:0004672//GO:0005524//GO:0016772	protein kinase activity//ATP binding//transferase activity, transferring phosphorus-containing groups	--	--	--	--
comp21944_c0	227	726478	AAA76742.1	336	5.68e-39	putative ORF1, partial [Avena fatua]	82581133	AM159087.1	58	2.65e-20	Plantago major mRNA for glutathion peroxidase (gpx1 gene)	K00432	E1.11.1.9	glutathione peroxidase	http://www.genome.jp/dbget-bin/www_bget?ko:K00432	O23968	334	5.18e-39	Probable phospholipid hydroperoxide glutathione peroxidase OS=Helianthus annuus GN=GPXHA-2 PE=2 SV=1	PF00255	Glutathione peroxidase	GO:0006804//GO:0055114//GO:0006749//GO:0006979	peroxidase reaction//oxidation-reduction process//glutathione metabolic process//response to oxidative stress	GO:0004602	glutathione peroxidase activity	--	--	KOG1651	Glutathione peroxidase
comp29073_c0	842	224054548	XP_002298315.1	491	1.62e-57	predicted protein [Populus trichocarpa] >gi|222845573|gb|EEE83120.1| predicted protein [Populus trichocarpa]	--	--	--	--	--	K11778	DHDDS, RER2, SRT1	ditrans,polycis-polyprenyl diphosphate synthase	http://www.genome.jp/dbget-bin/www_bget?ko:K11778	Q56Y11	474	2.84e-55	Dehydrodolichyl diphosphate synthase 2 OS=Arabidopsis thaliana GN=At5g58770 PE=2 SV=2	PF01255	Putative undecaprenyl diphosphate synthase	--	--	GO:0016765	transferase activity, transferring alkyl or aryl (other than methyl) groups	--	--	KOG1602	Cis-prenyltransferase
comp6928_c0	219	290992182	XP_002678713.1	345	1.34e-36	heat shock protein 70 [Naegleria gruberi] >gi|284092327|gb|EFC45969.1| heat shock protein 70 [Naegleria gruberi]	290992181	XM_002678667.1	174	8.33e-85	Naegleria gruberi heat shock protein 70, mRNA	--	--	--	--	Q05866	128	2.37e-08	78 kDa glucose-regulated protein homolog OS=Plasmodium falciparum (isolate NF54) PE=3 SV=1	--	--	GO:0006950	response to stress	GO:0005524	ATP binding	--	--	KOG0101	Molecular chaperones HSP70/HSC70, HSP70 superfamily
comp41222_c0	713	225454190	XP_002272636.1	383	2.39e-42	PREDICTED: uncharacterized protein LOC100244723 [Vitis vinifera]	--	--	--	--	--	--	--	--	--	--	--	--	--	--	--	--	--	--	--	--	--	--	--
comp18883_c0	394	224097490	XP_002310957.1	262	8.03e-25	predicted protein [Populus trichocarpa] >gi|222850777|gb|EEE88324.1| predicted protein [Populus trichocarpa]	--	--	--	--	--	--	--	--	--	Q94BZ1	241	4.44e-23	Protein ZINC INDUCED FACILITATOR-LIKE 1 OS=Arabidopsis thaliana GN=ZIFL1 PE=2 SV=1	PF07690	Major Facilitator Superfamily	GO:0055085//GO:0080167//GO:0010043//GO:0055069//GO:0009624	transmembrane transport//response to karrikin//response to zinc ion//zinc ion homeostasis//response to nematode	--	--	GO:0016021//GO:0009705	integral to membrane//plant-type vacuole membrane	--	--
comp394999_c0	243	156070800	ABU45212.1	238	5.48e-22	unknown [Solanum bulbocastanum]	--	--	--	--	--	--	--	--	--	O23210	169	8.21e-14	Scarecrow-like protein 15 OS=Arabidopsis thaliana GN=SCL15 PE=2 SV=3	--	--	GO:0006355	regulation of transcription, DNA-dependent	--	--	--	--	--	--
comp59722_c0	238	--	--	--	--	--	--	--	--	--	--	--	--	--	--	--	--	--	--	--	--	--	--	--	--	--	--	--	--
comp93419_c0	267	--	--	--	--	--	--	--	--	--	--	--	--	--	--	--	--	--	--	--	--	--	--	--	--	--	--	--	--
comp173198_c0	342	--	--	--	--	--	--	--	--	--	--	--	--	--	--	--	--	--	--	--	--	--	--	--	--	--	--	--	--
comp14537_c0	366	77745479	ABB02638.1	624	2.1e-77	26S proteasome subunit 4-like [Solanum tuberosum]	292747381	AK337198.1	189	6.82e-93	Lotus japonicus cDNA, clone: LjFL1-049-AB04, HTC	K03062	PSMC1, RPT2	26S proteasome regulatory subunit T2	http://www.genome.jp/dbget-bin/www_bget?ko:K03062	P46466	611	1.12e-76	26S protease regulatory subunit 4 homolog OS=Oryza sativa subsp. japonica GN=TBP2 PE=2 SV=2	PF00004//PF06068//PF07728//PF00910//PF07726//PF02367//PF02562//PF05496//PF00931//PF01695//PF01057//PF00158//PF06414//PF00005//PF01078	ATPase family associated with various cellular activities (AAA)//TIP49 C-terminus//AAA domain (dynein-related subfamily)//RNA helicase//ATPase family associated with various cellular activities (AAA)//Uncharacterised P-loop hydrolase UPF0079//PhoH-like protein//Holliday junction DNA helicase ruvB N-terminus//NB-ARC domain//IstB-like ATP binding protein//Parvovirus non-structural protein NS1//Sigm…	GO:0030163//GO:0006310//GO:0015995//GO:0070526//GO:0015994//GO:0019079//GO:0006281//GO:0006355//GO:0015979	protein catabolic process//DNA recombination//chlorophyll biosynthetic process//threonylcarbamoyladenosine biosynthetic process//chlorophyll metabolic process//viral genome replication//DNA repair//regulation of transcription, DNA-dependent//photosynthesis	GO:0043531//GO:0008134//GO:0016851//GO:0016301//GO:0005524//GO:0003723//GO:0003678//GO:0017111//GO:0009378//GO:0016887//GO:0003724	ADP binding//transcription factor binding//magnesium chelatase activity//kinase activity//ATP binding//RNA binding//DNA helicase activity//nucleoside-triphosphatase activity//four-way junction helicase activity//ATPase activity//RNA helicase activity	GO:0010007//GO:0005667//GO:0000502//GO:0005657//GO:0005737//GO:0009379	magnesium chelatase complex//transcription factor complex//proteasome complex//replication fork//cytoplasm//Holliday junction helicase complex	KOG0726	26S proteasome regulatory complex, ATPase RPT2
comp174389_c0	290	15227849	NP_179935.1	332	2.06e-35	GDSL esterase/lipase [Arabidopsis thaliana] >gi|75099763|sp|O80470.1|GDL38_ARATH RecName: Full=GDSL esterase/lipase At2g23540; AltName: Full=Extracellular lipase At2g23540; Flags: Precursor >gi|3242717|gb|AAC23769.1| putative GDSL-motif lipase/hydrolase [Arabidopsis thaliana] >gi|20466296|gb|AAM20465.1| putative GDSL-motif lipase/hydrolase [Arabidopsis thaliana] >gi|22136366|gb|AAM91261.1| putati…	--	--	--	--	--	--	--	--	--	O80470	332	1.39e-36	GDSL esterase/lipase At2g23540 OS=Arabidopsis thaliana GN=At2g23540 PE=2 SV=1	PF05353//PF00657	Delta Atracotoxin//GDSL-like Lipase/Acylhydrolase	GO:0009405//GO:0006629//GO:0006810	pathogenesis//lipid metabolic process//transport	GO:0016788//GO:0019871//GO:0004091	hydrolase activity, acting on ester bonds//sodium channel inhibitor activity//carboxylesterase activity	GO:0005576	extracellular region	--	--
comp421660_c0	222	--	--	--	--	--	--	--	--	--	--	--	--	--	--	--	--	--	--	--	--	--	--	--	--	--	--	--	--
comp117435_c0	270	--	--	--	--	--	--	--	--	--	--	--	--	--	--	--	--	--	--	--	--	--	--	--	--	--	--	--	--
comp29726_c0	1319	224104250	XP_002313372.1	311	3.82e-29	f-box family protein [Populus trichocarpa] >gi|222849780|gb|EEE87327.1| f-box family protein [Populus trichocarpa]	--	--	--	--	--	--	--	--	--	Q9LM18	195	3.51e-15	F-box protein At1g22220 OS=Arabidopsis thaliana GN=At1g22220 PE=2 SV=1	PF00646	F-box domain	--	--	GO:0005515	protein binding	--	--	--	--
comp124839_c0	320	--	--	--	--	--	--	--	--	--	--	--	--	--	--	--	--	--	--	--	--	--	--	--	--	--	--	--	--
comp261264_c0	311	348673201	EGZ13020.1	154	3.2e-11	hypothetical protein PHYSODRAFT_286532 [Phytophthora sojae]	--	--	--	--	--	--	--	--	--	--	--	--	--	PF01284	Membrane-associating domain	--	--	--	--	GO:0016020	membrane	--	--
comp130328_c0	341	290974781	XP_002670123.1	446	6.5e-52	predicted protein [Naegleria gruberi] >gi|284083678|gb|EFC37379.1| predicted protein [Naegleria gruberi]	290974780	XM_002670077.1	254	4.64e-129	Naegleria gruberi predicted protein, mRNA	--	--	--	--	O59797	130	2.36e-08	Putative nucleosome assembly protein C364.06 OS=Schizosaccharomyces pombe (strain 972 / ATCC 24843) GN=SPCC364.06 PE=1 SV=1	PF00956//PF11629	Nucleosome assembly protein (NAP)//C terminal SARAH domain of Mst1	GO:0009069//GO:0006334//GO:0016310	serine family amino acid metabolic process//nucleosome assembly//phosphorylation	GO:0004674	protein serine/threonine kinase activity	GO:0005634	nucleus	KOG1507	Nucleosome assembly protein NAP-1
comp353002_c0	233	62733713	AAX95823.1	298	3.07e-32	retrotransposon protein, putative, unclassified [Oryza sativa Japonica Group] >gi|77550348|gb|ABA93145.1| retrotransposon protein, putative, unclassified [Oryza sativa Japonica Group]	--	--	--	--	--	--	--	--	--	P92519	165	3.62e-14	Uncharacterized mitochondrial protein AtMg00810 OS=Arabidopsis thaliana GN=AtMg00810 PE=4 SV=1	--	--	--	--	--	--	GO:0005739	mitochondrion	--	--
comp30567_c1	501	351724709	NP_001236299.1	141	3.24e-08	G/HBF-1 protein [Glycine max] >gi|1905785|emb|CAA71687.1| G/HBF-1 [Glycine max]	--	--	--	--	--	--	--	--	--	--	--	--	--	--	--	--	--	--	--	--	--	--	--
comp7470_c0	505	--	--	--	--	--	--	--	--	--	--	--	--	--	--	--	--	--	--	--	--	--	--	--	--	--	--	--	--
comp210667_c0	269	348681932	EGZ21748.1	440	1.28e-48	hypothetical protein PHYSODRAFT_345730 [Phytophthora sojae]	--	--	--	--	--	--	--	--	--	--	--	--	--	--	--	--	--	GO:0005543	phospholipid binding	--	--	--	--
comp186304_c0	217	--	--	--	--	--	--	--	--	--	--	--	--	--	--	--	--	--	--	--	--	--	--	--	--	--	--	--	--
comp15988_c0	1354	225433694	XP_002267391.1	1307	5.24e-176	PREDICTED: 15-cis-zeta-carotene isomerase, chloroplastic-like [Vitis vinifera]	--	--	--	--	--	K15744	Z-ISO	zeta-carotene isomerase	http://www.genome.jp/dbget-bin/www_bget?ko:K15744	Q9SAC0	1251	9.08e-169	15-cis-zeta-carotene isomerase, chloroplastic OS=Arabidopsis thaliana GN=Z-ISO PE=1 SV=1	PF04140	Isoprenylcysteine carboxyl methyltransferase (ICMT) family	GO:0006479//GO:0006481	protein methylation//C-terminal protein methylation	GO:0004671	protein C-terminal S-isoprenylcysteine carboxyl O-methyltransferase activity	GO:0016021	integral to membrane	--	--
comp244474_c0	250	--	--	--	--	--	--	--	--	--	--	--	--	--	--	--	--	--	--	PF03834	Binding domain of DNA repair protein Ercc1 (rad10/Swi10)	GO:0006281	DNA repair	GO:0004519//GO:0003684	endonuclease activity//damaged DNA binding	GO:0005634	nucleus	--	--
comp21082_c0	751	261876233	CAZ15550.1	521	1.63e-63	C2 domain-containing protein [Malus x domestica]	--	--	--	--	--	--	--	--	--	Q0JHU5	411	3.98e-48	Elicitor-responsive protein 1 OS=Oryza sativa subsp. japonica GN=ERG1 PE=2 SV=1	PF00168	C2 domain	--	--	GO:0005515	protein binding	--	--	KOG1030	Predicted Ca2+-dependent phospholipid-binding protein
comp412376_c0	241	--	--	--	--	--	--	--	--	--	--	--	--	--	--	--	--	--	--	--	--	--	--	--	--	--	--	--	--
comp115524_c0	466	225466208	XP_002265938.1	213	1.9e-17	PREDICTED: cysteine-rich receptor-like protein kinase 3-like [Vitis vinifera]	--	--	--	--	--	--	--	--	--	Q9FNE1	127	1.58e-07	Cysteine-rich receptor-like protein kinase 42 OS=Arabidopsis thaliana GN=CRK42 PE=2 SV=1	--	--	--	--	--	--	--	--	--	--
comp56361_c0	284	225441098	XP_002263868.1	175	4.29e-14	PREDICTED: vacuolar protein-sorting-associated protein 37 homolog 2 [Vitis vinifera] >gi|297740010|emb|CBI30192.3| unnamed protein product [Vitis vinifera]	--	--	--	--	--	K12185	VPS37	ESCRT-I complex subunit VPS37	http://www.genome.jp/dbget-bin/www_bget?ko:K12185	Q3EBL9	150	5.7e-12	Vacuolar protein-sorting-associated protein 37 homolog 2 OS=Arabidopsis thaliana GN=VPS37-2 PE=1 SV=1	--	--	--	--	--	--	--	--	--	--
comp153545_c0	452	--	--	--	--	--	--	--	--	--	--	--	--	--	--	--	--	--	--	--	--	--	--	--	--	--	--	--	--
comp64208_c0	418	255580328	XP_002530992.1	188	3.66e-14	kinase, putative [Ricinus communis] >gi|223529419|gb|EEF31380.1| kinase, putative [Ricinus communis]	--	--	--	--	--	--	--	--	--	Q3E8W4	135	1.27e-08	Receptor-like protein kinase ANXUR2 OS=Arabidopsis thaliana GN=ANX2 PE=2 SV=1	PF02480	Alphaherpesvirus glycoprotein E	--	--	GO:0016740	transferase activity	GO:0016020	membrane	--	--
comp67263_c0	268	--	--	--	--	--	--	--	--	--	--	--	--	--	--	--	--	--	--	--	--	--	--	--	--	--	--	--	--
comp410827_c0	203	145549722	XP_001460540.1	287	1.08e-28	hypothetical protein [Paramecium tetraurelia strain d4-2] >gi|124428370|emb|CAK93143.1| unnamed protein product [Paramecium tetraurelia]	--	--	--	--	--	--	--	--	--	Q4WBM1	178	5.37e-15	Vacuolar protein sorting/targeting protein 10 OS=Neosartorya fumigata (strain ATCC MYA-4609 / Af293 / CBS 101355 / FGSC A1100) GN=vps10 PE=3 SV=1	--	--	--	--	--	--	GO:0016021	integral to membrane	KOG3511	Sortilin and related receptors
comp268711_c0	322	--	--	--	--	--	--	--	--	--	--	--	--	--	--	--	--	--	--	--	--	--	--	--	--	--	--	--	--
comp113016_c0	278	--	--	--	--	--	--	--	--	--	--	--	--	--	--	--	--	--	--	PF12800//PF00646	4Fe-4S binding domain//F-box domain	--	--	GO:0051536//GO:0005515	iron-sulfur cluster binding//protein binding	--	--	--	--
comp29132_c0	691	351724497	NP_001235268.1	232	2.16e-20	uncharacterized protein LOC100499733 [Glycine max] >gi|255626167|gb|ACU13428.1| unknown [Glycine max]	--	--	--	--	--	--	--	--	--	--	--	--	--	--	--	--	--	--	--	--	--	--	--
comp705020_c0	291	348684048	EGZ23863.1	168	3.85e-12	hypothetical protein PHYSODRAFT_344549 [Phytophthora sojae]	--	--	--	--	--	--	--	--	--	--	--	--	--	PF01516	Orbivirus helicase VP6	--	--	GO:0005198	structural molecule activity	GO:0019028	viral capsid	--	--
comp138707_c0	351	308943732	ADO51748.1	486	6.14e-58	alcohol dehydrogenase [Camellia sinensis]	--	--	--	--	--	K07119	K07119	--	http://www.genome.jp/dbget-bin/www_bget?ko:K07119	Q6WAU0	453	2.53e-54	(+)-pulegone reductase OS=Mentha piperita PE=1 SV=1	PF00107	Zinc-binding dehydrogenase	GO:0055114	oxidation-reduction process	GO:0008270//GO:0016491//GO:0000166	zinc ion binding//oxidoreductase activity//nucleotide binding	--	--	KOG1196	Predicted NAD-dependent oxidoreductase
comp54364_c0	208	147826555	CAN61971.1	345	1.91e-36	hypothetical protein VITISV_016593 [Vitis vinifera]	--	--	--	--	--	K16055	TPS	trehalose 6-phosphate synthase/phosphatase	http://www.genome.jp/dbget-bin/www_bget?ko:K16055	O23617	334	4.13e-36	Alpha,alpha-trehalose-phosphate synthase [UDP-forming] 5 OS=Arabidopsis thaliana GN=TPS5 PE=1 SV=2	PF00982	Glycosyltransferase family 20	GO:0005992	trehalose biosynthetic process	GO:0003824	catalytic activity	--	--	KOG1050	Trehalose-6-phosphate synthase component TPS1 and related subunits
comp436176_c0	226	--	--	--	--	--	--	--	--	--	--	--	--	--	--	--	--	--	--	--	--	--	--	--	--	--	--	--	--
comp17206_c0	569	297739789	CBI29971.3	909	3.42e-120	unnamed protein product [Vitis vinifera]	514460097	XM_005008635.1	53	4.38e-17	PREDICTED: Cavia porcellus DEAD (Asp-Glu-Ala-Asp) box polypeptide 3, X-linked (Ddx3x), mRNA	K11594	DDX3X, bel	ATP-dependent RNA helicase	http://www.genome.jp/dbget-bin/www_bget?ko:K11594	Q9M2F9	884	5.21e-114	DEAD-box ATP-dependent RNA helicase 52 OS=Arabidopsis thaliana GN=RH52 PE=2 SV=1	PF00270//PF00271	DEAD/DEAH box helicase//Helicase conserved C-terminal domain	--	--	GO:0008026//GO:0004386//GO:0003676//GO:0005524	ATP-dependent helicase activity//helicase activity//nucleic acid binding//ATP binding	--	--	KOG0335	ATP-dependent RNA helicase
comp62992_c0	212	--	--	--	--	--	--	--	--	--	--	--	--	--	--	--	--	--	--	--	--	--	--	--	--	--	--	--	--
comp6654_c0	222	--	--	--	--	--	--	--	--	--	--	--	--	--	--	--	--	--	--	--	--	--	--	--	--	--	--	--	--
comp248825_c0	226	325185330	CCA19817.1	253	1.24e-23	myosinlike protein putative [Albugo laibachii Nc14]	--	--	--	--	--	--	--	--	--	--	--	--	--	--	--	--	--	GO:0003774//GO:0005524	motor activity//ATP binding	GO:0016459	myosin complex	--	--
comp34716_c0	1723	--	--	--	--	--	--	--	--	--	--	--	--	--	--	--	--	--	--	--	--	--	--	--	--	--	--	--	--
comp10391_c0	1122	--	--	--	--	--	--	--	--	--	--	--	--	--	--	--	--	--	--	PF04376	Arginine-tRNA-protein transferase, N terminus	GO:0016598	protein arginylation	GO:0004057	arginyltransferase activity	--	--	--	--
comp9771_c0	667	147785835	CAN73071.1	285	6.77e-26	hypothetical protein VITISV_032383 [Vitis vinifera]	--	--	--	--	--	--	--	--	--	--	--	--	--	--	--	--	--	--	--	--	--	--	--
comp272768_c0	218	--	--	--	--	--	--	--	--	--	--	--	--	--	--	--	--	--	--	--	--	--	--	--	--	--	--	--	--
comp14144_c0	248	--	--	--	--	--	--	--	--	--	--	--	--	--	--	--	--	--	--	--	--	--	--	--	--	--	--	--	--
comp28142_c0	1269	225424649	XP_002285512.1	1410	0	PREDICTED: GDSL esterase/lipase At3g26430 [Vitis vinifera] >gi|296081363|emb|CBI16796.3| unnamed protein product [Vitis vinifera]	--	--	--	--	--	--	--	--	--	Q9LIN2	1184	6.68e-159	GDSL esterase/lipase At3g26430 OS=Arabidopsis thaliana GN=At3g26430 PE=2 SV=1	PF00657	GDSL-like Lipase/Acylhydrolase	GO:0006629	lipid metabolic process	GO:0016788	hydrolase activity, acting on ester bonds	--	--	--	--
comp249435_c0	217	--	--	--	--	--	--	--	--	--	--	--	--	--	--	--	--	--	--	--	--	--	--	--	--	--	--	--	--
comp9701_c0	681	224140649	XP_002323694.1	455	1.7e-53	predicted protein [Populus trichocarpa] >gi|222868324|gb|EEF05455.1| predicted protein [Populus trichocarpa]	--	--	--	--	--	--	--	--	--	--	--	--	--	PF06072	Alphaherpesvirus tegument protein US9	--	--	--	--	GO:0005886//GO:0019033	plasma membrane//viral tegument	--	--
comp16123_c0	219	15241768	NP_201036.1	136	2.26e-09	40S ribosomal protein S20-1 [Arabidopsis thaliana] >gi|22331606|ref|NP_190089.2| 40S ribosomal protein S20-1 [Arabidopsis thaliana] >gi|145334871|ref|NP_001078781.1| 40S ribosomal protein S20-1 [Arabidopsis thaliana] >gi|21542443|sp|P49200.2|RS201_ARATH RecName: Full=40S ribosomal protein S20-1 >gi|11762182|gb|AAG40369.1|AF325017_1 AT5g62300 [Arabidopsis thaliana] >gi|13877519|gb|AAK43837.1|AF370…	--	--	--	--	--	--	--	--	--	P49200	136	1.53e-10	40S ribosomal protein S20-1 OS=Arabidopsis thaliana GN=RPS20A PE=1 SV=2	--	--	--	--	--	--	--	--	--	--
comp331916_c0	237	--	--	--	--	--	--	--	--	--	--	--	--	--	--	--	--	--	--	--	--	--	--	--	--	--	--	--	--
comp18470_c0	362	--	--	--	--	--	--	--	--	--	--	--	--	--	--	--	--	--	--	--	--	--	--	--	--	--	--	--	--
comp29390_c0	2209	359481900	XP_002274283.2	2376	0	PREDICTED: probable methyltransferase PMT7-like [Vitis vinifera] >gi|297739895|emb|CBI30077.3| unnamed protein product [Vitis vinifera]	--	--	--	--	--	--	--	--	--	Q84TJ0	2226	0	Probable methyltransferase PMT6 OS=Arabidopsis thaliana GN=At3g10200 PE=2 SV=1	PF08241//PF03141//PF11380	Methyltransferase domain//Putative S-adenosyl-L-methionine-dependent methyltransferase//Protein of unknown function (DUF3184)	GO:0008152//GO:0032259	metabolic process//methylation	GO:0008168//GO:0016772	methyltransferase activity//transferase activity, transferring phosphorus-containing groups	--	--	--	--
comp29043_c1	665	224111260	XP_002315795.1	1025	2.65e-132	predicted protein [Populus trichocarpa] >gi|222864835|gb|EEF01966.1| predicted protein [Populus trichocarpa]	--	--	--	--	--	K03869	CUL3	cullin 3	http://www.genome.jp/dbget-bin/www_bget?ko:K03869	Q9ZVH4	895	4.09e-114	Cullin-3A OS=Arabidopsis thaliana GN=CUL3A PE=1 SV=1	PF00888	Cullin family	GO:0006511//GO:0009639//GO:0009960//GO:0009793//GO:0009911	ubiquitin-dependent protein catabolic process//response to red or far red light//endosperm development//embryo development ending in seed dormancy//positive regulation of flower development	GO:0031625	ubiquitin protein ligase binding	GO:0031461	cullin-RING ubiquitin ligase complex	KOG2166	Cullins
comp18838_c0	346	356564944	XP_003550706.1	438	1.82e-49	PREDICTED: cytochrome P450 78A3-like [Glycine max]	1173623	U34744.1	47	5.55e-14	Phalaenopsis sp. 'hybrid SM9108' cytochrome P-450 (CYP78A2) mRNA, complete cds	--	--	--	--	O65012	330	1.57e-35	Cytochrome P450 78A4 OS=Pinus radiata GN=CYP78A4 PE=2 SV=1	PF00067//PF00818	Cytochrome P450//Ice nucleation protein repeat	GO:0055114	oxidation-reduction process	GO:0020037//GO:0005506//GO:0016705	heme binding//iron ion binding//oxidoreductase activity, acting on paired donors, with incorporation or reduction of molecular oxygen	GO:0009279	cell outer membrane	KOG0156	Cytochrome P450 CYP2 subfamily
comp65310_c0	503	--	--	--	--	--	--	--	--	--	--	--	--	--	--	--	--	--	--	PF09496	Cenp-O kinetochore centromere component	GO:0034508	centromere complex assembly	--	--	GO:0000776	kinetochore	--	--
comp129392_c0	386	255544878	XP_002513500.1	192	1.78e-16	conserved hypothetical protein [Ricinus communis] >gi|223547408|gb|EEF48903.1| conserved hypothetical protein [Ricinus communis]	--	--	--	--	--	--	--	--	--	--	--	--	--	--	--	--	--	--	--	--	--	--	--
comp10519_c0	218	--	--	--	--	--	--	--	--	--	--	--	--	--	--	--	--	--	--	--	--	--	--	--	--	--	--	--	--
comp8145_c0	363	--	--	--	--	--	--	--	--	--	--	--	--	--	--	--	--	--	--	--	--	--	--	--	--	--	--	--	--
comp32293_c0	2176	224129200	XP_002328915.1	1612	0	predicted protein [Populus trichocarpa] >gi|222839345|gb|EEE77682.1| predicted protein [Populus trichocarpa]	255559183	XM_002520567.1	328	2.35e-169	Ricinus communis selenium-binding protein, putative, mRNA	--	--	--	--	O23264	1542	0	Selenium-binding protein 1 OS=Arabidopsis thaliana GN=SBP1 PE=1 SV=1	PF03348//PF05694	Serine incorporator (Serinc)//56kDa selenium binding protein (SBP56)	GO:0071291//GO:0010197//GO:0046686//GO:0042542//GO:0000103	cellular response to selenium ion//polar nucleus fusion//response to cadmium ion//response to hydrogen peroxide//sulfate assimilation	GO:0008430	selenium binding	GO:0016020	membrane	KOG0918	Selenium-binding protein
comp74547_c0	317	224053565	XP_002297875.1	309	3.21e-32	predicted protein [Populus trichocarpa] >gi|222845133|gb|EEE82680.1| predicted protein [Populus trichocarpa]	--	--	--	--	--	--	--	--	--	Q64M78	304	2.71e-31	Protein MEI2-like 4 OS=Oryza sativa subsp. japonica GN=ML4 PE=2 SV=1	--	--	GO:0044699	single-organism process	--	--	--	--	--	--
comp83685_c0	435	224057216	XP_002299177.1	423	4.73e-50	predicted protein [Populus trichocarpa] >gi|222846435|gb|EEE83982.1| predicted protein [Populus trichocarpa]	--	--	--	--	--	--	--	--	--	P50846	128	1.63e-08	KHG/KDPG aldolase OS=Bacillus subtilis (strain 168) GN=kdgA PE=2 SV=1	PF01081//PF02581	KDPG and KHG aldolase//Thiamine monophosphate synthase/TENI	GO:0008152//GO:0009228	metabolic process//thiamine biosynthetic process	GO:0016829//GO:0004789	lyase activity//thiamine-phosphate diphosphorylase activity	--	--	--	--
comp747_c0	381	290974512	XP_002669989.1	636	1.86e-80	glyceraldehyde-3-phosphate dehydrogenase [Naegleria gruberi] >gi|284083543|gb|EFC37245.1| glyceraldehyde-3-phosphate dehydrogenase [Naegleria gruberi]	290974511	XM_002669943.1	308	5.03e-159	Naegleria gruberi glyceraldehyde-3-phosphate dehydrogenase, mRNA	K00134	GAPDH, gapA	glyceraldehyde 3-phosphate dehydrogenase	http://www.genome.jp/dbget-bin/www_bget?ko:K00134	Q96UF2	412	4.7e-48	Glyceraldehyde-3-phosphate dehydrogenase 2 OS=Mucor circinelloides f. lusitanicus GN=GPD2 PE=3 SV=1	PF01113//PF00044//PF02826//PF01408	Dihydrodipicolinate reductase, N-terminus//Glyceraldehyde 3-phosphate dehydrogenase, NAD binding domain//D-isomer specific 2-hydroxyacid dehydrogenase, NAD binding domain//Oxidoreductase family, NAD-binding Rossmann fold	GO:0009089//GO:0055114//GO:0006096//GO:0006094//GO:0006006//GO:0009085	lysine biosynthetic process via diaminopimelate//oxidation-reduction process//glycolysis//gluconeogenesis//glucose metabolic process//lysine biosynthetic process	GO:0048037//GO:0004365//GO:0016620//GO:0050661//GO:0016616//GO:0051287//GO:0008839//GO:0016491	cofactor binding//glyceraldehyde-3-phosphate dehydrogenase (NAD+) (phosphorylating) activity//oxidoreductase activity, acting on the aldehyde or oxo group of donors, NAD or NADP as acceptor//NADP binding//oxidoreductase activity, acting on the CH-OH group of donors, NAD or NADP as acceptor//NAD binding//4-hydroxy-tetrahydrodipicolinate reductase//oxidoreductase activity	--	--	KOG0657	Glyceraldehyde 3-phosphate dehydrogenase
comp31331_c0	1174	225442507	XP_002284028.1	694	4.71e-85	PREDICTED: GATA transcription factor 9 [Vitis vinifera]	224059137	XM_002299698.1	80	9.11e-32	Populus trichocarpa predicted protein, mRNA	--	--	--	--	P69781	576	1.12e-68	GATA transcription factor 12 OS=Arabidopsis thaliana GN=GATA12 PE=2 SV=1	PF00320	GATA zinc finger	GO:0006355	regulation of transcription, DNA-dependent	GO:0003700//GO:0043565//GO:0008270	sequence-specific DNA binding transcription factor activity//sequence-specific DNA binding//zinc ion binding	GO:0005667	transcription factor complex	KOG1601	GATA-4/5/6 transcription factors
comp30212_c0	1905	193290668	ACF17642.1	1504	0	putative branched-chain alpha-keto acid dehydrogenase E2 subunit [Capsicum annuum]	--	--	--	--	--	K09699	E2.3.1.168, bkdB	2-oxoisovalerate dehydrogenase E2 component (dihydrolipoyl transacylase)	http://www.genome.jp/dbget-bin/www_bget?ko:K09699	P11182	815	3.58e-99	Lipoamide acyltransferase component of branched-chain alpha-keto acid dehydrogenase complex, mitochondrial OS=Homo sapiens GN=DBT PE=1 SV=3	PF02817//PF00529//PF00198	e3 binding domain//HlyD family secretion protein//2-oxoacid dehydrogenases acyltransferase (catalytic domain)	GO:0008152//GO:0055085	metabolic process//transmembrane transport	GO:0016746	transferase activity, transferring acyl groups	GO:0016020	membrane	KOG0557	Dihydrolipoamide acetyltransferase
comp6280_c0	267	145508261	XP_001440080.1	118	8.3e-06	hypothetical protein [Paramecium tetraurelia strain d4-2] >gi|124407286|emb|CAK72683.1| unnamed protein product [Paramecium tetraurelia]	--	--	--	--	--	--	--	--	--	--	--	--	--	--	--	--	--	--	--	--	--	--	--
comp24850_c1	1295	356573149	XP_003554726.1	508	4.12e-71	PREDICTED: uncharacterized protein LOC100816781 [Glycine max]	--	--	--	--	--	--	--	--	--	Q9S7C9	136	1.11e-07	Putative DNA-binding protein ESCAROLA OS=Arabidopsis thaliana GN=ESC PE=2 SV=1	PF02178	AT hook motif	--	--	GO:0003677	DNA binding	--	--	--	--
comp29163_c0	1325	217793895	ACK56113.1	392	8.08e-43	ELF4-like protein [Hedyotis terminalis]	217794343	EU919439.1	91	7.92e-38	Antirrhinum majus ELF4-like protein mRNA, complete cds	--	--	--	--	Q8S8F5	360	1.9e-39	Protein ELF4-LIKE 3 OS=Arabidopsis thaliana GN=EFL3 PE=2 SV=1	--	--	--	--	--	--	--	--	--	--
comp311500_c0	221	--	--	--	--	--	--	--	--	--	--	--	--	--	--	--	--	--	--	--	--	--	--	--	--	--	--	--	--
comp246268_c0	277	--	--	--	--	--	--	--	--	--	--	--	--	--	--	--	--	--	--	--	--	--	--	--	--	--	--	--	--
comp206170_c0	295	--	--	--	--	--	--	--	--	--	--	--	--	--	--	--	--	--	--	--	--	--	--	--	--	--	--	--	--
comp26874_c0	1003	224135389	XP_002322061.1	546	1.38e-64	predicted protein [Populus trichocarpa] >gi|222869057|gb|EEF06188.1| predicted protein [Populus trichocarpa]	255582764	XM_002532113.1	130	1.24e-59	Ricinus communis DNA binding protein, putative, mRNA	--	--	--	--	Q8GZ13	422	1.54e-47	Transcription factor BEE 1 OS=Arabidopsis thaliana GN=BEE1 PE=2 SV=1	PF00010	Helix-loop-helix DNA-binding domain	--	--	GO:0046983	protein dimerization activity	--	--	--	--
comp114161_c0	321	--	--	--	--	--	--	--	--	--	--	--	--	--	--	--	--	--	--	--	--	--	--	--	--	--	--	--	--
comp154765_c0	252	--	--	--	--	--	--	--	--	--	--	--	--	--	--	--	--	--	--	--	--	--	--	--	--	--	--	--	--
comp117765_c0	571	--	--	--	--	--	--	--	--	--	--	--	--	--	--	--	--	--	--	PF00642	Zinc finger C-x8-C-x5-C-x3-H type (and similar)	--	--	GO:0046872	metal ion binding	--	--	--	--
comp54435_c0	917	225457307	XP_002284521.1	715	2.37e-90	PREDICTED: uncharacterized protein LOC100241642 [Vitis vinifera]	297815245	XM_002875460.1	81	1.96e-32	Arabidopsis lyrata subsp. lyrata hypothetical protein, mRNA	--	--	--	--	--	--	--	--	PF01296//PF13639//PF14634//PF01363//PF00097	Galanin//Ring finger domain//zinc-RING finger domain//FYVE zinc finger//Zinc finger, C3HC4 type (RING finger)	GO:0007165	signal transduction	GO:0005179//GO:0046872//GO:0043169//GO:0005515//GO:0008270	hormone activity//metal ion binding//cation binding//protein binding//zinc ion binding	GO:0005576	extracellular region	--	--
comp429542_c0	208	--	--	--	--	--	--	--	--	--	--	--	--	--	--	--	--	--	--	--	--	--	--	--	--	--	--	--	--
comp14955_c0	1403	225445146	XP_002280643.1	841	9.89e-105	PREDICTED: E3 ubiquitin-protein ligase ATL42 [Vitis vinifera]	--	--	--	--	--	--	--	--	--	Q5XF85	627	4.35e-74	E3 ubiquitin-protein ligase ATL42 OS=Arabidopsis thaliana GN=ATL42 PE=1 SV=2	PF12906//PF13639//PF00778//PF14634//PF12678//PF12861//PF00097	RING-variant domain//Ring finger domain//DIX domain//zinc-RING finger domain//RING-H2 zinc finger//Anaphase-promoting complex subunit 11 RING-H2 finger//Zinc finger, C3HC4 type (RING finger)	GO:0016567//GO:0007165//GO:0007275	protein ubiquitination//signal transduction//multicellular organismal development	GO:0046872//GO:0004871//GO:0004842//GO:0005515//GO:0008270	metal ion binding//signal transducer activity//ubiquitin-protein ligase activity//protein binding//zinc ion binding	GO:0005680//GO:0005622	anaphase-promoting complex//intracellular	KOG0800	FOG: Predicted E3 ubiquitin ligase
comp429397_c0	205	--	--	--	--	--	--	--	--	--	--	--	--	--	--	--	--	--	--	--	--	--	--	--	--	--	--	--	--
comp256583_c0	300	225468578	XP_002263471.1	289	3.05e-30	PREDICTED: NEP1-interacting protein 1 [Vitis vinifera] >gi|296084057|emb|CBI24445.3| unnamed protein product [Vitis vinifera]	--	--	--	--	--	--	--	--	--	Q8GT75	258	6.29e-27	NEP1-interacting protein 1 OS=Arabidopsis thaliana GN=NIP1 PE=1 SV=2	PF05433//PF10439//PF01024	Glycine zipper 2TM domain//Bacteriocin class II with double-glycine leader peptide//Colicin pore forming domain	GO:0019835//GO:0050829//GO:0042742	cytolysis//defense response to Gram-negative bacterium//defense response to bacterium	GO:0008270//GO:0046872	zinc ion binding//metal ion binding	GO:0019867//GO:0016021	outer membrane//integral to membrane	--	--
comp33672_c1	1035	224114678	XP_002339510.1	797	7.4e-103	predicted protein [Populus trichocarpa] >gi|222832586|gb|EEE71063.1| predicted protein [Populus trichocarpa]	225321920	AK325936.1	170	7.45e-82	Solanum lycopersicum cDNA, clone: LEFL2001AD09, HTC in fruit	K14396	PABPN1, PABP2	polyadenylate-binding protein 2	http://www.genome.jp/dbget-bin/www_bget?ko:K14396	O14327	394	1.79e-44	Polyadenylate-binding protein 2 OS=Schizosaccharomyces pombe (strain 972 / ATCC 24843) GN=pab2 PE=2 SV=1	PF00076//PF01496//PF04147//PF05529//PF04111	RNA recognition motif. (a.k.a. RRM, RBD, or RNP domain)//V-type ATPase 116kDa subunit family//Nop14-like family//B-cell receptor-associated protein 31-like//Autophagy protein Apg6	GO:0006886//GO:0006914//GO:0015992//GO:0015991	intracellular protein transport//autophagy//proton transport//ATP hydrolysis coupled proton transport	GO:0000166//GO:0003676//GO:0008143//GO:0015078	nucleotide binding//nucleic acid binding//poly(A) RNA binding//hydrogen ion transmembrane transporter activity	GO:0016021//GO:0032040//GO:0033179//GO:0005783	integral to membrane//small-subunit processome//proton-transporting V-type ATPase, V0 domain//endoplasmic reticulum	KOG4209	Splicing factor RNPS1, SR protein superfamily
comp245396_c0	606	296087560	CBI34149.3	529	1.58e-62	unnamed protein product [Vitis vinifera]	--	--	--	--	--	K07478	ycaJ	putative ATPase	http://www.genome.jp/dbget-bin/www_bget?ko:K07478	P45262	311	6.5e-32	Replication-associated recombination protein A OS=Haemophilus influenzae (strain ATCC 51907 / DSM 11121 / KW20 / Rd) GN=rarA PE=3 SV=1	PF00004//PF07728//PF00158//PF01078//PF05496	ATPase family associated with various cellular activities (AAA)//AAA domain (dynein-related subfamily)//Sigma-54 interaction domain//Magnesium chelatase, subunit ChlI//Holliday junction DNA helicase ruvB N-terminus	GO:0006281//GO:0015979//GO:0015994//GO:0015995//GO:0006310//GO:0006355	DNA repair//photosynthesis//chlorophyll metabolic process//chlorophyll biosynthetic process//DNA recombination//regulation of transcription, DNA-dependent	GO:0005524//GO:0016851//GO:0008134//GO:0016887//GO:0009378	ATP binding//magnesium chelatase activity//transcription factor binding//ATPase activity//four-way junction helicase activity	GO:0005657//GO:0009379//GO:0005667//GO:0010007	replication fork//Holliday junction helicase complex//transcription factor complex//magnesium chelatase complex	KOG2028	ATPase related to the helicase subunit of the Holliday junction resolvase
comp362363_c0	217	301106917	XP_002902541.1	310	3.56e-32	conserved hypothetical protein [Phytophthora infestans T30-4] >gi|262098415|gb|EEY56467.1| conserved hypothetical protein [Phytophthora infestans T30-4]	--	--	--	--	--	--	--	--	--	--	--	--	--	--	--	--	--	--	--	--	--	--	--
comp9617_c0	504	3249624	AAC24122.1	143	3.09e-09	cAMP responsive element binding protein [Cichorium intybus]	--	--	--	--	--	K14431	TGA	transcription factor TGA	http://www.genome.jp/dbget-bin/www_bget?ko:K14431	Q39140	136	8.99e-09	Transcription factor TGA6 OS=Arabidopsis thaliana GN=TGA6 PE=1 SV=2	PF14144	Seed dormancy control	GO:0006351	transcription, DNA-dependent	GO:0043565	sequence-specific DNA binding	--	--	--	--
comp104017_c0	360	--	--	--	--	--	--	--	--	--	--	--	--	--	--	--	--	--	--	PF02347	Glycine cleavage system P-protein	GO:0006566//GO:0055114//GO:0006544//GO:0006546//GO:0006563	threonine metabolic process//oxidation-reduction process//glycine metabolic process//glycine catabolic process//L-serine metabolic process	GO:0004375	glycine dehydrogenase (decarboxylating) activity	--	--	--	--
comp324561_c0	237	301117652	XP_002906554.1	148	5.95e-11	conserved hypothetical protein [Phytophthora infestans T30-4] >gi|262107903|gb|EEY65955.1| conserved hypothetical protein [Phytophthora infestans T30-4]	--	--	--	--	--	--	--	--	--	--	--	--	--	--	--	--	--	--	--	GO:0005622	intracellular	--	--
comp300072_c0	386	62734513	AAX96622.1	526	3.24e-64	retrotransposon protein, putative, Ty1-copia sub-class [Oryza sativa Japonica Group] >gi|77550175|gb|ABA92972.1| retrotransposon protein, putative, Ty1-copia subclass [Oryza sativa Japonica Group]	--	--	--	--	--	--	--	--	--	P10978	361	1.52e-38	Retrovirus-related Pol polyprotein from transposon TNT 1-94 OS=Nicotiana tabacum PE=2 SV=1	PF00075	RNase H	GO:0051252	regulation of RNA metabolic process	GO:0004523//GO:0003676	ribonuclease H activity//nucleic acid binding	--	--	--	--
comp414694_c0	318	--	--	--	--	--	--	--	--	--	--	--	--	--	--	--	--	--	--	--	--	--	--	--	--	--	--	--	--
comp21448_c0	337	--	--	--	--	--	--	--	--	--	--	--	--	--	--	--	--	--	--	--	--	--	--	--	--	--	--	--	--
comp178175_c0	419	359497573	XP_003635569.1	535	1.32e-65	PREDICTED: pentatricopeptide repeat-containing protein At4g37170-like, partial [Vitis vinifera]	--	--	--	--	--	--	--	--	--	O23169	480	1.43e-55	Pentatricopeptide repeat-containing protein At4g37170 OS=Arabidopsis thaliana GN=PCMP-H5 PE=2 SV=1	--	--	--	--	--	--	--	--	--	--
comp431943_c0	330	--	--	--	--	--	--	--	--	--	--	--	--	--	--	--	--	--	--	--	--	--	--	--	--	--	--	--	--
comp15182_c0	212	--	--	--	--	--	--	--	--	--	--	--	--	--	--	--	--	--	--	--	--	--	--	--	--	--	--	--	--
comp154413_c0	273	--	--	--	--	--	--	--	--	--	--	--	--	--	--	--	--	--	--	--	--	--	--	--	--	--	--	--	--
comp41196_c0	248	356548017	XP_003542400.1	246	2.49e-24	PREDICTED: tRNA-specific adenosine deaminase-like [Glycine max]	--	--	--	--	--	--	--	--	--	--	--	--	--	--	--	GO:0008152	metabolic process	GO:0008270//GO:0016787	zinc ion binding//hydrolase activity	--	--	--	--
comp9747_c0	1304	224137338	XP_002327101.1	1998	0	lysine/histidine transporter [Populus trichocarpa] >gi|222835416|gb|EEE73851.1| lysine/histidine transporter [Populus trichocarpa]	356555047	XM_003545803.1	429	0	PREDICTED: Glycine max lysine histidine transporter-like 8-like (LOC100816862), mRNA	--	--	--	--	Q9SX98	1917	0	Lysine histidine transporter-like 8 OS=Arabidopsis thaliana GN=AATL1 PE=1 SV=1	--	--	--	--	--	--	GO:0016021//GO:0005886	integral to membrane//plasma membrane	--	--
comp138139_c0	311	--	--	--	--	--	--	--	--	--	--	--	--	--	--	--	--	--	--	--	--	--	--	--	--	--	--	--	--
comp158470_c0	733	145498317	XP_001435146.1	757	2.92e-96	hypothetical protein [Paramecium tetraurelia strain d4-2] >gi|124402276|emb|CAK67749.1| unnamed protein product [Paramecium tetraurelia]	146169264	XM_001017076.2	134	5.36e-62	Tetrahymena thermophila pyruvate dehydrogenase E1 component, mRNA	K00161	PDHA, pdhA	pyruvate dehydrogenase E1 component subunit alpha	http://www.genome.jp/dbget-bin/www_bget?ko:K00161	P52903	715	8.55e-91	Pyruvate dehydrogenase E1 component subunit alpha, mitochondrial OS=Solanum tuberosum PE=1 SV=1	PF00676//PF13292	Dehydrogenase E1 component//1-deoxy-D-xylulose-5-phosphate synthase	GO:0016114//GO:0008152//GO:0006694	terpenoid biosynthetic process//metabolic process//steroid biosynthetic process	GO:0008661//GO:0016624	1-deoxy-D-xylulose-5-phosphate synthase activity//oxidoreductase activity, acting on the aldehyde or oxo group of donors, disulfide as acceptor	--	--	KOG0225	Pyruvate dehydrogenase E1, alpha subunit
comp256152_c0	204	--	--	--	--	--	--	--	--	--	--	--	--	--	--	--	--	--	--	--	--	--	--	--	--	--	--	--	--
comp461653_c0	220	--	--	--	--	--	--	--	--	--	--	--	--	--	--	--	--	--	--	--	--	--	--	--	--	--	--	--	--
comp26007_c0	203	--	--	--	--	--	--	--	--	--	--	--	--	--	--	--	--	--	--	--	--	--	--	--	--	--	--	--	--
comp138639_c0	352	147863574	CAN79770.1	385	6.44e-45	hypothetical protein VITISV_019406 [Vitis vinifera]	6840997	AF120097.1	34	9.53e-07	Pinus radiata DEF/GLO-like protein (PrDGL) mRNA, complete cds	K09264	K09264	MADS-box transcription factor, plant	http://www.genome.jp/dbget-bin/www_bget?ko:K09264	Q6EU39	244	1.58e-24	MADS-box transcription factor 6 OS=Oryza sativa subsp. japonica GN=MADS6 PE=1 SV=1	PF00319//PF01486	SRF-type transcription factor (DNA-binding and dimerisation domain)//K-box region	GO:0006355	regulation of transcription, DNA-dependent	GO:0046983//GO:0003700//GO:0003677	protein dimerization activity//sequence-specific DNA binding transcription factor activity//DNA binding	GO:0005667//GO:0005634	transcription factor complex//nucleus	KOG0014	MADS box transcription factor
comp399782_c0	243	348673585	EGZ13404.1	249	8.08e-26	hypothetical protein PHYSODRAFT_286610 [Phytophthora sojae]	--	--	--	--	--	--	--	--	--	--	--	--	--	--	--	--	--	--	--	--	--	--	--
comp33236_c0	3049	388540218	AFK64817.1	4216	0	translation elongation factor 2 [Prunus persica]	460399104	XM_004245035.1	1256	0	PREDICTED: Solanum lycopersicum elongation factor 2-like (LOC101254320), mRNA	K03234	EEF2	elongation factor 2	http://www.genome.jp/dbget-bin/www_bget?ko:K03234	O23755	4062	0	Elongation factor 2 OS=Beta vulgaris PE=2 SV=1	PF01926//PF03764//PF03144//PF00009//PF01104	50S ribosome-binding GTPase//Elongation factor G, domain IV//Elongation factor Tu domain 2//Elongation factor Tu GTP binding domain//Bunyavirus non-structural protein NS-s	GO:0016032	viral process	GO:0003924//GO:0005525	GTPase activity//GTP binding	--	--	KOG0469	Elongation factor 2
comp154554_c0	362	321172988	ADW77278.1	155	1.74e-11	CLE24 protein [Glycine max]	--	--	--	--	--	--	--	--	--	Q29PU4	143	5.36e-11	CLAVATA3/ESR (CLE)-related protein 12 OS=Arabidopsis thaliana GN=CLE12 PE=2 SV=1	--	--	--	--	--	--	--	--	--	--
comp62570_c0	418	323500675	ADX86900.1	229	4.84e-20	auxin response factor [Helianthus annuus]	--	--	--	--	--	--	--	--	--	Q10GM4	137	3.87e-09	B3 domain-containing protein Os03g0622100 OS=Oryza sativa subsp. japonica GN=Os03g0622100 PE=2 SV=1	PF02362	B3 DNA binding domain	--	--	GO:0003677	DNA binding	--	--	--	--
comp74371_c0	668	--	--	--	--	--	--	--	--	--	--	--	--	--	--	--	--	--	--	--	--	--	--	--	--	--	--	--	--
comp2893_c0	204	302142510	CBI19713.3	156	2.76e-11	unnamed protein product [Vitis vinifera]	--	--	--	--	--	--	--	--	--	Q0WPY0	123	5.46e-08	Tubby-like F-box protein 6 OS=Arabidopsis thaliana GN=TULP6 PE=2 SV=1	PF00646	F-box domain	--	--	GO:0005515	protein binding	--	--	--	--
comp35870_c0	722	255585716	XP_002533540.1	277	6.76e-28	SP1L, putative [Ricinus communis] >gi|223526590|gb|EEF28843.1| SP1L, putative [Ricinus communis]	--	--	--	--	--	--	--	--	--	B3H4F1	253	1.45e-25	Protein SPIRAL1-like 1 OS=Arabidopsis thaliana GN=SP1L1 PE=2 SV=1	--	--	--	--	--	--	--	--	--	--
comp360174_c0	220	124360722	ABD33259.2	121	4.66e-07	non-LTR retroelement reverse transcriptase-like protein, related [Medicago truncatula]	--	--	--	--	--	--	--	--	--	--	--	--	--	PF05965//PF05336	F/Y rich C-terminus//Domain of unknown function (DUF718)	GO:0019299	rhamnose metabolic process	GO:0016857	racemase and epimerase activity, acting on carbohydrates and derivatives	GO:0005634//GO:0005737	nucleus//cytoplasm	--	--
comp353947_c0	208	--	--	--	--	--	--	--	--	--	--	--	--	--	--	--	--	--	--	--	--	--	--	--	--	--	--	--	--
comp30230_c0	802	224146016	XP_002325849.1	347	3.92e-42	predicted protein [Populus trichocarpa] >gi|222862724|gb|EEF00231.1| predicted protein [Populus trichocarpa]	--	--	--	--	--	K01188	E3.2.1.21	beta-glucosidase	http://www.genome.jp/dbget-bin/www_bget?ko:K01188	Q39734	122	3.46e-06	Pyruvate, phosphate dikinase, chloroplastic OS=Flaveria brownii GN=PPDK PE=1 SV=1	--	--	--	--	--	--	--	--	--	--
comp28029_c0	818	--	--	--	--	--	--	--	--	--	--	--	--	--	--	--	--	--	--	--	--	--	--	--	--	--	--	--	--
comp403239_c0	269	224097154	XP_002334638.1	147	1.17e-10	predicted protein [Populus trichocarpa] >gi|222873825|gb|EEF10956.1| predicted protein [Populus trichocarpa]	--	--	--	--	--	--	--	--	--	Q9SGP2	136	4.15e-09	Receptor-like protein kinase HSL1 OS=Arabidopsis thaliana GN=HSL1 PE=2 SV=1	--	--	--	--	--	--	--	--	--	--
comp18060_c0	1310	--	--	--	--	--	--	--	--	--	--	--	--	--	--	--	--	--	--	PF00098	Zinc knuckle	--	--	GO:0003676//GO:0008270	nucleic acid binding//zinc ion binding	--	--	--	--
comp36513_c0	450	255562438	XP_002522225.1	162	1.22e-12	conserved hypothetical protein [Ricinus communis] >gi|223538478|gb|EEF40083.1| conserved hypothetical protein [Ricinus communis]	--	--	--	--	--	K12456	APC13	anaphase-promoting complex subunit 13	http://www.genome.jp/dbget-bin/www_bget?ko:K12456	--	--	--	--	--	--	--	--	--	--	--	--	--	--
comp183904_c0	308	--	--	--	--	--	--	--	--	--	--	--	--	--	--	--	--	--	--	--	--	--	--	--	--	--	--	--	--
comp26714_c0	336	147819609	CAN69815.1	306	5.65e-31	hypothetical protein VITISV_010421 [Vitis vinifera]	--	--	--	--	--	--	--	--	--	P92519	227	3.71e-22	Uncharacterized mitochondrial protein AtMg00810 OS=Arabidopsis thaliana GN=AtMg00810 PE=4 SV=1	--	--	--	--	--	--	--	--	--	--
comp292375_c0	238	--	--	--	--	--	--	--	--	--	--	--	--	--	--	--	--	--	--	--	--	--	--	--	--	--	--	--	--
comp34361_c2	1767	359492408	XP_002284419.2	1632	0	PREDICTED: DIS3-like exonuclease 2-like [Vitis vinifera]	--	--	--	--	--	--	--	--	--	Q8IYB7	696	7.26e-79	DIS3-like exonuclease 2 OS=Homo sapiens GN=DIS3L2 PE=1 SV=4	PF00773	RNB domain	GO:0051252	regulation of RNA metabolic process	GO:0003723//GO:0004540	RNA binding//ribonuclease activity	--	--	KOG2102	Exosomal 3'-5' exoribonuclease complex, subunit Rrp44/Dis3
comp254889_c0	296	--	--	--	--	--	--	--	--	--	--	--	--	--	--	--	--	--	--	--	--	--	--	--	--	--	--	--	--
comp175070_c0	486	224143425	XP_002336039.1	133	5.68e-08	predicted protein [Populus trichocarpa] >gi|222839628|gb|EEE77951.1| predicted protein [Populus trichocarpa]	--	--	--	--	--	--	--	--	--	--	--	--	--	--	--	--	--	--	--	--	--	--	--
comp209622_c0	226	--	--	--	--	--	--	--	--	--	--	--	--	--	--	--	--	--	--	PF05460	Origin recognition complex subunit 6 (ORC6)	GO:0006260	DNA replication	GO:0003677	DNA binding	GO:0005664	nuclear origin of replication recognition complex	--	--
comp207133_c0	312	221115077	XP_002157232.1	260	2.04e-27	PREDICTED: similar to endozepine [Hydra magnipapillata] >gi|221136636|ref|XP_002169194.1| PREDICTED: similar to endozepine [Hydra magnipapillata] >gi|449689085|ref|XP_002167538.2| PREDICTED: acyl-CoA-binding protein-like [Hydra magnipapillata]	58002	X62777.1	43	8.28e-12	Artificial gene for bovine ACBP/DBI gene encoding acyl-CoA-binding protein /diazepam-binding inhibitor	K08762	DBI, ACBP	diazepam-binding inhibitor (GABA receptor modulator, acyl-CoA-binding protein)	http://www.genome.jp/dbget-bin/www_bget?ko:K08762	P42281	238	2.27e-25	Acyl-CoA-binding protein homolog OS=Drosophila melanogaster GN=Dbi PE=2 SV=1	PF00887	Acyl CoA binding protein	--	--	GO:0000062	fatty-acyl-CoA binding	--	--	KOG0817	Acyl-CoA-binding protein
comp11957_c0	1234	225441209	XP_002266542.1	369	2.89e-36	PREDICTED: uncharacterized protein LOC100257160 [Vitis vinifera] >gi|297739954|emb|CBI30136.3| unnamed protein product [Vitis vinifera]	225441208	XM_002266506.1	107	9.39e-47	PREDICTED: Vitis vinifera uncharacterized LOC100257160 (LOC100257160), mRNA	--	--	--	--	--	--	--	--	--	--	--	--	--	--	--	--	--	--
comp17162_c0	374	--	--	--	--	--	--	--	--	--	--	--	--	--	--	--	--	--	--	--	--	--	--	--	--	--	--	--	--
comp13069_c0	404	118482715	ABK93276.1	564	9.2e-67	unknown [Populus trichocarpa]	115450053	NM_001055163.1	78	3.85e-31	Oryza sativa Japonica Group Os02g0832500 (Os02g0832500) mRNA, partial cds >gi|32483422|gb|AY324384.1| Oryza sativa (japonica cultivar-group) callose synthase-like protein mRNA, partial cds	K11000	CALS	callose synthase	http://www.genome.jp/dbget-bin/www_bget?ko:K11000	Q9LXT9	547	2.98e-63	Callose synthase 3 OS=Arabidopsis thaliana GN=CALS3 PE=2 SV=3	--	--	GO:0005982//GO:0006075//GO:0005985	starch metabolic process//(1->3)-beta-D-glucan biosynthetic process//sucrose metabolic process	GO:0003843	1,3-beta-D-glucan synthase activity	GO:0000148	1,3-beta-D-glucan synthase complex	--	--
comp31607_c0	1366	225459101	XP_002283863.1	821	2.11e-103	PREDICTED: uncharacterized protein LOC100260770 [Vitis vinifera]	--	--	--	--	--	--	--	--	--	Q9QYI4	162	1.03e-10	DnaJ homolog subfamily B member 12 OS=Mus musculus GN=Dnajb12 PE=2 SV=2	PF02178	AT hook motif	--	--	GO:0003677	DNA binding	--	--	KOG0714	Molecular chaperone (DnaJ superfamily)
comp69478_c0	294	--	--	--	--	--	--	--	--	--	--	--	--	--	--	--	--	--	--	--	--	--	--	--	--	--	--	--	--
comp29112_c0	2641	296084918	CBI28327.3	1354	6.11e-175	unnamed protein product [Vitis vinifera]	--	--	--	--	--	K14431	TGA	transcription factor TGA	http://www.genome.jp/dbget-bin/www_bget?ko:K14431	O24160	932	3.69e-114	TGACG-sequence-specific DNA-binding protein TGA-2.1 OS=Nicotiana tabacum GN=TGA21 PE=1 SV=1	PF14144//PF07716//PF03131//PF00170	Seed dormancy control//Basic region leucine zipper//bZIP Maf transcription factor//bZIP transcription factor	GO:0006355//GO:0006351	regulation of transcription, DNA-dependent//transcription, DNA-dependent	GO:0003700//GO:0003677//GO:0043565	sequence-specific DNA binding transcription factor activity//DNA binding//sequence-specific DNA binding	GO:0005667//GO:0005634	transcription factor complex//nucleus	--	--
comp253552_c0	242	--	--	--	--	--	--	--	--	--	--	--	--	--	--	--	--	--	--	--	--	--	--	--	--	--	--	--	--
comp24659_c0	1150	224071477	XP_002303479.1	1480	0	predicted protein [Populus trichocarpa] >gi|222840911|gb|EEE78458.1| predicted protein [Populus trichocarpa]	460401048	XM_004245994.1	142	3.05e-66	PREDICTED: Solanum lycopersicum uncharacterized LOC101261544 (LOC101261544), mRNA	--	--	--	--	Q59002	214	1.34e-17	Uncharacterized glycosyltransferase MJ1607 OS=Methanocaldococcus jannaschii (strain ATCC 43067 / DSM 2661 / JAL-1 / JCM 10045 / NBRC 100440) GN=MJ1607 PE=3 SV=1	PF01361//PF00534	Tautomerase enzyme//Glycosyl transferases group 1	GO:0009058//GO:0006725	biosynthetic process//cellular aromatic compound metabolic process	GO:0016853	isomerase activity	--	--	KOG1111	N-acetylglucosaminyltransferase complex, subunit PIG-A/SPT14, required for phosphatidylinositol biosynthesis/Sulfolipid synthase
comp454718_c0	212	374477198	AEZ52407.1	364	1.54e-41	cycloidea-like protein, partial [Helianthus annuus] >gi|374477200|gb|AEZ52408.1| cycloidea-like protein, partial [Helianthus annuus]	374477220	JQ594983.1	212	6.02e-106	Helianthus annuus cultivar Ames3288 cycloidea-like protein (cyc2b) gene, complete cds	--	--	--	--	Q9SBV6	237	4.39e-24	Transcription factor CYCLOIDEA (Fragment) OS=Antirrhinum majus subsp. linkianum GN=CYC PE=3 SV=1	--	--	--	--	--	--	--	--	--	--
comp25872_c0	296	297814780	XP_002875273.1	213	4.32e-19	hypothetical protein ARALYDRAFT_484335 [Arabidopsis lyrata subsp. lyrata] >gi|297321111|gb|EFH51532.1| hypothetical protein ARALYDRAFT_484335 [Arabidopsis lyrata subsp. lyrata]	297814779	XM_002875227.1	44	2.17e-12	Arabidopsis lyrata subsp. lyrata hypothetical protein, mRNA	K09287	RAV	RAV-like factor	http://www.genome.jp/dbget-bin/www_bget?ko:K09287	Q9ZWM9	205	4.67e-19	AP2/ERF and B3 domain-containing transcription factor RAV1 OS=Arabidopsis thaliana GN=RAV1 PE=1 SV=1	--	--	GO:0006355	regulation of transcription, DNA-dependent	GO:0003677//GO:0003700	DNA binding//sequence-specific DNA binding transcription factor activity	GO:0005634//GO:0005667	nucleus//transcription factor complex	--	--
comp153127_c0	275	--	--	--	--	--	--	--	--	--	--	--	--	--	--	--	--	--	--	--	--	--	--	--	--	--	--	--	--
comp17132_c0	303	348682237	EGZ22053.1	415	3.84e-50	hypothetical protein PHYSODRAFT_354436 [Phytophthora sojae]	301109744	XM_002903907.1	114	2.73e-51	Phytophthora infestans T30-4 actin-depolymerizing factor, putative (PITG_08591) mRNA, complete cds	K05765	CFL	cofilin	http://www.genome.jp/dbget-bin/www_bget?ko:K05765	Q9FVI1	195	2.22e-18	Actin-depolymerizing factor 2 OS=Petunia hybrida GN=ADF2 PE=2 SV=1	PF00241	Cofilin/tropomyosin-type actin-binding protein	--	--	GO:0003779	actin binding	GO:0005622	intracellular	KOG1735	Actin depolymerizing factor
comp153935_c0	453	--	--	--	--	--	--	--	--	--	--	--	--	--	--	--	--	--	--	--	--	--	--	--	--	--	--	--	--
comp23653_c0	690	224075048	XP_002304535.1	619	1.65e-78	predicted protein [Populus trichocarpa] >gi|222841967|gb|EEE79514.1| predicted protein [Populus trichocarpa]	470129897	XM_004300797.1	90	1.45e-37	PREDICTED: Fragaria vesca subsp. vesca disease resistance response protein 206-like (LOC101301111), mRNA	--	--	--	--	P13240	415	1e-48	Disease resistance response protein 206 OS=Pisum sativum GN=PI206 PE=2 SV=2	--	--	--	--	--	--	--	--	--	--
comp272587_c0	216	--	--	--	--	--	--	--	--	--	--	--	--	--	--	--	--	--	--	--	--	--	--	--	--	--	--	--	--
comp33245_c2	918	319428655	ADV56679.1	860	4.41e-113	60S ribosomal protein [Phaseolus vulgaris] >gi|319428672|gb|ADV56695.1| 60S ribosomal protein [Phaseolus vulgaris]	449469059	XM_004152191.1	302	2.76e-155	PREDICTED: Cucumis sativus 60S ribosomal protein L19-2-like (LOC101203604), mRNA >gi|449484246|ref|XM_004156781.1| PREDICTED: Cucumis sativus 60S ribosomal protein L19-2-like (LOC101231145), mRNA	K02885	RP-L19e, RPL19	large subunit ribosomal protein L19e	http://www.genome.jp/dbget-bin/www_bget?ko:K02885	Q9SRX2	804	9.15e-106	60S ribosomal protein L19-1 OS=Arabidopsis thaliana GN=RPL19A PE=2 SV=1	PF01280	Ribosomal protein L19e	GO:0006412//GO:0042254	translation//ribosome biogenesis	GO:0003735	structural constituent of ribosome	GO:0005622//GO:0005840	intracellular//ribosome	KOG1696	60s ribosomal protein L19
comp252340_c0	224	348688189	EGZ28003.1	123	1.46e-06	hypothetical protein PHYSODRAFT_473714 [Phytophthora sojae]	--	--	--	--	--	--	--	--	--	--	--	--	--	--	--	--	--	--	--	--	--	--	--
comp246098_c0	269	281203980	EFA78176.1	364	2.01e-42	nucleoside diphosphate kinase [Polysphondylium pallidum PN500]	--	--	--	--	--	K00940	E2.7.4.6, ndk	nucleoside-diphosphate kinase	http://www.genome.jp/dbget-bin/www_bget?ko:K00940	Q5KXU2	376	1.84e-45	Nucleoside diphosphate kinase OS=Geobacillus kaustophilus (strain HTA426) GN=ndk PE=3 SV=1	PF08142//PF00334	AARP2CN (NUC121) domain//Nucleoside diphosphate kinase	GO:0006241//GO:0006228//GO:0042254//GO:0006165//GO:0006206//GO:0006183//GO:0006144	CTP biosynthetic process//UTP biosynthetic process//ribosome biogenesis//nucleoside diphosphate phosphorylation//pyrimidine nucleobase metabolic process//GTP biosynthetic process//purine nucleobase metabolic process	GO:0005524//GO:0004550	ATP binding//nucleoside diphosphate kinase activity	GO:0005634	nucleus	KOG0888	Nucleoside diphosphate kinase
comp109124_c0	326	315613814	ADU52512.1	140	8.79e-09	WRKY protein [Cucumis sativus]	--	--	--	--	--	--	--	--	--	Q9SAH7	123	1.31e-07	Probable WRKY transcription factor 40 OS=Arabidopsis thaliana GN=WRKY40 PE=1 SV=1	--	--	GO:0006355	regulation of transcription, DNA-dependent	GO:0003700//GO:0043565	sequence-specific DNA binding transcription factor activity//sequence-specific DNA binding	GO:0005667	transcription factor complex	--	--
comp41023_c0	714	--	--	--	--	--	--	--	--	--	--	--	--	--	--	--	--	--	--	--	--	--	--	--	--	--	--	--	--
comp266684_c0	229	359477037	XP_002275355.2	170	1.02e-12	PREDICTED: uncharacterized protein LOC100250623 [Vitis vinifera]	--	--	--	--	--	--	--	--	--	--	--	--	--	--	--	--	--	--	--	--	--	--	--
comp18418_c0	364	--	--	--	--	--	--	--	--	--	--	--	--	--	--	--	--	--	--	PF10640	mRNA capping enzyme N-terminal, ATPase and guanylyltransferase	GO:0006370	7-methylguanosine mRNA capping	GO:0004484//GO:0004651	mRNA guanylyltransferase activity//polynucleotide 5'-phosphatase activity	--	--	--	--
comp35610_c0	572	--	--	--	--	--	--	--	--	--	--	--	--	--	--	--	--	--	--	--	--	--	--	--	--	--	--	--	--
comp33755_c1	751	--	--	--	--	--	323500674	HQ222360.1	314	4.77e-162	Helianthus annuus cultivar HA383 clone BAC P339N08, complete sequence	--	--	--	--	--	--	--	--	--	--	--	--	--	--	--	--	--	--
comp59427_c0	363	--	--	--	--	--	--	--	--	--	--	--	--	--	--	--	--	--	--	--	--	--	--	--	--	--	--	--	--
comp12744_c0	963	356557652	XP_003547129.1	635	3.03e-76	PREDICTED: uncharacterized protein LOC100801056 [Glycine max]	--	--	--	--	--	K15014	SLC29A1_2_3, ENT1_2_3	solute carrier family 29 (equilibrative nucleoside transporter), member 1/2/3	http://www.genome.jp/dbget-bin/www_bget?ko:K15014	Q9M0Y3	561	1.84e-66	Equilibrative nucleotide transporter 3 OS=Arabidopsis thaliana GN=ENT3 PE=1 SV=1	PF01733	Nucleoside transporter	GO:0015858//GO:0006810	nucleoside transport//transport	GO:0005337	nucleoside transmembrane transporter activity	GO:0016021	integral to membrane	--	--
comp15846_c0	526	--	--	--	--	--	--	--	--	--	--	--	--	--	--	--	--	--	--	--	--	--	--	--	--	--	--	--	--
comp347144_c0	218	--	--	--	--	--	--	--	--	--	--	--	--	--	--	--	--	--	--	--	--	--	--	--	--	--	--	--	--
comp63073_c0	447	296085884	CBI31208.3	479	4.81e-54	unnamed protein product [Vitis vinifera]	--	--	--	--	--	--	--	--	--	Q8S9K3	376	1.06e-40	Zinc finger protein VAR3, chloroplastic OS=Arabidopsis thaliana GN=VAR3 PE=1 SV=2	--	--	--	--	--	--	--	--	--	--
comp27443_c0	585	--	--	--	--	--	--	--	--	--	--	--	--	--	--	--	--	--	--	--	--	--	--	--	--	--	--	--	--
comp27238_c0	886	255543194	XP_002512660.1	685	2.3e-86	conserved hypothetical protein [Ricinus communis] >gi|223548621|gb|EEF50112.1| conserved hypothetical protein [Ricinus communis]	--	--	--	--	--	--	--	--	--	--	--	--	--	--	--	--	--	--	--	--	--	--	--
comp19509_c0	559	--	--	--	--	--	--	--	--	--	--	--	--	--	--	--	--	--	--	--	--	--	--	--	--	--	--	--	--
comp1891_c0	225	--	--	--	--	--	--	--	--	--	--	--	--	--	--	--	--	--	--	--	--	--	--	--	--	--	--	--	--
comp15191_c0	1246	225451491	XP_002271350.1	1028	5.38e-136	PREDICTED: 7-alpha-hydroxysteroid dehydrogenase [Vitis vinifera] >gi|296082323|emb|CBI21328.3| unnamed protein product [Vitis vinifera]	--	--	--	--	--	--	--	--	--	P51831	238	2.11e-21	3-oxoacyl-[acyl-carrier-protein] reductase FabG OS=Bacillus subtilis (strain 168) GN=fabG PE=3 SV=3	PF00106	short chain dehydrogenase	GO:0008152	metabolic process	GO:0016491//GO:0000166	oxidoreductase activity//nucleotide binding	--	--	KOG0725	Reductases with broad range of substrate specificities
comp179085_c0	395	290995600	XP_002680371.1	670	9.73e-86	ubiquinol-cytochrome c reductase iron-sulfur subunit mitochondrial precursor [Naegleria gruberi] >gi|284093991|gb|EFC47627.1| ubiquinol-cytochrome c reductase iron-sulfur subunit mitochondrial precursor [Naegleria gruberi]	290995599	XM_002680325.1	293	1.14e-150	Naegleria gruberi ubiquinol-cytochrome c reductase iron-sulfur subunit mitochondrial precursor, mRNA	K00411	UQCRFS1, RIP1, petA	ubiquinol-cytochrome c reductase iron-sulfur subunit	http://www.genome.jp/dbget-bin/www_bget?ko:K00411	P37841	315	2.24e-34	Cytochrome b-c1 complex subunit Rieske, mitochondrial OS=Solanum tuberosum GN=FES1 PE=1 SV=1	PF02921	Ubiquinol cytochrome reductase transmembrane region	GO:0015992//GO:0006118//GO:0006119//GO:0055114	proton transport//electron transport//oxidative phosphorylation//oxidation-reduction process	GO:0008121//GO:0046872//GO:0051537	ubiquinol-cytochrome-c reductase activity//metal ion binding//2 iron, 2 sulfur cluster binding	GO:0016020	membrane	KOG1671	Ubiquinol cytochrome c reductase, subunit RIP1
comp33315_c0	1654	225427278	XP_002278878.1	1129	5.84e-146	PREDICTED: BUD13 homolog [Vitis vinifera] >gi|297742135|emb|CBI33922.3| unnamed protein product [Vitis vinifera]	--	--	--	--	--	K13106	BUD13, CWC26	pre-mRNA-splicing factor CWC26	http://www.genome.jp/dbget-bin/www_bget?ko:K13106	P30640	345	6.26e-34	BUD13 homolog OS=Caenorhabditis elegans GN=R08D7.1 PE=2 SV=1	--	--	--	--	--	--	--	--	KOG2654	Uncharacterized conserved protein
comp2647_c0	392	356568194	XP_003552298.1	181	2.05e-14	PREDICTED: transcription factor bHLH51-like [Glycine max]	--	--	--	--	--	--	--	--	--	Q9XEF0	173	1.63e-14	Transcription factor bHLH51 OS=Arabidopsis thaliana GN=BHLH51 PE=2 SV=1	PF00010	Helix-loop-helix DNA-binding domain	--	--	GO:0046983	protein dimerization activity	--	--	KOG3561	Aryl-hydrocarbon receptor nuclear translocator
comp83458_c0	777	--	--	--	--	--	--	--	--	--	--	--	--	--	--	--	--	--	--	--	--	--	--	--	--	--	--	--	--
comp435523_c0	292	359484185	XP_002273824.2	205	5.71e-17	PREDICTED: LRR receptor-like serine/threonine-protein kinase FLS2-like [Vitis vinifera]	--	--	--	--	--	K13415	BRI1	protein brassinosteroid insensitive 1	http://www.genome.jp/dbget-bin/www_bget?ko:K13415	Q9ZPS9	169	2.21e-13	Serine/threonine-protein kinase BRI1-like 2 OS=Arabidopsis thaliana GN=BRL2 PE=1 SV=1	PF00560	Leucine Rich Repeat	--	--	GO:0005515	protein binding	--	--	KOG0620	Glucose-repressible alcohol dehydrogenase transcriptional effector CCR4 and related proteins
comp33683_c0	2418	338190111	AEI84329.1	2370	0	lectin-domain receptor-like kinase [Nicotiana attenuata]	--	--	--	--	--	--	--	--	--	Q8RWZ5	1084	7.47e-133	G-type lectin S-receptor-like serine/threonine-protein kinase SD2-5 OS=Arabidopsis thaliana GN=SD25 PE=1 SV=1	PF00069//PF05445//PF07714	Protein kinase domain//Poxvirus serine/threonine protein kinase//Protein tyrosine kinase	GO:0016310//GO:0006468	phosphorylation//protein phosphorylation	GO:0004672//GO:0000166//GO:0005524	protein kinase activity//nucleotide binding//ATP binding	--	--	--	--
comp215783_c0	227	--	--	--	--	--	--	--	--	--	--	--	--	--	--	--	--	--	--	--	--	--	--	--	--	--	--	--	--
comp9348_c1	1341	147841344	CAN60179.1	1301	6.44e-174	hypothetical protein VITISV_011365 [Vitis vinifera]	--	--	--	--	--	K01809	E5.3.1.8, manA	mannose-6-phosphate isomerase	http://www.genome.jp/dbget-bin/www_bget?ko:K01809	Q9M884	1180	3.8e-157	Mannose-6-phosphate isomerase 1 OS=Arabidopsis thaliana GN=PMI1 PE=1 SV=1	PF01238	Phosphomannose isomerase type I	GO:0006013//GO:0006000//GO:0009298//GO:0005975	mannose metabolic process//fructose metabolic process//GDP-mannose biosynthetic process//carbohydrate metabolic process	GO:0008270//GO:0004476	zinc ion binding//mannose-6-phosphate isomerase activity	--	--	KOG2757	Mannose-6-phosphate isomerase
comp152395_c0	258	--	--	--	--	--	--	--	--	--	--	--	--	--	--	--	--	--	--	--	--	--	--	--	--	--	--	--	--
comp365543_c0	232	--	--	--	--	--	149390513	EF575730.1	232	5.1e-117	Oryza sativa (indica cultivar-group) clone OSE-1-96-A9 DNA binding protein mnb1b mRNA, partial cds	--	--	--	--	--	--	--	--	--	--	--	--	--	--	--	--	--	--
comp246381_c0	241	--	--	--	--	--	--	--	--	--	--	--	--	--	--	--	--	--	--	--	--	--	--	--	--	--	--	--	--
comp21899_c0	754	--	--	--	--	--	--	--	--	--	--	--	--	--	--	--	--	--	--	--	--	--	--	--	--	--	--	--	--
comp24454_c0	811	--	--	--	--	--	--	--	--	--	--	--	--	--	--	--	--	--	--	PF03852	DNA mismatch endonuclease Vsr	GO:0006298	mismatch repair	GO:0004519	endonuclease activity	--	--	--	--
comp45932_c0	1026	255544754	XP_002513438.1	347	7.03e-37	conserved hypothetical protein [Ricinus communis] >gi|223547346|gb|EEF48841.1| conserved hypothetical protein [Ricinus communis]	--	--	--	--	--	--	--	--	--	--	--	--	--	PF15341	Ribosome biogenesis protein SLX9	GO:0000462	maturation of SSU-rRNA from tricistronic rRNA transcript (SSU-rRNA, 5.8S rRNA, LSU-rRNA)	--	--	GO:0030688//GO:0005730//GO:0030686	preribosome, small subunit precursor//nucleolus//90S preribosome	--	--
comp111707_c0	316	224075056	XP_002304539.1	341	3.43e-38	predicted protein [Populus trichocarpa] >gi|222841971|gb|EEE79518.1| predicted protein [Populus trichocarpa]	--	--	--	--	--	--	--	--	--	--	--	--	--	--	--	--	--	--	--	--	--	--	--
comp22908_c1	310	296088461	CBI37452.3	525	5.73e-62	unnamed protein product [Vitis vinifera]	--	--	--	--	--	--	--	--	--	Q94II3	491	5.3e-58	Probable methyltransferase PMT21 OS=Arabidopsis thaliana GN=ERD3 PE=2 SV=1	PF03141	Putative S-adenosyl-L-methionine-dependent methyltransferase	--	--	GO:0008168	methyltransferase activity	--	--	--	--
comp160597_c0	652	333037489	AEF13372.1	534	7.55e-66	Dof-domain transcription factor protein [Platycodon grandiflorus]	--	--	--	--	--	--	--	--	--	O22967	433	8.78e-52	Dof zinc finger protein DOF2.3 OS=Arabidopsis thaliana GN=DOF2.3 PE=2 SV=1	PF02701	Dof domain, zinc finger	GO:0006355	regulation of transcription, DNA-dependent	GO:0005488//GO:0003677	binding//DNA binding	--	--	--	--
comp43823_c0	1550	225433483	XP_002264429.1	1076	3.14e-139	PREDICTED: hydroxycinnamoyl-Coenzyme A shikimate/quinate hydroxycinnamoyltransferase [Vitis vinifera]	--	--	--	--	--	--	--	--	--	Q94CD1	184	2.97e-13	Omega-hydroxypalmitate O-feruloyl transferase OS=Arabidopsis thaliana GN=HHT1 PE=1 SV=1	PF02458	Transferase family	--	--	GO:0016747	transferase activity, transferring acyl groups other than amino-acyl groups	--	--	--	--
comp28836_c0	1289	225447707	XP_002277051.1	659	1.72e-80	PREDICTED: uncharacterized protein C167.05-like isoform 1 [Vitis vinifera] >gi|359485721|ref|XP_003633321.1| PREDICTED: uncharacterized protein C167.05-like isoform 2 [Vitis vinifera] >gi|359485723|ref|XP_003633322.1| PREDICTED: uncharacterized protein C167.05-like isoform 3 [Vitis vinifera]	224115093	XM_002316902.1	119	2.1e-53	Populus trichocarpa predicted protein, mRNA	--	--	--	--	--	--	--	--	PF04113//PF00582	Gpi16 subunit, GPI transamidase component//Universal stress protein family	GO:0016255//GO:0006950	attachment of GPI anchor to protein//response to stress	--	--	GO:0042765	GPI-anchor transamidase complex	--	--
comp417914_c0	232	--	--	--	--	--	--	--	--	--	--	--	--	--	--	--	--	--	--	--	--	--	--	--	--	--	--	--	--
comp21284_c0	528	224145162	XP_002325548.1	308	2.16e-33	predicted protein [Populus trichocarpa] >gi|118481348|gb|ABK92617.1| unknown [Populus trichocarpa] >gi|222862423|gb|EEE99929.1| predicted protein [Populus trichocarpa]	--	--	--	--	--	--	--	--	--	--	--	--	--	PF02935	Cytochrome c oxidase subunit VIIc	GO:0006123//GO:0015992	mitochondrial electron transport, cytochrome c to oxygen//proton transport	GO:0004129	cytochrome-c oxidase activity	GO:0045277	respiratory chain complex IV	--	--
comp20296_c0	330	--	--	--	--	--	--	--	--	--	--	--	--	--	--	--	--	--	--	--	--	--	--	--	--	--	--	--	--
comp354277_c0	277	--	--	--	--	--	--	--	--	--	--	--	--	--	--	--	--	--	--	--	--	--	--	--	--	--	--	--	--
comp307500_c0	334	242095166	XP_002438073.1	141	2.36e-09	hypothetical protein SORBIDRAFT_10g007695 [Sorghum bicolor] >gi|241916296|gb|EER89440.1| hypothetical protein SORBIDRAFT_10g007695 [Sorghum bicolor]	--	--	--	--	--	--	--	--	--	--	--	--	--	--	--	--	--	--	--	--	--	--	--
comp165727_c0	243	--	--	--	--	--	--	--	--	--	--	--	--	--	--	--	--	--	--	--	--	--	--	--	--	--	--	--	--
comp254599_c0	214	15823750	BAB69063.1	333	1.18e-34	T7 bacteriophage-type single subunit RNA polymerase [Nicotiana sylvestris]	21425662	AJ416568.1	87	1.87e-36	Nicotiana sylvestris mRNA for mitochondrial RNA polymerase (rpoT1 gene)	K10908	POLRMT, RPO41	DNA-directed RNA polymerase, mitochondrial	http://www.genome.jp/dbget-bin/www_bget?ko:K10908	Q93Y94	333	8.7e-36	DNA-directed RNA polymerase 1, mitochondrial OS=Nicotiana sylvestris GN=RPOT1 PE=2 SV=1	--	--	--	--	--	--	--	--	--	--
comp18604_c0	434	224130858	XP_002320942.1	501	4.85e-56	multidrug/pheromone exporter, MDR family, ABC transporter family [Populus trichocarpa] >gi|222861715|gb|EEE99257.1| multidrug/pheromone exporter, MDR family, ABC transporter family [Populus trichocarpa]	470124512	XM_004298209.1	34	1.19e-06	PREDICTED: Fragaria vesca subsp. vesca ABC transporter B family member 11-like (LOC101294555), mRNA	K05658	ABCB1	ATP-binding cassette, subfamily B (MDR/TAP), member 1	http://www.genome.jp/dbget-bin/www_bget?ko:K05658	Q9FWX7	474	1.5e-53	ABC transporter B family member 11 OS=Arabidopsis thaliana GN=ABCB11 PE=2 SV=1	PF00664	ABC transporter transmembrane region	GO:0009735//GO:0009630//GO:0006810//GO:0048767//GO:0006200//GO:0010315//GO:0006855//GO:0055085//GO:0010540	response to cytokinin stimulus//gravitropism//transport//root hair elongation//ATP catabolic process//auxin efflux//drug transmembrane transport//transmembrane transport//basipetal auxin transport	GO:0005524//GO:0008559//GO:0042626	ATP binding//xenobiotic-transporting ATPase activity//ATPase activity, coupled to transmembrane movement of substances	GO:0005886//GO:0016021	plasma membrane//integral to membrane	KOG0055	Multidrug/pheromone exporter, ABC superfamily
comp107743_c0	289	--	--	--	--	--	--	--	--	--	--	--	--	--	--	--	--	--	--	PF02419	PsbL protein	GO:0015979	photosynthesis	--	--	GO:0009539//GO:0016020//GO:0009523	photosystem II reaction center//membrane//photosystem II	--	--
comp15375_c0	1189	225432502	XP_002279802.1	869	8.4e-112	PREDICTED: guanylate kinase isoform 1 [Vitis vinifera] >gi|359477474|ref|XP_003631981.1| PREDICTED: guanylate kinase isoform 2 [Vitis vinifera]	460408946	XM_004249854.1	228	4.92e-114	PREDICTED: Solanum lycopersicum guanylate kinase-like (LOC101248066), mRNA	K00942	E2.7.4.8, gmk	guanylate kinase	http://www.genome.jp/dbget-bin/www_bget?ko:K00942	Q3ZWD8	430	9.73e-49	Guanylate kinase OS=Dehalococcoides sp. (strain CBDB1) GN=gmk PE=3 SV=1	PF00625//PF03193	Guanylate kinase//Protein of unknown function, DUF258	--	--	GO:0005515//GO:0005525//GO:0003924	protein binding//GTP binding//GTPase activity	--	--	KOG0707	Guanylate kinase
comp2_c0	516	291000300	XP_002682717.1	689	2.5e-90	predicted protein [Naegleria gruberi] >gi|284096345|gb|EFC49973.1| predicted protein [Naegleria gruberi]	291000299	XM_002682671.1	295	1.17e-151	Naegleria gruberi predicted protein, mRNA	--	--	--	--	--	--	--	--	--	--	--	--	--	--	--	--	--	--
comp306595_c0	278	--	--	--	--	--	--	--	--	--	--	--	--	--	--	--	--	--	--	--	--	--	--	--	--	--	--	--	--
comp321377_c0	280	147798168	CAN60702.1	221	4.99e-19	hypothetical protein VITISV_015869 [Vitis vinifera]	--	--	--	--	--	--	--	--	--	--	--	--	--	--	--	--	--	GO:1901363//GO:0097159	heterocyclic compound binding//organic cyclic compound binding	--	--	--	--
comp16526_c0	251	--	--	--	--	--	--	--	--	--	--	--	--	--	--	--	--	--	--	--	--	--	--	--	--	--	--	--	--
comp446044_c0	212	296279096	ADH04380.1	262	5.07e-26	cellulose synthase 1B [Salix sachalinensis]	--	--	--	--	--	K10999	CESA	cellulose synthase A	http://www.genome.jp/dbget-bin/www_bget?ko:K10999	Q6AT26	260	6.94e-26	Probable cellulose synthase A catalytic subunit 1 [UDP-forming] OS=Oryza sativa subsp. japonica GN=CESA1 PE=2 SV=1	--	--	GO:0030244//GO:0006011//GO:0005982//GO:0005985	cellulose biosynthetic process//UDP-glucose metabolic process//starch metabolic process//sucrose metabolic process	GO:0016760	cellulose synthase (UDP-forming) activity	GO:0016021	integral to membrane	--	--
comp170535_c0	277	--	--	--	--	--	323500681	HQ222362.1	117	5.3e-53	Helianthus annuus cultivar HA383 clone BAC P408L01, complete sequence	--	--	--	--	--	--	--	--	--	--	--	--	--	--	--	--	--	--
comp118817_c0	497	--	--	--	--	--	--	--	--	--	--	--	--	--	--	--	--	--	--	--	--	--	--	--	--	--	--	--	--
comp160323_c0	232	297742348	CBI34497.3	123	1.22e-06	unnamed protein product [Vitis vinifera]	--	--	--	--	--	--	--	--	--	--	--	--	--	PF00240	Ubiquitin family	--	--	GO:0005515	protein binding	--	--	--	--
comp39879_c0	261	--	--	--	--	--	--	--	--	--	--	--	--	--	--	--	--	--	--	--	--	--	--	--	--	--	--	--	--
comp253048_c0	215	--	--	--	--	--	--	--	--	--	--	--	--	--	--	--	--	--	--	--	--	--	--	--	--	--	--	--	--
comp30742_c0	2385	432140649	AGB06243.1	3070	0	heat shock protein 70 [Lactuca sativa]	432140648	JX944711.1	961	0	Lactuca sativa heat shock protein 70 (hsp70) mRNA, complete cds	--	--	--	--	Q02028	2858	0	Stromal 70 kDa heat shock-related protein, chloroplastic OS=Pisum sativum GN=HSP70 PE=2 SV=1	PF01968//PF07527//PF02782//PF06723	Hydantoinase/oxoprolinase//Hairy Orange//FGGY family of carbohydrate kinases, C-terminal domain//MreB/Mbl protein	GO:0005975//GO:0000902//GO:0006355	carbohydrate metabolic process//cell morphogenesis//regulation of transcription, DNA-dependent	GO:0016773//GO:0016787//GO:0003677	phosphotransferase activity, alcohol group as acceptor//hydrolase activity//DNA binding	--	--	KOG0102	Molecular chaperones mortalin/PBP74/GRP75, HSP70 superfamily
comp38384_c0	455	18418653	AAL68983.1	577	1.36e-70	delta-12 oleate desaturase [Helianthus annuus] >gi|60392517|gb|AAX19365.1| delta-12 oleate desaturase [Helianthus annuus] >gi|60392519|gb|AAX19366.1| delta-12 oleate desaturase [Helianthus annuus] >gi|60392521|gb|AAX19367.1| delta-12 oleate desaturase [Helianthus annuus] >gi|60392523|gb|AAX19368.1| delta-12 oleate desaturase [Helianthus annuus] >gi|60392525|gb|AAX19369.1| delta-12 oleate desatura…	60392536	AY803008.1	334	2.14e-173	Helianthus annuus cultivar RHA377 delta-12 oleate desaturase (FAD2-3) gene, complete cds	K10256	FAD2	omega-6 fatty acid desaturase (delta-12 desaturase)	http://www.genome.jp/dbget-bin/www_bget?ko:K10256	P46313	377	3.71e-42	Omega-6 fatty acid desaturase, endoplasmic reticulum OS=Arabidopsis thaliana GN=FAD2 PE=2 SV=1	PF11960	Domain of unknown function (DUF3474)	GO:0055114//GO:0006629	oxidation-reduction process//lipid metabolic process	GO:0016717//GO:0050184	oxidoreductase activity, acting on paired donors, with oxidation of a pair of donors resulting in the reduction of molecular oxygen to two molecules of water//phosphatidylcholine desaturase activity	--	--	--	--
comp40459_c0	675	224121856	XP_002330670.1	737	1.22e-95	predicted protein [Populus trichocarpa] >gi|222872274|gb|EEF09405.1| predicted protein [Populus trichocarpa]	48431274	AY550123.1	247	7.51e-125	Saussurea medusa GTP binding-protein-like mRNA, partial sequence	K07976	RAB	Rab family, other	http://www.genome.jp/dbget-bin/www_bget?ko:K07976	Q9FJH0	730	1.01e-95	Ras-related protein RABA1f OS=Arabidopsis thaliana GN=RABA1F PE=2 SV=1	PF08477//PF00025//PF00071//PF00009	Miro-like protein//ADP-ribosylation factor family//Ras family//Elongation factor Tu GTP binding domain	GO:0046686//GO:0015031//GO:0007264	response to cadmium ion//protein transport//small GTPase mediated signal transduction	GO:0003924//GO:0005525	GTPase activity//GTP binding	GO:0005622	intracellular	KOG0087	GTPase Rab11/YPT3, small G protein superfamily
comp301355_c0	301	348674564	EGZ14382.1	428	2.93e-48	hypothetical protein PHYSODRAFT_507393 [Phytophthora sojae]	--	--	--	--	--	--	--	--	--	--	--	--	--	--	--	--	--	--	--	--	--	--	--
comp32804_c0	1989	255582018	XP_002531806.1	1114	2.5e-136	ATP binding protein, putative [Ricinus communis] >gi|223528540|gb|EEF30563.1| ATP binding protein, putative [Ricinus communis]	502104602	XR_189531.1	36	4.5e-07	PREDICTED: Cicer arietinum probable LRR receptor-like serine/threonine-protein kinase At1g06840-like (LOC101507676), misc_RNA	--	--	--	--	C0LGD7	954	2.64e-114	Probable LRR receptor-like serine/threonine-protein kinase At1g06840 OS=Arabidopsis thaliana GN=At1g06840 PE=1 SV=2	PF00560	Leucine Rich Repeat	GO:0000186//GO:0007178//GO:0055114//GO:0009069//GO:0016310	activation of MAPKK activity//transmembrane receptor protein serine/threonine kinase signaling pathway//oxidation-reduction process//serine family amino acid metabolic process//phosphorylation	GO:0005515//GO:0032440//GO:0005524//GO:0004709	protein binding//2-alkenal reductase [NAD(P)] activity//ATP binding//MAP kinase kinase kinase activity	GO:0016021	integral to membrane	--	--
comp18162_c0	403	--	--	--	--	--	--	--	--	--	--	--	--	--	--	--	--	--	--	PF05992	SbmA/BacA-like family	GO:0006810	transport	GO:0005215	transporter activity	GO:0016021//GO:0009276	integral to membrane//Gram-negative-bacterium-type cell wall	--	--
comp104007_c0	216	--	--	--	--	--	--	--	--	--	--	--	--	--	--	--	--	--	--	--	--	--	--	--	--	--	--	--	--
comp114696_c0	355	--	--	--	--	--	--	--	--	--	--	--	--	--	--	--	--	--	--	--	--	--	--	--	--	--	--	--	--
comp23032_c0	1747	356511875	XP_003524647.1	1559	0	PREDICTED: PI-PLC X domain-containing protein At5g67130-like [Glycine max]	225438759	XM_002282849.1	352	0	PREDICTED: Vitis vinifera PI-PLC X domain-containing protein At5g67130-like (LOC100261104), mRNA	--	--	--	--	Q93XX5	1452	0	PI-PLC X domain-containing protein At5g67130 OS=Arabidopsis thaliana GN=At5g67130 PE=1 SV=1	--	--	GO:0006629	lipid metabolic process	GO:0008081	phosphoric diester hydrolase activity	--	--	--	--
comp40147_c0	521	--	--	--	--	--	--	--	--	--	--	--	--	--	--	--	--	--	--	--	--	--	--	--	--	--	--	--	--
comp57702_c0	530	--	--	--	--	--	--	--	--	--	--	--	--	--	--	--	--	--	--	--	--	--	--	--	--	--	--	--	--
comp30614_c0	533	23343583	CAC88763.1	438	3.53e-50	serine acetyltransferase 4 [Nicotiana tabacum]	--	--	--	--	--	K00640	E2.3.1.30, cysE	serine O-acetyltransferase	http://www.genome.jp/dbget-bin/www_bget?ko:K00640	Q39218	317	3.48e-33	Serine acetyltransferase 3, mitochondrial OS=Arabidopsis thaliana GN=SAT3 PE=1 SV=3	PF06426	Serine acetyltransferase, N-terminal	GO:0006535//GO:0006534//GO:0042967	cysteine biosynthetic process from serine//cysteine metabolic process//acyl-carrier-protein biosynthetic process	GO:0009001	serine O-acetyltransferase activity	GO:0005737	cytoplasm	--	--
comp24791_c0	3426	359481821	XP_002277702.2	2772	0	PREDICTED: uncharacterized protein LOC100241927 [Vitis vinifera]	359481820	XM_002277666.2	118	2.04e-52	PREDICTED: Vitis vinifera uncharacterized LOC100241927 (LOC100241927), mRNA	--	--	--	--	--	--	--	--	PF11640//PF02985//PF00514	Telomere-length maintenance and DNA damage repair//HEAT repeat//Armadillo/beta-catenin-like repeat	GO:0009069//GO:0016310	serine family amino acid metabolic process//phosphorylation	GO:0005515//GO:0004674	protein binding//protein serine/threonine kinase activity	--	--	--	--
comp36829_c0	474	116781901	ABK22290.1	505	8.07e-62	unknown [Picea sitchensis] >gi|148908521|gb|ABR17372.1| unknown [Picea sitchensis]	460365120	XM_004228405.1	115	1.23e-51	PREDICTED: Solanum lycopersicum 60S ribosomal protein L10a-1-like (LOC101245686), mRNA	K02865	RP-L10Ae, RPL10A	large subunit ribosomal protein L10Ae	http://www.genome.jp/dbget-bin/www_bget?ko:K02865	Q8VZB9	498	7.49e-62	60S ribosomal protein L10a-1 OS=Arabidopsis thaliana GN=RPL10AA PE=2 SV=1	PF01257	Thioredoxin-like [2Fe-2S] ferredoxin	GO:0055114//GO:0042254//GO:0006412	oxidation-reduction process//ribosome biogenesis//translation	GO:0016491//GO:0003735//GO:0003723	oxidoreductase activity//structural constituent of ribosome//RNA binding	GO:0015934//GO:0005840	large ribosomal subunit//ribosome	KOG1570	60S ribosomal protein L10A
comp293709_c0	253	238587730	XP_002391519.1	405	4.27e-46	hypothetical protein MPER_09039 [Moniliophthora perniciosa FA553] >gi|215456285|gb|EEB92449.1| hypothetical protein MPER_09039 [Moniliophthora perniciosa FA553]	--	--	--	--	--	K00820	E2.6.1.16, glmS	glucosamine--fructose-6-phosphate aminotransferase (isomerizing)	http://www.genome.jp/dbget-bin/www_bget?ko:K00820	P14742	365	2.08e-40	Glutamine--fructose-6-phosphate aminotransferase [isomerizing] OS=Saccharomyces cerevisiae (strain ATCC 204508 / S288c) GN=GFA1 PE=1 SV=4	PF01380	SIS domain	GO:0005975	carbohydrate metabolic process	GO:0030246	carbohydrate binding	--	--	KOG1268	Glucosamine 6-phosphate synthetases, contain amidotransferase and phosphosugar isomerase domains
comp31817_c0	1288	349891782	AEQ20672.1	1402	0	PIP2;1 [Karelinia caspia]	349891781	JN206682.1	540	0	Karelinia caspia PIP2;1 mRNA, complete cds	K09872	PIP	aquaporin PIP	http://www.genome.jp/dbget-bin/www_bget?ko:K09872	Q6K215	1230	3.54e-167	Probable aquaporin PIP2-2 OS=Oryza sativa subsp. japonica GN=PIP2-2 PE=2 SV=1	PF00230	Major intrinsic protein	GO:0006810	transport	GO:0005215	transporter activity	GO:0016020//GO:0016021	membrane//integral to membrane	KOG0223	Aquaporin (major intrinsic protein family)
comp15187_c0	1151	118487990	ABK95816.1	1530	0	unknown [Populus trichocarpa]	349722825	FQ393160.1	498	0	Vitis vinifera clone SS0AFA2YF20	K03030	PSMD14, RPN11, POH1	26S proteasome regulatory subunit N11	http://www.genome.jp/dbget-bin/www_bget?ko:K03030	Q9LT08	1459	0	26S proteasome non-ATPase regulatory subunit 14 OS=Arabidopsis thaliana GN=RPN11 PE=2 SV=1	PF01398	JAB1/Mov34/MPN/PAD-1 ubiquitin protease	GO:0009651	response to salt stress	GO:0005515	protein binding	GO:0000502	proteasome complex	KOG1555	26S proteasome regulatory complex, subunit RPN11
comp90_c0	372	356534055	XP_003535573.1	151	3.59e-11	PREDICTED: uncharacterized protein LOC100527717 [Glycine max] >gi|255633038|gb|ACU16874.1| unknown [Glycine max]	--	--	--	--	--	--	--	--	--	--	--	--	--	--	--	--	--	--	--	--	--	--	--
comp49538_c0	241	225463552	XP_002267156.1	320	2.25e-34	PREDICTED: COP9 signalosome complex subunit 6a [Vitis vinifera] >gi|296090054|emb|CBI39873.3| unnamed protein product [Vitis vinifera]	356508181	XM_003522790.1	105	2.12e-46	PREDICTED: Glycine max COP9 signalosome complex subunit 6a-like (LOC100797079), mRNA	K12179	COPS6, CSN6	COP9 signalosome complex subunit 6	http://www.genome.jp/dbget-bin/www_bget?ko:K12179	Q8W206	301	7.42e-33	COP9 signalosome complex subunit 6a OS=Arabidopsis thaliana GN=CSN6A PE=1 SV=2	PF01398	JAB1/Mov34/MPN/PAD-1 ubiquitin protease	--	--	GO:0005515	protein binding	--	--	KOG3050	COP9 signalosome, subunit CSN6
comp107735_c0	312	--	--	--	--	--	--	--	--	--	--	--	--	--	--	--	--	--	--	--	--	--	--	--	--	--	--	--	--
comp4929_c0	202	356540860	XP_003538902.1	180	1.84e-19	PREDICTED: putative acyl-CoA synthetase YngI-like [Glycine max]	--	--	--	--	--	--	--	--	--	F4HUK6	160	8.38e-15	Probable acyl-activating enzyme 1, peroxisomal OS=Arabidopsis thaliana GN=AAE1 PE=2 SV=1	--	--	--	--	--	--	--	--	--	--
comp58245_c0	450	225440015	XP_002281865.1	233	1.1e-20	PREDICTED: uncharacterized protein LOC100258485 [Vitis vinifera]	--	--	--	--	--	--	--	--	--	--	--	--	--	--	--	--	--	--	--	--	--	--	--
comp13591_c0	1101	339790465	BAK52389.1	1671	0	leucine rich repeat receptor protein kinase CLAVATA1 [Solanum pennellii]	339790466	AB645825.1	347	3.21e-180	Solanum peruvianum SprCLV1 mRNA for leucine rich repeat receptor protein kinase CLAVATA1, complete cds	--	--	--	--	O49545	1611	0	Leucine-rich repeat receptor-like serine/threonine-protein kinase BAM1 OS=Arabidopsis thaliana GN=BAM1 PE=1 SV=1	PF07714//PF00069//PF00560	Protein tyrosine kinase//Protein kinase domain//Leucine Rich Repeat	GO:0009069//GO:0006468//GO:0016310	serine family amino acid metabolic process//protein phosphorylation//phosphorylation	GO:0004674//GO:0004672//GO:0005515//GO:0005524	protein serine/threonine kinase activity//protein kinase activity//protein binding//ATP binding	GO:0016021	integral to membrane	--	--
comp250577_c0	211	--	--	--	--	--	--	--	--	--	--	--	--	--	--	--	--	--	--	--	--	--	--	--	--	--	--	--	--
comp16214_c0	1451	356600306	AET22504.1	554	1.7e-59	hypothetical protein [Solanum lycopersicum] >gi|356600308|gb|AET22505.1| hypothetical protein [Solanum pimpinellifolium]	--	--	--	--	--	--	--	--	--	Q6L403	447	9.58e-46	Putative late blight resistance protein homolog R1B-17 OS=Solanum demissum GN=R1B-17 PE=3 SV=1	PF03266//PF00931//PF00071	NTPase//NB-ARC domain//Ras family	GO:0007264	small GTPase mediated signal transduction	GO:0043531//GO:0005525	ADP binding//GTP binding	--	--	--	--
comp73898_c0	440	224144018	XP_002325158.1	449	1.18e-50	predicted protein [Populus trichocarpa] >gi|222866592|gb|EEF03723.1| predicted protein [Populus trichocarpa]	449457996	XM_004146686.1	118	2.44e-53	PREDICTED: Cucumis sativus sugar transport protein 7-like (LOC101203582), mRNA >gi|449505412|ref|XM_004162413.1| PREDICTED: Cucumis sativus sugar transport protein 7-like (LOC101228353), mRNA	--	--	--	--	Q10710	432	2.33e-49	Sugar carrier protein A OS=Ricinus communis GN=STA PE=2 SV=1	PF07690//PF00083	Major Facilitator Superfamily//Sugar (and other) transporter	GO:0055085	transmembrane transport	GO:0022857//GO:0022891	transmembrane transporter activity//substrate-specific transmembrane transporter activity	GO:0005886//GO:0016021	plasma membrane//integral to membrane	KOG0254	Predicted transporter (major facilitator superfamily)
comp34310_c0	2437	225441242	XP_002267245.1	2343	0	PREDICTED: nucleolar protein 10 [Vitis vinifera] >gi|297739929|emb|CBI30111.3| unnamed protein product [Vitis vinifera]	225441241	XM_002267209.1	481	0	PREDICTED: Vitis vinifera nucleolar protein 10-like (LOC100257259), mRNA	K14788	NOL10, ENP2	ribosome biogenesis protein ENP2	http://www.genome.jp/dbget-bin/www_bget?ko:K14788	Q7T0Q5	1117	3.47e-139	Nucleolar protein 10 OS=Xenopus laevis GN=nol10 PE=2 SV=1	PF08159//PF06112//PF00400	NUC153 domain//Gammaherpesvirus capsid protein//WD domain, G-beta repeat	--	--	GO:0005515	protein binding	GO:0019028//GO:0005634	viral capsid//nucleus	KOG2321	WD40 repeat protein
comp236906_c0	259	--	--	--	--	--	--	--	--	--	--	--	--	--	--	--	--	--	--	--	--	--	--	--	--	--	--	--	--
comp138842_c0	631	40643880	CAD87007.1	682	1.36e-85	MYB1 protein [Gerbera hybrid cultivar]	357128079	XM_003565656.1	91	3.67e-38	PREDICTED: Brachypodium distachyon uncharacterized LOC100828073 (LOC100828073), mRNA	K09422	MYBP	myb proto-oncogene protein, plant	http://www.genome.jp/dbget-bin/www_bget?ko:K09422	P27898	564	9.01e-69	Myb-related protein P OS=Zea mays GN=P PE=2 SV=1	PF00249	Myb-like DNA-binding domain	--	--	GO:0005488//GO:0003682	binding//chromatin binding	GO:0000785	chromatin	KOG0048	Transcription factor, Myb superfamily
comp397188_c0	246	--	--	--	--	--	--	--	--	--	--	--	--	--	--	--	--	--	--	--	--	--	--	--	--	--	--	--	--
comp230958_c0	211	--	--	--	--	--	--	--	--	--	--	--	--	--	--	--	--	--	--	--	--	--	--	--	--	--	--	--	--
comp38890_c0	1915	356515208	XP_003526293.1	1360	1.66e-178	PREDICTED: uncharacterized protein LOC100816139 [Glycine max]	--	--	--	--	--	--	--	--	--	--	--	--	--	PF00335//PF01544	Tetraspanin family//CorA-like Mg2+ transporter protein	GO:0030001//GO:0055085	metal ion transport//transmembrane transport	GO:0046873	metal ion transmembrane transporter activity	GO:0016020//GO:0016021	membrane//integral to membrane	--	--
comp27676_c0	1842	225442369	XP_002276511.1	2069	0	PREDICTED: uncharacterized RNA methyltransferase CT0009 [Vitis vinifera] >gi|297743126|emb|CBI35993.3| unnamed protein product [Vitis vinifera]	--	--	--	--	--	K00599	E2.1.1.-	--	http://www.genome.jp/dbget-bin/www_bget?ko:K00599	Q8KGF9	837	9.18e-103	Uncharacterized RNA methyltransferase CT0009 OS=Chlorobium tepidum (strain ATCC 49652 / DSM 12025 / TLS) GN=CT0009 PE=3 SV=1	PF02390//PF01555//PF05401//PF03602//PF05175//PF08241//PF09445//PF01209//PF06325//PF02475//PF05958	Putative methyltransferase//DNA methylase//Nodulation protein S (NodS)//Conserved hypothetical protein 95//Methyltransferase small domain//Methyltransferase domain//RNA cap guanine-N2 methyltransferase//ubiE/COQ5 methyltransferase family//Ribosomal protein L11 methyltransferase (PrmA)//Met-10+ like-protein//tRNA (Uracil-5-)-methyltransferase	GO:0008033//GO:0006479//GO:0009312//GO:0009877//GO:0008152//GO:0001510//GO:0009451//GO:0009452//GO:0006306//GO:0006400//GO:0006396//GO:0031167	tRNA processing//protein methylation//oligosaccharide biosynthetic process//nodulation//metabolic process//RNA methylation//RNA modification//7-methylguanosine RNA capping//DNA methylation//tRNA modification//RNA processing//rRNA methylation	GO:0008170//GO:0008176//GO:0008757//GO:0008276//GO:0003677//GO:0003723//GO:0008173//GO:0016740//GO:0008168	N-methyltransferase activity//tRNA (guanine-N7-)-methyltransferase activity//S-adenosylmethionine-dependent methyltransferase activity//protein methyltransferase activity//DNA binding//RNA binding//RNA methyltransferase activity//transferase activity//methyltransferase activity	GO:0005737	cytoplasm	KOG2187	tRNA uracil-5-methyltransferase and related tRNA-modifying enzymes
comp28175_c0	726	356530415	XP_003533777.1	279	6.5e-28	PREDICTED: uncharacterized protein LOC100791750 [Glycine max]	--	--	--	--	--	--	--	--	--	--	--	--	--	--	--	--	--	--	--	--	--	--	--
comp123365_c0	630	225427983	XP_002277675.1	665	6.84e-81	PREDICTED: probable endo-1,4-beta-xylanase C-like [Vitis vinifera]	--	--	--	--	--	--	--	--	--	--	--	--	--	PF00331	Glycosyl hydrolase family 10	GO:0005975	carbohydrate metabolic process	GO:0004553	hydrolase activity, hydrolyzing O-glycosyl compounds	--	--	--	--
comp138851_c0	489	224132094	XP_002321254.1	474	3.57e-52	predicted protein [Populus trichocarpa] >gi|222862027|gb|EEE99569.1| predicted protein [Populus trichocarpa]	--	--	--	--	--	K10742	DNA2	DNA replication ATP-dependent helicase Dna2	http://www.genome.jp/dbget-bin/www_bget?ko:K10742	--	--	--	--	--	--	--	--	--	--	--	--	--	--
comp98033_c0	656	--	--	--	--	--	--	--	--	--	--	--	--	--	--	--	--	--	--	--	--	--	--	--	--	--	--	--	--
comp10437_c1	560	224084662	XP_002307378.1	385	1.4e-42	predicted protein [Populus trichocarpa] >gi|222856827|gb|EEE94374.1| predicted protein [Populus trichocarpa]	--	--	--	--	--	--	--	--	--	Q9S9Z7	355	2.53e-39	Probable protein phosphatase 2C 10 OS=Arabidopsis thaliana GN=At1g34750 PE=1 SV=1	PF00481	Protein phosphatase 2C	GO:0008152	metabolic process	GO:0003824	catalytic activity	GO:0005886	plasma membrane	--	--
comp108736_c0	799	83032234	ABB97034.1	936	9.59e-122	ABC transporter-like protein [Brassica rapa]	--	--	--	--	--	--	--	--	--	Q9C6W5	933	4.84e-120	ABC transporter G family member 14 OS=Arabidopsis thaliana GN=ABCG14 PE=2 SV=1	PF03193//PF02367//PF00005//PF01695//PF03266//PF00437	Protein of unknown function, DUF258//Uncharacterised P-loop hydrolase UPF0079//ABC transporter//IstB-like ATP binding protein//NTPase//Type II/IV secretion system protein	GO:0006810//GO:0006200//GO:0070526	transport//ATP catabolic process//threonylcarbamoyladenosine biosynthetic process	GO:0005524//GO:0005525//GO:0003924//GO:0016887	ATP binding//GTP binding//GTPase activity//ATPase activity	GO:0016020	membrane	KOG0061	Transporter, ABC superfamily (Breast cancer resistance protein)
comp20091_c0	223	--	--	--	--	--	--	--	--	--	--	--	--	--	--	--	--	--	--	--	--	--	--	--	--	--	--	--	--
comp33917_c1	826	224116548	XP_002331924.1	183	7.45e-14	predicted protein [Populus trichocarpa] >gi|222874596|gb|EEF11727.1| predicted protein [Populus trichocarpa]	209967427	FJ269356.1	249	7.17e-126	Helianthus annuus cultivar HA383 (PI 5788720) clone BAC P396I22 genomic sequence	--	--	--	--	P13087	153	9.43e-11	Miraculin OS=Richadella dulcifica PE=1 SV=3	PF00197	Trypsin and protease inhibitor	--	--	GO:0004866	endopeptidase inhibitor activity	--	--	--	--
comp78114_c0	535	--	--	--	--	--	--	--	--	--	--	--	--	--	--	--	--	--	--	--	--	--	--	--	--	--	--	--	--
comp7877_c0	588	--	--	--	--	--	--	--	--	--	--	--	--	--	--	--	--	--	--	--	--	--	--	--	--	--	--	--	--
comp12228_c1	513	117549810	ABK35086.1	231	1.09e-19	EIL2 [Prunus persica]	--	--	--	--	--	K14514	EIN3	ethylene-insensitive protein 3	http://www.genome.jp/dbget-bin/www_bget?ko:K14514	O24606	185	8.91e-15	Protein ETHYLENE INSENSITIVE 3 OS=Arabidopsis thaliana GN=EIN3 PE=1 SV=1	PF04873//PF07882	Ethylene insensitive 3//L-fucose isomerase, second N-terminal domain	GO:0006004//GO:0006000//GO:0006355//GO:0006013	fucose metabolic process//fructose metabolic process//regulation of transcription, DNA-dependent//mannose metabolic process	GO:0003700//GO:0008736	sequence-specific DNA binding transcription factor activity//L-fucose isomerase activity	GO:0005667//GO:0005634//GO:0005737	transcription factor complex//nucleus//cytoplasm	--	--
comp79712_c0	543	255575043	XP_002528427.1	352	2.15e-36	Rop guanine nucleotide exchange factor, putative [Ricinus communis] >gi|223532163|gb|EEF33969.1| Rop guanine nucleotide exchange factor, putative [Ricinus communis]	--	--	--	--	--	--	--	--	--	Q93ZY2	219	2.77e-19	Rop guanine nucleotide exchange factor 1 OS=Arabidopsis thaliana GN=ROPGEF1 PE=1 SV=2	PF03759	PRONE (Plant-specific Rop nucleotide exchanger)	GO:0043087	regulation of GTPase activity	GO:0005089	Rho guanyl-nucleotide exchange factor activity	--	--	--	--
comp9173_c0	340	--	--	--	--	--	--	--	--	--	--	--	--	--	--	--	--	--	--	--	--	--	--	--	--	--	--	--	--
comp14814_c0	536	222424803	BAH20354.1	301	5.16e-30	AT3G59350 [Arabidopsis thaliana]	222424802	AK317695.1	120	2.34e-54	Arabidopsis thaliana AT3G59350 mRNA, partial cds, clone: RAFL24-07-E03	--	--	--	--	B9DFG5	299	1.1e-30	PTI1-like tyrosine-protein kinase 3 OS=Arabidopsis thaliana GN=PTI13 PE=1 SV=1	PF07714	Protein tyrosine kinase	GO:0006468	protein phosphorylation	GO:0004672	protein kinase activity	--	--	--	--
comp12517_c0	273	--	--	--	--	--	--	--	--	--	--	--	--	--	--	--	--	--	--	--	--	--	--	--	--	--	--	--	--
comp30334_c0	1539	297844166	XP_002889964.1	155	1.87e-08	T12C24.27 [Arabidopsis lyrata subsp. lyrata] >gi|297335806|gb|EFH66223.1| T12C24.27 [Arabidopsis lyrata subsp. lyrata]	--	--	--	--	--	--	--	--	--	P73505	126	4.5e-06	Isoleucine--tRNA ligase OS=Synechocystis sp. (strain PCC 6803 / Kazusa) GN=ileS PE=3 SV=1	PF12409	P5-type ATPase cation transporter	GO:0006812	cation transport	GO:0016887//GO:0016491//GO:0005488	ATPase activity//oxidoreductase activity//binding	GO:0016021	integral to membrane	--	--
comp15936_c0	468	224086162	XP_002307837.1	169	6e-12	predicted protein [Populus trichocarpa] >gi|222857286|gb|EEE94833.1| predicted protein [Populus trichocarpa]	--	--	--	--	--	--	--	--	--	--	--	--	--	--	--	--	--	--	--	--	--	--	--
comp33905_c0	1677	--	--	--	--	--	--	--	--	--	--	--	--	--	--	--	--	--	--	--	--	--	--	--	--	--	--	--	--
comp33673_c0	2438	255540805	XP_002511467.1	1763	0	pentatricopeptide repeat-containing protein, putative [Ricinus communis] >gi|223550582|gb|EEF52069.1| pentatricopeptide repeat-containing protein, putative [Ricinus communis]	--	--	--	--	--	--	--	--	--	Q9S7R4	1627	0	Pentatricopeptide repeat-containing protein At1g74900, mitochondrial OS=Arabidopsis thaliana GN=OTP43 PE=2 SV=1	--	--	--	--	--	--	--	--	--	--
comp17600_c0	425	--	--	--	--	--	--	--	--	--	--	--	--	--	--	--	--	--	--	--	--	--	--	--	--	--	--	--	--
comp261644_c0	230	147788254	CAN74052.1	154	1.19e-10	hypothetical protein VITISV_005345 [Vitis vinifera]	--	--	--	--	--	--	--	--	--	Q96289	125	1.61e-08	Zinc finger protein ZAT10 OS=Arabidopsis thaliana GN=ZAT10 PE=2 SV=1	--	--	--	--	--	--	--	--	--	--
comp23338_c0	2383	297746269	CBI16325.3	1792	0	unnamed protein product [Vitis vinifera]	--	--	--	--	--	--	--	--	--	--	--	--	--	PF01852	START domain	--	--	GO:0008289	lipid binding	--	--	--	--
comp356093_c0	239	--	--	--	--	--	--	--	--	--	--	--	--	--	--	--	--	--	--	--	--	--	--	--	--	--	--	--	--
comp39450_c0	613	18414528	NP_567476.1	245	1.28e-23	protein ralf-like 33 [Arabidopsis thaliana] >gi|75154623|sp|Q8L9P8.1|RLF33_ARATH RecName: Full=Protein RALF-like 33; Flags: Precursor >gi|21593878|gb|AAM65845.1| RALF precursor [Arabidopsis thaliana] >gi|98961053|gb|ABF59010.1| At4g15800 [Arabidopsis thaliana] >gi|110742196|dbj|BAE99025.1| hypothetical protein [Arabidopsis thaliana] >gi|332658253|gb|AEE83653.1| protein ralf-like 33 [Arabidopsis t…	--	--	--	--	--	--	--	--	--	Q8L9P8	245	8.62e-25	Protein RALF-like 33 OS=Arabidopsis thaliana GN=RALFL33 PE=2 SV=1	--	--	GO:0007165//GO:0007267	signal transduction//cell-cell signaling	GO:0004871	signal transducer activity	GO:0048046//GO:0009506//GO:0009505	apoplast//plasmodesma//plant-type cell wall	--	--
comp37893_c0	463	15230306	NP_191304.1	161	3.5e-12	uncharacterized protein [Arabidopsis thaliana] >gi|6706416|emb|CAB66102.1| putative protein [Arabidopsis thaliana] >gi|21537251|gb|AAM61592.1| unknown [Arabidopsis thaliana] >gi|98961017|gb|ABF58992.1| At3g57450 [Arabidopsis thaliana] >gi|332646135|gb|AEE79656.1| uncharacterized protein [Arabidopsis thaliana]	--	--	--	--	--	--	--	--	--	--	--	--	--	--	--	GO:0009753//GO:0009611//GO:0030968//GO:0009620//GO:0035556//GO:0009695//GO:0009738//GO:0010200	response to jasmonic acid stimulus//response to wounding//endoplasmic reticulum unfolded protein response//response to fungus//intracellular signal transduction//jasmonic acid biosynthetic process//abscisic acid mediated signaling pathway//response to chitin	--	--	--	--	--	--
comp17192_c0	253	--	--	--	--	--	--	--	--	--	--	--	--	--	--	--	--	--	--	--	--	--	--	--	--	--	--	--	--
comp17234_c0	250	--	--	--	--	--	--	--	--	--	--	--	--	--	--	--	--	--	--	--	--	--	--	--	--	--	--	--	--
comp56284_c0	247	--	--	--	--	--	--	--	--	--	--	--	--	--	--	--	--	--	--	--	--	--	--	--	--	--	--	--	--
comp31577_c0	1562	37932196	AAP72957.1	2131	0	26S proteasome subunit 7-like protein [Lactuca sativa]	37932195	AY243359.1	808	0	Lactuca sativa clone 1 26S proteasome subunit 7-like protein mRNA, complete cds	K03061	PSMC2, RPT1	26S proteasome regulatory subunit T1	http://www.genome.jp/dbget-bin/www_bget?ko:K03061	Q9SSB5	2086	0	26S protease regulatory subunit 7 homolog A OS=Arabidopsis thaliana GN=RPT1A PE=2 SV=1	PF07726//PF00910//PF02562//PF05496//PF07728//PF00004//PF06068//PF01637//PF07724//PF00125//PF01078//PF06414//PF01695	ATPase family associated with various cellular activities (AAA)//RNA helicase//PhoH-like protein//Holliday junction DNA helicase ruvB N-terminus//AAA domain (dynein-related subfamily)//ATPase family associated with various cellular activities (AAA)//TIP49 C-terminus//Archaeal ATPase//AAA domain (Cdc48 subfamily)//Core histone H2A/H2B/H3/H4//Magnesium chelatase, subunit ChlI//Zeta toxin//IstB-like…	GO:0006281//GO:0030163//GO:0006310//GO:0015995//GO:0015994//GO:0015979	DNA repair//protein catabolic process//DNA recombination//chlorophyll biosynthetic process//chlorophyll metabolic process//photosynthesis	GO:0003677//GO:0003723//GO:0005524//GO:0003678//GO:0017111//GO:0016851//GO:0016301//GO:0009378//GO:0003724//GO:0016887	DNA binding//RNA binding//ATP binding//DNA helicase activity//nucleoside-triphosphatase activity//magnesium chelatase activity//kinase activity//four-way junction helicase activity//RNA helicase activity//ATPase activity	GO:0000502//GO:0005657//GO:0010007//GO:0005737//GO:0009379	proteasome complex//replication fork//magnesium chelatase complex//cytoplasm//Holliday junction helicase complex	KOG0729	26S proteasome regulatory complex, ATPase RPT1
comp16217_c1	473	225452729	XP_002277259.1	222	1.13e-18	PREDICTED: protein IQ-DOMAIN 31-like [Vitis vinifera]	--	--	--	--	--	--	--	--	--	--	--	--	--	--	--	--	--	--	--	--	--	--	--
comp8952_c0	530	255636806	ACU18736.1	248	5e-23	unknown [Glycine max]	--	--	--	--	--	K08488	STX7	syntaxin 7	http://www.genome.jp/dbget-bin/www_bget?ko:K08488	P93654	201	9.43e-18	Syntaxin-22 OS=Arabidopsis thaliana GN=SYP22 PE=1 SV=1	PF05008//PF00015//PF05739//PF00957//PF00523//PF11837	Vesicle transport v-SNARE protein N-terminus//Methyl-accepting chemotaxis protein (MCP) signalling domain//SNARE domain//Synaptobrevin//Fusion glycoprotein F0//Domain of unknown function (DUF3357)	GO:0006886//GO:0006948//GO:0006012//GO:0007165//GO:0005982//GO:0005985//GO:0016192//GO:0006810	intracellular protein transport//induction by virus of host cell-cell fusion//galactose metabolic process//signal transduction//starch metabolic process//sucrose metabolic process//vesicle-mediated transport//transport	GO:0004564//GO:0005484//GO:0005515//GO:0004575//GO:0004871	beta-fructofuranosidase activity//SNAP receptor activity//protein binding//sucrose alpha-glucosidase activity//signal transducer activity	GO:0005622//GO:0017177//GO:0016021//GO:0016020	intracellular//glucosidase II complex//integral to membrane//membrane	KOG0811	SNARE protein PEP12/VAM3/Syntaxin 7/Syntaxin 17
comp46083_c0	357	224121978	XP_002318720.1	225	5.05e-21	predicted protein [Populus trichocarpa] >gi|118484704|gb|ABK94222.1| unknown [Populus trichocarpa] >gi|222859393|gb|EEE96940.1| predicted protein [Populus trichocarpa]	460391856	XM_004241487.1	82	2.01e-33	PREDICTED: Solanum lycopersicum 60S ribosomal protein L17-1-like (LOC101265445), mRNA	K02880	RP-L17e, RPL17	large subunit ribosomal protein L17e	http://www.genome.jp/dbget-bin/www_bget?ko:K02880	P51413	198	2.56e-18	60S ribosomal protein L17-2 OS=Arabidopsis thaliana GN=RPL17B PE=2 SV=2	PF00237	Ribosomal protein L22p/L17e	GO:0006412//GO:0042254	translation//ribosome biogenesis	GO:0003735	structural constituent of ribosome	GO:0005886//GO:0005730//GO:0005840//GO:0005773//GO:0009507//GO:0022625	plasma membrane//nucleolus//ribosome//vacuole//chloroplast//cytosolic large ribosomal subunit	KOG3353	60S ribosomal protein L22
comp31979_c0	2097	225450325	XP_002268328.1	508	3.01e-52	PREDICTED: uncharacterized protein LOC100263099 [Vitis vinifera] >gi|147768907|emb|CAN75881.1| hypothetical protein VITISV_024454 [Vitis vinifera]	--	--	--	--	--	--	--	--	--	--	--	--	--	PF00439//PF00249	Bromodomain//Myb-like DNA-binding domain	--	--	GO:0003682//GO:0005515	chromatin binding//protein binding	GO:0000785	chromatin	--	--
comp247922_c0	203	--	--	--	--	--	--	--	--	--	--	--	--	--	--	--	--	--	--	--	--	--	--	--	--	--	--	--	--
comp168760_c0	225	356555234	XP_003545939.1	179	2.11e-14	PREDICTED: uncharacterized protein LOC100810457 [Glycine max]	--	--	--	--	--	--	--	--	--	--	--	--	--	--	--	--	--	--	--	--	--	--	--
comp211459_c0	225	224072174	XP_002303637.1	207	4.08e-18	proline transporter [Populus trichocarpa] >gi|222841069|gb|EEE78616.1| proline transporter [Populus trichocarpa]	--	--	--	--	--	--	--	--	--	Q8L4X4	194	1.73e-17	Probable GABA transporter 2 OS=Arabidopsis thaliana GN=At5g41800 PE=2 SV=1	--	--	--	--	--	--	GO:0005886//GO:0016021	plasma membrane//integral to membrane	--	--
comp6379_c0	278	255560846	XP_002521436.1	282	1.81e-27	transcription factor, putative [Ricinus communis] >gi|223539335|gb|EEF40926.1| transcription factor, putative [Ricinus communis]	255560845	XM_002521390.1	54	5.59e-18	Ricinus communis transcription factor, putative, mRNA	--	--	--	--	Q0D5G4	249	3.29e-24	B3 domain-containing protein Os07g0563300 OS=Oryza sativa subsp. japonica GN=Os07g0563300 PE=2 SV=2	--	--	--	--	--	--	--	--	--	--
comp212664_c0	223	--	--	--	--	--	--	--	--	--	--	--	--	--	--	--	--	--	--	--	--	--	--	--	--	--	--	--	--
comp15552_c0	757	225437416	XP_002271045.1	399	4.09e-45	PREDICTED: uncharacterized protein LOC100265898 [Vitis vinifera]	--	--	--	--	--	--	--	--	--	Q9M015	137	5.28e-09	Uncharacterized protein At5g01610 OS=Arabidopsis thaliana GN=At5g01610 PE=1 SV=1	--	--	--	--	--	--	GO:0044464	cell part	--	--
comp455892_c0	254	--	--	--	--	--	--	--	--	--	--	--	--	--	--	--	--	--	--	--	--	--	--	--	--	--	--	--	--
comp80679_c0	599	11133833	O04857.1	460	3.34e-53	RecName: Full=Serine/threonine-protein phosphatase PP1 isozyme 2 >gi|1929406|emb|CAB07804.1| protein phosphatase type 1 [Nicotiana tabacum]	--	--	--	--	--	K06269	PPP1C	protein phosphatase 1, catalytic subunit	http://www.genome.jp/dbget-bin/www_bget?ko:K06269	O04857	460	2.26e-54	Serine/threonine-protein phosphatase PP1 isozyme 2 OS=Nicotiana tabacum GN=NPP2 PE=2 SV=1	PF00149//PF02912	Calcineurin-like phosphoesterase//Aminoacyl tRNA synthetase class II, N-terminal domain	GO:0000162//GO:0006432//GO:0006470//GO:0009094//GO:0006571	tryptophan biosynthetic process//phenylalanyl-tRNA aminoacylation//protein dephosphorylation//L-phenylalanine biosynthetic process//tyrosine biosynthetic process	GO:0046872//GO:0016787//GO:0004826//GO:0000166//GO:0005524//GO:0004721	metal ion binding//hydrolase activity//phenylalanine-tRNA ligase activity//nucleotide binding//ATP binding//phosphoprotein phosphatase activity	GO:0005737//GO:0009328	cytoplasm//phenylalanine-tRNA ligase complex	KOG0374	Serine/threonine specific protein phosphatase PP1, catalytic subunit
comp327227_c0	231	--	--	--	--	--	--	--	--	--	--	--	--	--	--	--	--	--	--	--	--	--	--	--	--	--	--	--	--
comp38081_c0	206	--	--	--	--	--	--	--	--	--	--	--	--	--	--	--	--	--	--	--	--	--	--	--	--	--	--	--	--
comp29111_c0	683	147794493	CAN62760.1	646	1.09e-82	hypothetical protein VITISV_021810 [Vitis vinifera]	83017079	AP006125.1	101	1.1e-43	Lotus japonicus genomic DNA, chromosome 2, clone: LjT43I02, TM0210a, complete sequence	K00621	E2.3.1.4, GNA1	glucosamine-phosphate N-acetyltransferase	http://www.genome.jp/dbget-bin/www_bget?ko:K00621	Q9LFU9	528	3.81e-66	Glucosamine 6-phosphate N-acetyltransferase OS=Arabidopsis thaliana GN=GNA1 PE=1 SV=1	PF00583//PF13673//PF13302//PF03099//PF13508	Acetyltransferase (GNAT) family//Acetyltransferase (GNAT) domain//Acetyltransferase (GNAT) domain//Biotin/lipoate A/B protein ligase family//Acetyltransferase (GNAT) domain	GO:0042967//GO:0006464	acyl-carrier-protein biosynthetic process//cellular protein modification process	GO:0008080//GO:0003824	N-acetyltransferase activity//catalytic activity	--	--	KOG3396	Glucosamine-phosphate N-acetyltransferase
comp20157_c0	264	--	--	--	--	--	--	--	--	--	--	--	--	--	--	--	--	--	--	--	--	--	--	--	--	--	--	--	--
comp24339_c0	211	--	--	--	--	--	--	--	--	--	--	--	--	--	--	--	--	--	--	--	--	--	--	--	--	--	--	--	--
comp41229_c0	1052	225440550	XP_002276167.1	798	4.82e-102	PREDICTED: uncharacterized protein LOC100244272 [Vitis vinifera] >gi|297740278|emb|CBI30460.3| unnamed protein product [Vitis vinifera]	--	--	--	--	--	--	--	--	--	Q93YV9	154	1.54e-10	F-box protein SKIP8 OS=Arabidopsis thaliana GN=SKIP8 PE=1 SV=1	PF15281//PF08332//PF02151	Consortin C-terminus//Calcium/calmodulin dependent protein kinase II Association//UvrB/uvrC motif	GO:0016310//GO:0006468//GO:0009069//GO:0042998	phosphorylation//protein phosphorylation//serine family amino acid metabolic process//positive regulation of Golgi to plasma membrane protein transport	GO:0005515//GO:0004683//GO:0071253//GO:0005516	protein binding//calmodulin-dependent protein kinase activity//connexin binding//calmodulin binding	GO:0005802	trans-Golgi network	--	--
comp21077_c0	2913	297739695	CBI29877.3	3213	0	unnamed protein product [Vitis vinifera]	--	--	--	--	--	--	--	--	--	Q6NMM8	299	4.22e-27	Probable glucuronoxylan glucuronosyltransferase F8H OS=Arabidopsis thaliana GN=F8H PE=2 SV=1	--	--	--	--	--	--	GO:0016020	membrane	KOG1225	Teneurin-1 and related extracellular matrix proteins, contain EGF-like repeats
comp18144_c0	734	147800031	CAN74973.1	317	6.94e-30	hypothetical protein VITISV_001042 [Vitis vinifera]	--	--	--	--	--	--	--	--	--	--	--	--	--	--	--	GO:0006278//GO:0015074	RNA-dependent DNA replication//DNA integration	GO:0008270//GO:0003723//GO:0046872//GO:0003964	zinc ion binding//RNA binding//metal ion binding//RNA-directed DNA polymerase activity	--	--	KOG0017	FOG: Transposon-encoded proteins with TYA, reverse transcriptase, integrase domains in various combinations
comp12661_c1	435	224085796	XP_002307699.1	411	1.73e-48	predicted protein [Populus trichocarpa] >gi|2493146|sp|Q43434.1|VATL_GOSHI RecName: Full=V-type proton ATPase 16 kDa proteolipid subunit; Short=V-ATPase 16 kDa proteolipid subunit; AltName: Full=Vacuolar proton pump 16 kDa proteolipid subunit >gi|755148|gb|AAA82976.1| vacuolar H+-ATPase proteolipid (16 kDa) subunit [Gossypium hirsutum] >gi|4519415|dbj|BAA75542.1| vacuolar H+-ATPase c subunit [Cit…	225322260	AK326276.1	194	1.36e-95	Solanum lycopersicum cDNA, clone: LEFL2003DB09, HTC in fruit	K02155	ATPeVPL, ATP6L	V-type H+-transporting ATPase 16kDa proteolipid subunit	http://www.genome.jp/dbget-bin/www_bget?ko:K02155	Q43434	411	1.17e-49	V-type proton ATPase 16 kDa proteolipid subunit OS=Gossypium hirsutum GN=CVA16-2 PE=2 SV=1	PF01102//PF00137//PF01350	Glycophorin A//ATP synthase subunit C//Flavivirus non-structural protein NS4A	GO:0015992//GO:0016070//GO:0015991//GO:0016032	proton transport//RNA metabolic process//ATP hydrolysis coupled proton transport//viral process	GO:0015078	hydrogen ion transmembrane transporter activity	GO:0033179//GO:0005774//GO:0016021//GO:0019012//GO:0033177//GO:0005886	proton-transporting V-type ATPase, V0 domain//vacuolar membrane//integral to membrane//virion//proton-transporting two-sector ATPase complex, proton-transporting domain//plasma membrane	KOG0232	Vacuolar H+-ATPase V0 sector, subunits c/c'
comp220792_c0	278	390598784	EIN08181.1	214	3.9e-20	ubiquitin-conjugating enzyme E2 [Punctularia strigosozonata HHB-11173 SS5]	--	--	--	--	--	K06689	UBE2D_E, UBC4, UBC5	ubiquitin-conjugating enzyme E2 D/E	http://www.genome.jp/dbget-bin/www_bget?ko:K06689	O74196	206	3.87e-20	Ubiquitin-conjugating enzyme E2-16 kDa OS=Colletotrichum gloeosporioides GN=UBC1 PE=2 SV=1	PF00179	Ubiquitin-conjugating enzyme	--	--	GO:0016881	acid-amino acid ligase activity	--	--	KOG0417	Ubiquitin-protein ligase
comp1577_c0	240	225465405	XP_002277751.1	166	2.9e-12	PREDICTED: protein ZINC INDUCED FACILITATOR-LIKE 1 [Vitis vinifera] >gi|296085442|emb|CBI29174.3| unnamed protein product [Vitis vinifera]	--	--	--	--	--	--	--	--	--	Q94BZ1	149	3.07e-11	Protein ZINC INDUCED FACILITATOR-LIKE 1 OS=Arabidopsis thaliana GN=ZIFL1 PE=2 SV=1	--	--	GO:0055085	transmembrane transport	--	--	GO:0016021	integral to membrane	--	--
comp78701_c0	578	147844669	CAN80057.1	279	3e-28	hypothetical protein VITISV_023146 [Vitis vinifera]	224135970	XM_002327313.1	70	1.58e-26	Populus trichocarpa predicted protein, mRNA	--	--	--	--	--	--	--	--	PF00428	60s Acidic ribosomal protein	GO:0006414//GO:0042254	translational elongation//ribosome biogenesis	GO:0003735	structural constituent of ribosome	GO:0005622//GO:0005840	intracellular//ribosome	--	--
comp28582_c0	981	383866705	AFH54554.1	1300	2.69e-177	GRAS family protein, partial [Dimocarpus longan]	297823614	XM_002879644.1	38	1.68e-08	Arabidopsis lyrata subsp. lyrata hypothetical protein, mRNA	--	--	--	--	O80933	1191	7.81e-157	Scarecrow-like protein 9 OS=Arabidopsis thaliana GN=SCL9 PE=2 SV=1	--	--	GO:0006355	regulation of transcription, DNA-dependent	--	--	--	--	--	--
comp449640_c0	224	--	--	--	--	--	--	--	--	--	--	--	--	--	--	--	--	--	--	--	--	--	--	--	--	--	--	--	--
comp310276_c0	306	--	--	--	--	--	--	--	--	--	--	--	--	--	--	--	--	--	--	--	--	--	--	--	--	--	--	--	--
comp1614_c0	232	--	--	--	--	--	--	--	--	--	--	--	--	--	--	--	--	--	--	--	--	--	--	--	--	--	--	--	--
comp31246_c0	496	357485971	XP_003613273.1	141	2.59e-08	RING finger protein [Medicago truncatula] >gi|355514608|gb|AES96231.1| RING finger protein [Medicago truncatula]	--	--	--	--	--	--	--	--	--	Q9FL07	122	5.36e-07	RING-H2 finger protein ATL46 OS=Arabidopsis thaliana GN=ATL46 PE=2 SV=1	PF06422	CDR ABC transporter	GO:0006810	transport	GO:0042626//GO:0005524	ATPase activity, coupled to transmembrane movement of substances//ATP binding	GO:0016021	integral to membrane	--	--
comp190037_c0	222	--	--	--	--	--	--	--	--	--	--	--	--	--	--	--	--	--	--	--	--	--	--	--	--	--	--	--	--
comp21389_c0	644	--	--	--	--	--	--	--	--	--	--	--	--	--	--	--	--	--	--	--	--	--	--	--	--	--	--	--	--
comp33776_c0	1900	224099669	XP_002311572.1	1466	0	predicted protein [Populus trichocarpa] >gi|222851392|gb|EEE88939.1| predicted protein [Populus trichocarpa]	--	--	--	--	--	--	--	--	--	Q0PGJ6	660	1.1e-78	Aldo-keto reductase family 4 member C9 OS=Arabidopsis thaliana GN=AKR4C9 PE=1 SV=1	PF00517	Retroviral envelope protein	GO:0055114	oxidation-reduction process	GO:0016491//GO:0005198	oxidoreductase activity//structural molecule activity	GO:0019031	viral envelope	KOG1577	Aldo/keto reductase family proteins
comp15470_c1	253	217069848	ACJ83284.1	351	2.15e-40	unknown [Medicago truncatula]	62857013	AB113574.1	120	1.03e-54	Lotus japonicus mRNA for Ser/Thr protein kinase, complete cds, clone:LNZ031	K03083	GSK3B	glycogen synthase kinase 3 beta	http://www.genome.jp/dbget-bin/www_bget?ko:K03083	P51139	349	4.05e-39	Glycogen synthase kinase-3 homolog MsK-3 OS=Medicago sativa GN=MSK-3 PE=2 SV=2	PF07714//PF00069	Protein tyrosine kinase//Protein kinase domain	GO:0006468	protein phosphorylation	GO:0005524//GO:0004672	ATP binding//protein kinase activity	--	--	KOG0658	Glycogen synthase kinase-3
comp26299_c1	205	297733794	CBI15041.3	317	1.56e-34	unnamed protein product [Vitis vinifera]	--	--	--	--	--	K16284	SIS3	E3 ubiquitin-protein ligase SIS3	http://www.genome.jp/dbget-bin/www_bget?ko:K16284	Q8GYT9	301	9e-33	E3 ubiquitin-protein ligase SIS3 OS=Arabidopsis thaliana GN=SIS3 PE=2 SV=2	--	--	--	--	--	--	--	--	--	--
comp15247_c0	1164	255541296	XP_002511712.1	477	7.52e-54	conserved hypothetical protein [Ricinus communis] >gi|223548892|gb|EEF50381.1| conserved hypothetical protein [Ricinus communis]	--	--	--	--	--	--	--	--	--	--	--	--	--	--	--	--	--	--	--	--	--	--	--
comp172949_c0	799	--	--	--	--	--	--	--	--	--	--	--	--	--	--	--	--	--	--	--	--	--	--	--	--	--	--	--	--
comp37168_c0	415	--	--	--	--	--	--	--	--	--	--	--	--	--	--	--	--	--	--	--	--	--	--	--	--	--	--	--	--
comp19548_c0	353	--	--	--	--	--	131079369	EF461094.1	71	2.59e-27	Helianthus annuus clone ZVG23_RHA280-F ZVG23 locus putative peroxisomal targeting signal 1 receptor genomic sequence	--	--	--	--	--	--	--	--	--	--	--	--	--	--	--	--	--	--
comp143317_c0	317	--	--	--	--	--	--	--	--	--	--	--	--	--	--	--	--	--	--	--	--	--	--	--	--	--	--	--	--
comp59993_c0	268	--	--	--	--	--	--	--	--	--	--	--	--	--	--	--	--	--	--	--	--	--	--	--	--	--	--	--	--
comp32764_c0	1825	359481833	XP_002277512.2	1946	0	PREDICTED: carboxyl-terminal-processing protease-like [Vitis vinifera]	115467809	NM_001064039.1	137	2.95e-63	Oryza sativa Japonica Group Os06g0318600 (Os06g0318600) mRNA, complete cds	--	--	--	--	Q55669	746	4.16e-90	Carboxyl-terminal-processing protease OS=Synechocystis sp. (strain PCC 6803 / Kazusa) GN=ctpA PE=3 SV=1	PF03572//PF13180//PF00595	Peptidase family S41//PDZ domain//PDZ domain (Also known as DHR or GLGF)	GO:0006508	proteolysis	GO:0004252//GO:0008236//GO:0005515//GO:0070008	serine-type endopeptidase activity//serine-type peptidase activity//protein binding//serine-type exopeptidase activity	GO:0016020	membrane	--	--
comp145543_c0	247	--	--	--	--	--	--	--	--	--	--	--	--	--	--	--	--	--	--	--	--	--	--	--	--	--	--	--	--
comp26178_c0	475	77416923	ABA81857.1	384	2.45e-42	ripening regulated protein-like [Solanum tuberosum]	--	--	--	--	--	--	--	--	--	Q9SV68	359	6.93e-40	Putative quinone-oxidoreductase homolog, chloroplastic OS=Arabidopsis thaliana GN=At4g13010 PE=2 SV=1	--	--	GO:0055114	oxidation-reduction process	GO:0016491//GO:0000166//GO:0008270	oxidoreductase activity//nucleotide binding//zinc ion binding	--	--	--	--
comp152513_c0	304	--	--	--	--	--	--	--	--	--	--	--	--	--	--	--	--	--	--	--	--	--	--	--	--	--	--	--	--
comp6695_c0	204	255546959	XP_002514537.1	258	1.42e-25	ubiquitin-protein ligase, putative [Ricinus communis] >gi|223546141|gb|EEF47643.1| ubiquitin-protein ligase, putative [Ricinus communis]	--	--	--	--	--	--	--	--	--	Q9FZ70	168	4.19e-14	F-box/FBD/LRR-repeat protein At1g13570 OS=Arabidopsis thaliana GN=At1g13570 PE=2 SV=1	--	--	--	--	GO:0016874	ligase activity	--	--	--	--
comp29950_c0	830	359497179	XP_002268276.2	325	1.46e-32	PREDICTED: uncharacterized protein LOC100246521 [Vitis vinifera]	--	--	--	--	--	--	--	--	--	Q9FZA4	214	1.2e-18	Dof zinc finger protein DOF1.4 OS=Arabidopsis thaliana GN=DOF1.4 PE=2 SV=1	PF02701	Dof domain, zinc finger	GO:0006355	regulation of transcription, DNA-dependent	GO:0003677	DNA binding	--	--	--	--
comp94738_c0	411	255575021	XP_002528416.1	547	5.77e-65	amino acid transporter, putative [Ricinus communis] >gi|223532152|gb|EEF33958.1| amino acid transporter, putative [Ricinus communis]	--	--	--	--	--	--	--	--	--	Q9SX98	432	2.07e-49	Lysine histidine transporter-like 8 OS=Arabidopsis thaliana GN=AATL1 PE=1 SV=1	--	--	--	--	--	--	GO:0016021	integral to membrane	--	--
comp24450_c0	639	--	--	--	--	--	--	--	--	--	--	--	--	--	--	--	--	--	--	--	--	--	--	--	--	--	--	--	--
comp303323_c0	289	357489859	XP_003615217.1	127	8.7e-07	hypothetical protein MTR_5g065250 [Medicago truncatula] >gi|355516552|gb|AES98175.1| hypothetical protein MTR_5g065250 [Medicago truncatula]	--	--	--	--	--	--	--	--	--	--	--	--	--	PF00076	RNA recognition motif. (a.k.a. RRM, RBD, or RNP domain)	--	--	GO:0003676	nucleic acid binding	--	--	--	--
comp69218_c0	398	--	--	--	--	--	--	--	--	--	--	--	--	--	--	--	--	--	--	--	--	--	--	--	--	--	--	--	--
comp186459_c0	282	--	--	--	--	--	--	--	--	--	--	--	--	--	--	--	--	--	--	--	--	--	--	--	--	--	--	--	--
comp30525_c0	643	353678070	P0DJ17.1	517	3.98e-63	RecName: Full=60S ribosomal protein L18 >gi|358440099|pdb|4A17|N Chain N, T.Thermophila 60s Ribosomal Subunit In Complex With Initiation Factor 6. This File Contains 5s Rrna, 5.8s Rrna And Proteins Of Molecule 2. >gi|358440145|pdb|4A1A|N Chain N, T.Thermophila 60s Ribosomal Subunit In Complex With Initiation Factor 6. This File Contains 5s Rrna, 5.8s Rrna And Proteins Of Molecule 3. >gi|358440191…	--	--	--	--	--	K02883	RP-L18e, RPL18	large subunit ribosomal protein L18e	http://www.genome.jp/dbget-bin/www_bget?ko:K02883	P0DJ17	517	2.69e-64	60S ribosomal protein L18 OS=Tetrahymena thermophila GN=RPL18 PE=1 SV=1	--	--	--	--	--	--	GO:0030529//GO:0005737	ribonucleoprotein complex//cytoplasm	KOG1714	60s ribosomal protein L18
comp37694_c0	262	255584495	XP_002532976.1	421	7.51e-48	CBL-interacting serine/threonine-protein kinase, putative [Ricinus communis] >gi|223527240|gb|EEF29400.1| CBL-interacting serine/threonine-protein kinase, putative [Ricinus communis]	--	--	--	--	--	K00924	E2.7.1.-	--	http://www.genome.jp/dbget-bin/www_bget?ko:K00924	Q93VD3	415	4.57e-48	CBL-interacting serine/threonine-protein kinase 23 OS=Arabidopsis thaliana GN=CIPK23 PE=1 SV=1	PF07714//PF00069	Protein tyrosine kinase//Protein kinase domain	GO:0016310//GO:0009069//GO:0006468//GO:0007165	phosphorylation//serine family amino acid metabolic process//protein phosphorylation//signal transduction	GO:0004672//GO:0005524//GO:0004683	protein kinase activity//ATP binding//calmodulin-dependent protein kinase activity	--	--	KOG0583	Serine/threonine protein kinase
comp90558_c0	429	--	--	--	--	--	--	--	--	--	--	--	--	--	--	--	--	--	--	--	--	--	--	--	--	--	--	--	--
comp34783_c0	3105	356505318	XP_003521438.1	2166	0	PREDICTED: enolase-like [Glycine max]	225440999	XM_002283596.1	669	0	PREDICTED: Vitis vinifera bifunctional enolase 2/transcriptional activator-like (LOC100242642), mRNA	K01689	ENO, eno	enolase	http://www.genome.jp/dbget-bin/www_bget?ko:K01689	Q9LEJ0	2147	0	Enolase 1 OS=Hevea brasiliensis GN=ENO1 PE=1 SV=1	PF00113//PF03952//PF07645	Enolase, C-terminal TIM barrel domain//Enolase, N-terminal domain//Calcium-binding EGF domain	GO:0006096//GO:0006094//GO:0000162//GO:0009094//GO:0006571	glycolysis//gluconeogenesis//tryptophan biosynthetic process//L-phenylalanine biosynthetic process//tyrosine biosynthetic process	GO:0000287//GO:0005509//GO:0004634	magnesium ion binding//calcium ion binding//phosphopyruvate hydratase activity	GO:0000015	phosphopyruvate hydratase complex	KOG2670	Enolase
comp326870_c0	267	--	--	--	--	--	--	--	--	--	--	--	--	--	--	--	--	--	--	--	--	--	--	--	--	--	--	--	--
comp126613_c0	352	255582259	XP_002531921.1	477	2.13e-56	zinc finger protein, putative [Ricinus communis] >gi|223528431|gb|EEF30465.1| zinc finger protein, putative [Ricinus communis]	--	--	--	--	--	--	--	--	--	Q9FHQ1	448	2.36e-53	GDSL esterase/lipase At5g37690 OS=Arabidopsis thaliana GN=At5g37690 PE=2 SV=1	PF00657	GDSL-like Lipase/Acylhydrolase	GO:0006629	lipid metabolic process	GO:0016788	hydrolase activity, acting on ester bonds	--	--	--	--
comp33470_c0	3235	297736229	CBI24867.3	1258	6.23e-154	unnamed protein product [Vitis vinifera]	--	--	--	--	--	K15200	GTF3C2	general transcription factor 3C polypeptide 2	http://www.genome.jp/dbget-bin/www_bget?ko:K15200	Q8WUA4	144	1.19e-07	General transcription factor 3C polypeptide 2 OS=Homo sapiens GN=GTF3C2 PE=1 SV=2	PF02892//PF00400	BED zinc finger//WD domain, G-beta repeat	--	--	GO:0003677//GO:0005515	DNA binding//protein binding	--	--	--	--
comp29125_c0	912	356568182	XP_003552292.1	359	2.83e-38	PREDICTED: protein LURP-one-related 15-like [Glycine max]	--	--	--	--	--	--	--	--	--	Q9LZX1	311	2.93e-32	Protein LURP-one-related 15 OS=Arabidopsis thaliana GN=At5g01750 PE=1 SV=1	--	--	--	--	--	--	--	--	--	--
comp307065_c0	286	224056669	XP_002298964.1	293	5.67e-30	predicted protein [Populus trichocarpa] >gi|222846222|gb|EEE83769.1| predicted protein [Populus trichocarpa]	--	--	--	--	--	K00001	E1.1.1.1, adh	alcohol dehydrogenase	http://www.genome.jp/dbget-bin/www_bget?ko:K00001	Q8VZ49	260	1.1e-26	Alcohol dehydrogenase-like 4 OS=Arabidopsis thaliana GN=At1g64710 PE=2 SV=1	PF00434	Glycoprotein VP7	GO:0055114	oxidation-reduction process	GO:0016491//GO:0046872//GO:0000166//GO:0008270	oxidoreductase activity//metal ion binding//nucleotide binding//zinc ion binding	GO:0019028	viral capsid	KOG0022	Alcohol dehydrogenase, class III
comp319602_c0	213	--	--	--	--	--	--	--	--	--	--	--	--	--	--	--	--	--	--	--	--	--	--	--	--	--	--	--	--
comp32401_c0	1421	224139738	XP_002323253.1	916	6.69e-117	predicted protein [Populus trichocarpa] >gi|222867883|gb|EEF05014.1| predicted protein [Populus trichocarpa]	--	--	--	--	--	--	--	--	--	P94111	480	8.55e-54	Strictosidine synthase 1 OS=Arabidopsis thaliana GN=SS1 PE=2 SV=2	PF03088//PF01436//PF01731	Strictosidine synthase//NHL repeat//Arylesterase	GO:0009058//GO:0016114//GO:0042432	biosynthetic process//terpenoid biosynthetic process//indole biosynthetic process	GO:0016844//GO:0005515//GO:0004064	strictosidine synthase activity//protein binding//arylesterase activity	--	--	--	--
comp24285_c0	641	--	--	--	--	--	--	--	--	--	--	--	--	--	--	--	--	--	--	--	--	--	--	--	--	--	--	--	--
comp1916_c0	208	73697836	AAZ81522.1	344	4.3e-36	auxin response factor 2 [Gossypium arboreum]	350536074	NM_001247811.1	88	5.03e-37	Solanum lycopersicum auxin response factor 19 (ARF19), mRNA >gi|298570956|gb|HM130544.1| Solanum lycopersicum auxin response factor 19 (ARF19) mRNA, complete cds	--	--	--	--	Q0D9R7	302	1.26e-31	Auxin response factor 19 OS=Oryza sativa subsp. japonica GN=ARF19 PE=2 SV=2	--	--	GO:0009734//GO:0006355	auxin mediated signaling pathway//regulation of transcription, DNA-dependent	GO:0003677//GO:0046983	DNA binding//protein dimerization activity	GO:0005634	nucleus	--	--
comp138231_c0	396	--	--	--	--	--	--	--	--	--	--	--	--	--	--	--	--	--	--	--	--	--	--	--	--	--	--	--	--
comp156025_c0	232	--	--	--	--	--	--	--	--	--	--	--	--	--	--	--	--	--	--	--	--	--	--	--	--	--	--	--	--
comp30941_c0	1070	356516615	XP_003526989.1	872	5.47e-113	PREDICTED: uncharacterized protein LOC100791331 [Glycine max]	460413281	XM_004251971.1	195	9.77e-96	PREDICTED: Solanum lycopersicum rhodanese-like domain-containing protein 11, chloroplastic-like (LOC101251754), mRNA	--	--	--	--	Q0WWT7	857	9.69e-112	Rhodanese-like domain-containing protein 11, chloroplastic OS=Arabidopsis thaliana GN=STR11 PE=2 SV=1	--	--	--	--	--	--	--	--	--	--
comp26556_c0	428	--	--	--	--	--	--	--	--	--	--	--	--	--	--	--	--	--	--	--	--	--	--	--	--	--	--	--	--
comp10186_c0	296	115440227	NP_001044393.1	420	8.62e-47	Os01g0772600 [Oryza sativa Japonica Group] >gi|20160915|dbj|BAB89852.1| putative serine/threonine protein kinase [Oryza sativa Japonica Group] >gi|113533924|dbj|BAF06307.1| Os01g0772600 [Oryza sativa Japonica Group] >gi|215767990|dbj|BAH00219.1| unnamed protein product [Oryza sativa Japonica Group] >gi|222619329|gb|EEE55461.1| hypothetical protein OsJ_03624 [Oryza sativa Japonica Group]	357136392	XM_003569741.1	50	1e-15	PREDICTED: Brachypodium distachyon serine/threonine-protein kinase VRK1-like (LOC100829097), mRNA	--	--	--	--	--	--	--	--	--	--	GO:0016310//GO:0006468//GO:0009069	phosphorylation//protein phosphorylation//serine family amino acid metabolic process	GO:0004674//GO:0005524	protein serine/threonine kinase activity//ATP binding	--	--	--	--
comp400432_c0	279	428185212	EKX54065.1	284	1.39e-28	hypothetical protein GUITHDRAFT_159167 [Guillardia theta CCMP2712]	--	--	--	--	--	K03106	SRP54, ffh	signal recognition particle subunit SRP54	http://www.genome.jp/dbget-bin/www_bget?ko:K03106	Q5R4R6	268	2.01e-27	Signal recognition particle 54 kDa protein OS=Pongo abelii GN=SRP54 PE=2 SV=1	PF02881//PF01842	SRP54-type protein, helical bundle domain//ACT domain	GO:0008152//GO:0006614	metabolic process//SRP-dependent cotranslational protein targeting to membrane	GO:0005525//GO:0016597	GTP binding//amino acid binding	--	--	KOG0780	Signal recognition particle, subunit Srp54
comp229724_c0	207	--	--	--	--	--	--	--	--	--	--	--	--	--	--	--	--	--	--	--	--	--	--	--	--	--	--	--	--
comp47056_c0	212	--	--	--	--	--	--	--	--	--	--	--	--	--	--	--	--	--	--	--	--	--	--	--	--	--	--	--	--
comp28238_c0	793	356502331	XP_003519973.1	649	5.34e-79	PREDICTED: tryptophan aminotransferase-related protein 4-like [Glycine max]	--	--	--	--	--	--	--	--	--	Q9FE98	570	3.94e-68	Tryptophan aminotransferase-related protein 3 OS=Arabidopsis thaliana GN=TAR3 PE=3 SV=1	PF00155//PF04864	Aminotransferase class I and II//Allinase	GO:0009058	biosynthetic process	GO:0030170//GO:0016846	pyridoxal phosphate binding//carbon-sulfur lyase activity	--	--	--	--
comp97096_c0	203	382933861	AFG31375.1	228	8.56e-22	tryptophan aminotransferase-like protein 2, partial [Pisum sativum]	--	--	--	--	--	--	--	--	--	Q94A02	194	1.48e-17	Tryptophan aminotransferase-related protein 2 OS=Arabidopsis thaliana GN=TAR2 PE=2 SV=1	PF04864	Allinase	--	--	GO:0016846	carbon-sulfur lyase activity	--	--	--	--
comp124434_c0	332	290996338	XP_002680739.1	511	3.99e-64	predicted protein [Naegleria gruberi] >gi|284094361|gb|EFC47995.1| predicted protein [Naegleria gruberi]	290996337	XM_002680693.1	249	2.71e-126	Naegleria gruberi predicted protein, mRNA	K05755	ARPC4	actin related protein 2/3 complex, subunit 4	http://www.genome.jp/dbget-bin/www_bget?ko:K05755	O96625	333	1.85e-38	Actin-related protein 2/3 complex subunit 4 OS=Dictyostelium discoideum GN=arcD PE=1 SV=1	PF05856	ARP2/3 complex 20 kDa subunit (ARPC4)	GO:0034314//GO:0030041	Arp2/3 complex-mediated actin nucleation//actin filament polymerization	--	--	GO:0005885//GO:0005856	Arp2/3 protein complex//cytoskeleton	KOG1876	Actin-related protein Arp2/3 complex, subunit ARPC4
comp24571_c0	1196	225425603	XP_002263313.1	837	1.26e-106	PREDICTED: homeobox protein knotted-1-like 6 [Vitis vinifera] >gi|297739081|emb|CBI28570.3| unnamed protein product [Vitis vinifera]	189046913	AB369253.1	106	3.27e-46	Ipomoea batatas Ibkn4 mRNA for class-I knotted1-like homeobox protein IBKN4, complete cds	--	--	--	--	Q84JS6	833	4.47e-107	Homeobox protein knotted-1-like 6 OS=Arabidopsis thaliana GN=KNAT6 PE=1 SV=1	PF05920//PF03790//PF00046//PF03791//PF03789	Homeobox KN domain//KNOX1 domain//Homeobox domain//KNOX2 domain//ELK domain	GO:0006355	regulation of transcription, DNA-dependent	GO:0003700//GO:0003677//GO:0043565	sequence-specific DNA binding transcription factor activity//DNA binding//sequence-specific DNA binding	GO:0005667//GO:0005634	transcription factor complex//nucleus	KOG0773	Transcription factor MEIS1 and related HOX domain proteins
comp29884_c0	5369	359482723	XP_003632816.1	4135	0	PREDICTED: protein KIAA0664 homolog [Vitis vinifera]	359482722	XM_003632768.1	585	0	PREDICTED: Vitis vinifera protein KIAA0664 homolog (LOC100254354), mRNA	K03255	TIF31, CLU1	protein TIF31	http://www.genome.jp/dbget-bin/www_bget?ko:K03255	F4J5S1	852	9.91e-92	Clustered mitochondria protein OS=Arabidopsis thaliana GN=FMT PE=2 SV=1	PF00515//PF13181	Tetratricopeptide repeat//Tetratricopeptide repeat	--	--	GO:0005515	protein binding	--	--	KOG1839	Uncharacterized protein CLU1/cluA/TIF31 involved in mitochondrial morphology/distribution, also found associated with eIF-3
comp25354_c0	301	--	--	--	--	--	--	--	--	--	--	--	--	--	--	--	--	--	--	--	--	--	--	--	--	--	--	--	--
comp33346_c3	2888	356529196	XP_003533182.1	528	6.19e-53	PREDICTED: protein NLP6-like [Glycine max]	--	--	--	--	--	--	--	--	--	Q8RWY4	470	4.22e-47	Protein NLP6 OS=Arabidopsis thaliana GN=NLP6 PE=2 SV=2	PF02796//PF05225//PF03494//PF01418//PF02954//PF00980//PF00564//PF01381	Helix-turn-helix domain of resolvase//helix-turn-helix, Psq domain//Beta-amyloid peptide (beta-APP)//Helix-turn-helix domain, rpiR family//Bacterial regulatory protein, Fis family//Rotavirus major capsid protein VP6//PB1 domain//Helix-turn-helix	GO:0006355//GO:0006310	regulation of transcription, DNA-dependent//DNA recombination	GO:0003677//GO:0005515//GO:0000150//GO:0043565//GO:0005198//GO:0003700	DNA binding//protein binding//recombinase activity//sequence-specific DNA binding//structural molecule activity//sequence-specific DNA binding transcription factor activity	GO:0019028//GO:0016021//GO:0005667	viral capsid//integral to membrane//transcription factor complex	--	--
comp345057_c0	208	--	--	--	--	--	--	--	--	--	--	--	--	--	--	--	--	--	--	--	--	--	--	--	--	--	--	--	--
comp11316_c0	456	--	--	--	--	--	--	--	--	--	--	--	--	--	--	--	--	--	--	--	--	--	--	--	--	--	--	--	--
comp344327_c0	326	--	--	--	--	--	--	--	--	--	--	--	--	--	--	--	--	--	--	--	--	--	--	--	--	--	--	--	--
comp128469_c0	339	--	--	--	--	--	--	--	--	--	--	--	--	--	--	--	--	--	--	PF00643	B-box zinc finger	--	--	GO:0008270	zinc ion binding	GO:0005622	intracellular	--	--
comp13796_c0	282	224122628	XP_002330529.1	136	9.22e-09	predicted protein [Populus trichocarpa] >gi|222872463|gb|EEF09594.1| predicted protein [Populus trichocarpa]	--	--	--	--	--	--	--	--	--	Q9C5D7	126	1.56e-08	Probable caffeoyl-CoA O-methyltransferase At4g26220 OS=Arabidopsis thaliana GN=At4g26220 PE=2 SV=1	--	--	--	--	GO:0008171	O-methyltransferase activity	--	--	--	--
comp15377_c0	1401	296086557	CBI32146.3	1568	0	unnamed protein product [Vitis vinifera]	--	--	--	--	--	K06941	rlmN	23S rRNA (adenine2503-C2)-methyltransferase	http://www.genome.jp/dbget-bin/www_bget?ko:K06941	Q74E53	758	1.96e-94	Dual-specificity RNA methyltransferase RlmN OS=Geobacter sulfurreducens (strain ATCC 51573 / DSM 12127 / PCA) GN=rlmN PE=3 SV=1	PF04055	Radical SAM superfamily	GO:0006396//GO:0001510//GO:0009451//GO:0006364	RNA processing//RNA methylation//RNA modification//rRNA processing	GO:0051536//GO:0008173//GO:0003824	iron-sulfur cluster binding//RNA methyltransferase activity//catalytic activity	GO:0005737	cytoplasm	--	--
comp14324_c0	1031	225453144	XP_002273909.1	665	8.48e-81	PREDICTED: U-box domain-containing protein 4 [Vitis vinifera] >gi|147807233|emb|CAN61950.1| hypothetical protein VITISV_002189 [Vitis vinifera]	--	--	--	--	--	--	--	--	--	O22193	175	1.72e-12	U-box domain-containing protein 4 OS=Arabidopsis thaliana GN=PUB4 PE=1 SV=3	PF03224//PF00514	V-ATPase subunit H//Armadillo/beta-catenin-like repeat	GO:0006119//GO:0015992//GO:0015991	oxidative phosphorylation//proton transport//ATP hydrolysis coupled proton transport	GO:0005515//GO:0046961	protein binding//proton-transporting ATPase activity, rotational mechanism	GO:0000221	vacuolar proton-transporting V-type ATPase, V1 domain	KOG4224	Armadillo repeat protein VAC8 required for vacuole fusion, inheritance and cytosol-to-vacuole protein targeting
comp29727_c0	1704	356600306	AET22504.1	831	3.76e-97	hypothetical protein [Solanum lycopersicum] >gi|356600308|gb|AET22505.1| hypothetical protein [Solanum pimpinellifolium]	--	--	--	--	--	--	--	--	--	Q6L438	746	1.14e-84	Putative late blight resistance protein homolog R1A-6 OS=Solanum demissum GN=R1A-6 PE=3 SV=2	PF03796//PF00931	DnaB-like helicase C terminal domain//NB-ARC domain	GO:0006260	DNA replication	GO:0003678//GO:0043531//GO:0005524	DNA helicase activity//ADP binding//ATP binding	GO:0005657	replication fork	--	--
comp23136_c0	300	--	--	--	--	--	--	--	--	--	--	--	--	--	--	--	--	--	--	--	--	--	--	--	--	--	--	--	--
comp53423_c0	346	--	--	--	--	--	--	--	--	--	--	--	--	--	--	--	--	--	--	--	--	--	--	--	--	--	--	--	--
comp30925_c0	1899	255586955	XP_002534076.1	1803	0	conserved hypothetical protein [Ricinus communis] >gi|223525888|gb|EEF28308.1| conserved hypothetical protein [Ricinus communis]	359495922	XM_002271960.2	250	4.69e-126	PREDICTED: Vitis vinifera uncharacterized LOC100262814 (LOC100262814), mRNA	--	--	--	--	Q9CXF4	280	1.44e-24	TBC1 domain family member 15 OS=Mus musculus GN=Tbc1d15 PE=1 SV=1	PF00566	Rab-GTPase-TBC domain	GO:0032313	regulation of Rab GTPase activity	GO:0005097	Rab GTPase activator activity	--	--	KOG2197	Ypt/Rab-specific GTPase-activating protein GYP7 and related proteins
comp103442_c0	371	359479705	XP_003632339.1	439	9.48e-49	PREDICTED: pentatricopeptide repeat-containing protein At1g03100, mitochondrial-like [Vitis vinifera]	332189094	CP002684.1	93	1.61e-39	Arabidopsis thaliana chromosome 1, complete sequence	--	--	--	--	Q9SA60	411	5.89e-46	Pentatricopeptide repeat-containing protein At1g03100, mitochondrial OS=Arabidopsis thaliana GN=At1g03100 PE=2 SV=1	--	--	--	--	--	--	--	--	--	--
comp129166_c0	322	233770216	ACQ91181.1	274	1.61e-26	DRM-type cytosine DNA-methyltransferase [Fragaria x ananassa]	--	--	--	--	--	--	--	--	--	Q9M548	231	1.12e-21	DNA (cytosine-5)-methyltransferase DRM2 OS=Arabidopsis thaliana GN=DRM2 PE=1 SV=1	--	--	--	--	--	--	--	--	--	--
comp302661_c0	233	430814062	CCJ28655.1	370	6.08e-41	unnamed protein product, partial [Pneumocystis jirovecii]	34597163	AY310255.1	43	5.95e-12	Docodesmus trinidadensis voucher Dotr elongation factor 2 mRNA, partial cds	K03234	EEF2	elongation factor 2	http://www.genome.jp/dbget-bin/www_bget?ko:K03234	P29691	358	2.72e-39	Elongation factor 2 OS=Caenorhabditis elegans GN=eef-2 PE=1 SV=4	PF03764	Elongation factor G, domain IV	--	--	GO:0005525	GTP binding	--	--	KOG0469	Elongation factor 2
comp9761_c0	324	--	--	--	--	--	--	--	--	--	--	--	--	--	--	--	--	--	--	--	--	--	--	--	--	--	--	--	--
comp11021_c0	250	47027105	AAT08765.1	419	4.65e-50	auxin-independent growth protein [Hyacinthus orientalis]	224129119	XM_002328859.1	32	8.4e-06	Populus trichocarpa predicted protein, mRNA	--	--	--	--	Q8W486	130	1.26e-08	Uncharacterized protein At1g04910 OS=Arabidopsis thaliana GN=At1g04910 PE=1 SV=1	--	--	--	--	--	--	--	--	--	--
comp184543_c0	286	348670799	EGZ10620.1	136	2.9e-08	cellulase-8, endo-1,4-beta-glucanase [Phytophthora sojae]	--	--	--	--	--	--	--	--	--	P19487	123	1.51e-07	Major extracellular endoglucanase OS=Xanthomonas campestris pv. campestris (strain ATCC 33913 / NCPPB 528 / LMG 568) GN=engXCA PE=1 SV=2	--	--	--	--	--	--	--	--	--	--
comp256351_c0	245	--	--	--	--	--	--	--	--	--	--	--	--	--	--	--	--	--	--	--	--	--	--	--	--	--	--	--	--
comp141811_c0	371	--	--	--	--	--	--	--	--	--	--	--	--	--	--	--	--	--	--	--	--	--	--	--	--	--	--	--	--
comp157835_c0	209	255549212	XP_002515660.1	233	4.41e-21	multidrug resistance protein 1, 2, putative [Ricinus communis] >gi|223545203|gb|EEF46712.1| multidrug resistance protein 1, 2, putative [Ricinus communis]	--	--	--	--	--	K05658	ABCB1	ATP-binding cassette, subfamily B (MDR/TAP), member 1	http://www.genome.jp/dbget-bin/www_bget?ko:K05658	--	--	--	--	--	--	GO:0006810//GO:0009987	transport//cellular process	GO:0042626//GO:0000166	ATPase activity, coupled to transmembrane movement of substances//nucleotide binding	--	--	--	--
comp9980_c0	1042	225457642	XP_002273277.1	468	1.53e-51	PREDICTED: uncharacterized protein LOC100246169 [Vitis vinifera]	--	--	--	--	--	--	--	--	--	--	--	--	--	--	--	--	--	--	--	--	--	--	--
comp19469_c0	280	--	--	--	--	--	--	--	--	--	--	--	--	--	--	--	--	--	--	--	--	--	--	--	--	--	--	--	--
comp401333_c0	232	--	--	--	--	--	--	--	--	--	--	--	--	--	--	--	--	--	--	--	--	--	--	--	--	--	--	--	--
comp17271_c0	271	325179824	CCA14227.1	337	7.63e-38	60S ribosomal protein L13 putative [Albugo laibachii Nc14]	--	--	--	--	--	K02873	RP-L13e, RPL13	large subunit ribosomal protein L13e	http://www.genome.jp/dbget-bin/www_bget?ko:K02873	P41125	237	4.36e-24	60S ribosomal protein L13 OS=Gallus gallus GN=RPL13 PE=2 SV=2	PF01294	Ribosomal protein L13e	GO:0006412//GO:0042254	translation//ribosome biogenesis	GO:0003735	structural constituent of ribosome	GO:0005840//GO:0005622	ribosome//intracellular	KOG3295	60S Ribosomal protein L13
comp1351_c0	225	297720703	NP_001172713.1	297	9.37e-32	Os01g0923300 [Oryza sativa Japonica Group] >gi|255674011|dbj|BAH91443.1| Os01g0923300 [Oryza sativa Japonica Group]	--	--	--	--	--	--	--	--	--	P0DH79	295	2.82e-31	CBS domain-containing protein CBSCBSPB5 OS=Arabidopsis thaliana GN=CBSCBSPB5 PE=2 SV=1	PF00571	CBS domain	--	--	GO:0030554	adenyl nucleotide binding	GO:0005739//GO:0016023	mitochondrion//cytoplasmic membrane-bounded vesicle	--	--
comp143314_c0	377	--	--	--	--	--	--	--	--	--	--	--	--	--	--	--	--	--	--	--	--	--	--	--	--	--	--	--	--
comp32513_c1	2340	356558483	XP_003547536.1	1399	1.78e-180	PREDICTED: uncharacterized protein LOC100812436 [Glycine max]	255577331	XM_002529501.1	339	1.94e-175	Ricinus communis Membralin, putative, mRNA	--	--	--	--	Q8CIV2	237	3e-19	Membralin OS=Mus musculus GN=ORF61 PE=1 SV=2	--	--	--	--	--	--	--	--	--	--
comp124825_c0	280	--	--	--	--	--	--	--	--	--	--	--	--	--	--	--	--	--	--	--	--	--	--	--	--	--	--	--	--
comp253598_c0	278	--	--	--	--	--	--	--	--	--	--	--	--	--	--	--	--	--	--	--	--	--	--	--	--	--	--	--	--
comp1839_c0	270	224130858	XP_002320942.1	390	7.95e-42	multidrug/pheromone exporter, MDR family, ABC transporter family [Populus trichocarpa] >gi|222861715|gb|EEE99257.1| multidrug/pheromone exporter, MDR family, ABC transporter family [Populus trichocarpa]	--	--	--	--	--	K05658	ABCB1	ATP-binding cassette, subfamily B (MDR/TAP), member 1	http://www.genome.jp/dbget-bin/www_bget?ko:K05658	Q9M1Q9	364	1.48e-39	ABC transporter B family member 21 OS=Arabidopsis thaliana GN=ABCB21 PE=1 SV=2	PF00664//PF07664	ABC transporter transmembrane region//Ferrous iron transport protein B C terminus	GO:0006810//GO:0006200//GO:0009630//GO:0009735//GO:0010540//GO:0010315//GO:0048767//GO:0015684//GO:0006855//GO:0055085	transport//ATP catabolic process//gravitropism//response to cytokinin stimulus//basipetal auxin transport//auxin efflux//root hair elongation//ferrous iron transport//drug transmembrane transport//transmembrane transport	GO:0005524//GO:0008559//GO:0042626//GO:0015093	ATP binding//xenobiotic-transporting ATPase activity//ATPase activity, coupled to transmembrane movement of substances//ferrous iron transmembrane transporter activity	GO:0005886//GO:0016021	plasma membrane//integral to membrane	KOG0055	Multidrug/pheromone exporter, ABC superfamily
comp21323_c0	326	--	--	--	--	--	--	--	--	--	--	--	--	--	--	--	--	--	--	--	--	--	--	--	--	--	--	--	--
comp161615_c0	301	--	--	--	--	--	--	--	--	--	--	--	--	--	--	--	--	--	--	--	--	--	--	--	--	--	--	--	--
comp153607_c0	500	--	--	--	--	--	--	--	--	--	--	--	--	--	--	--	--	--	--	--	--	--	--	--	--	--	--	--	--
comp430049_c0	204	--	--	--	--	--	--	--	--	--	--	--	--	--	--	--	--	--	--	--	--	--	--	--	--	--	--	--	--
comp5065_c0	204	--	--	--	--	--	--	--	--	--	--	--	--	--	--	--	--	--	--	--	--	--	--	--	--	--	--	--	--
comp53223_c0	800	356496969	XP_003517337.1	243	8.7e-22	PREDICTED: uncharacterized protein LOC100815123 [Glycine max]	--	--	--	--	--	--	--	--	--	--	--	--	--	PF02976	DNA mismatch repair enzyme MutH	--	--	GO:0004519//GO:0003677	endonuclease activity//DNA binding	--	--	--	--
comp42238_c0	627	60592660	BAD90926.1	567	2.76e-71	phospholipase A2 [Nicotiana tabacum]	--	--	--	--	--	--	--	--	--	Q9XG80	425	3.74e-51	Probable phospholipase A2 homolog 1 OS=Oryza sativa subsp. japonica GN=PLA2-I PE=2 SV=1	PF06951	Group XII secretory phospholipase A2 precursor (PLA2G12)	GO:0009395//GO:0016042//GO:0006644	phospholipid catabolic process//lipid catabolic process//phospholipid metabolic process	GO:0005509//GO:0004623	calcium ion binding//phospholipase A2 activity	GO:0005576	extracellular region	--	--
comp19904_c0	1073	225459415	XP_002285820.1	813	6.08e-103	PREDICTED: transcription factor TGA4 [Vitis vinifera] >gi|302141896|emb|CBI19099.3| unnamed protein product [Vitis vinifera]	--	--	--	--	--	K14431	TGA	transcription factor TGA	http://www.genome.jp/dbget-bin/www_bget?ko:K14431	Q93ZE2	764	1.08e-96	Transcription factor TGA7 OS=Arabidopsis thaliana GN=TGA7 PE=1 SV=1	PF00170//PF07716//PF14144	bZIP transcription factor//Basic region leucine zipper//Seed dormancy control	GO:0006355//GO:0006351	regulation of transcription, DNA-dependent//transcription, DNA-dependent	GO:0003700//GO:0043565	sequence-specific DNA binding transcription factor activity//sequence-specific DNA binding	GO:0005667	transcription factor complex	--	--
comp12818_c0	800	--	--	--	--	--	--	--	--	--	--	--	--	--	--	--	--	--	--	--	--	--	--	--	--	--	--	--	--
comp25312_c0	945	--	--	--	--	--	--	--	--	--	--	--	--	--	--	--	--	--	--	--	--	--	--	--	--	--	--	--	--
comp128733_c0	250	224111260	XP_002315795.1	254	5.86e-24	predicted protein [Populus trichocarpa] >gi|222864835|gb|EEF01966.1| predicted protein [Populus trichocarpa]	--	--	--	--	--	K03869	CUL3	cullin 3	http://www.genome.jp/dbget-bin/www_bget?ko:K03869	Q9ZVH4	246	4.54e-24	Cullin-3A OS=Arabidopsis thaliana GN=CUL3A PE=1 SV=1	PF00888	Cullin family	GO:0009793//GO:0009911//GO:0006511//GO:0009639//GO:0009960	embryo development ending in seed dormancy//positive regulation of flower development//ubiquitin-dependent protein catabolic process//response to red or far red light//endosperm development	GO:0031625	ubiquitin protein ligase binding	GO:0031461	cullin-RING ubiquitin ligase complex	KOG2166	Cullins
comp41040_c0	828	224116504	XP_002317317.1	695	6.85e-89	predicted protein [Populus trichocarpa] >gi|222860382|gb|EEE97929.1| predicted protein [Populus trichocarpa]	--	--	--	--	--	--	--	--	--	O04147	591	1.43e-74	Cyclic phosphodiesterase OS=Arabidopsis thaliana GN=At4g18930 PE=1 SV=1	PF07823	Cyclic phosphodiesterase-like protein	GO:0016070	RNA metabolic process	GO:0004112	cyclic-nucleotide phosphodiesterase activity	GO:0005737	cytoplasm	--	--
comp10104_c0	832	224122126	XP_002318759.1	471	9.27e-52	predicted protein [Populus trichocarpa] >gi|222859432|gb|EEE96979.1| predicted protein [Populus trichocarpa]	224136277	XM_002322253.1	117	1.73e-52	Populus trichocarpa predicted protein, mRNA	K08819	CDK12_13	cyclin-dependent kinase 12/13	http://www.genome.jp/dbget-bin/www_bget?ko:K08819	Q9ZVM9	436	9.01e-48	Probable serine/threonine-protein kinase At1g54610 OS=Arabidopsis thaliana GN=At1g54610 PE=1 SV=1	PF07714//PF00069	Protein tyrosine kinase//Protein kinase domain	GO:0006468//GO:0009069//GO:0016310	protein phosphorylation//serine family amino acid metabolic process//phosphorylation	GO:0005524//GO:0004672//GO:0004674	ATP binding//protein kinase activity//protein serine/threonine kinase activity	GO:0005886	plasma membrane	KOG0600	Cdc2-related protein kinase
comp10190_c0	415	408692410	AFU82555.1	566	2.77e-72	heat shock protein, partial [Artemisia tridentata]	11561805	AF083343.2	118	2.3e-53	Nicotiana tabacum heat shock protein 101 kDa (HSP101) mRNA, complete cds	K03695	clpB	ATP-dependent Clp protease ATP-binding subunit ClpB	http://www.genome.jp/dbget-bin/www_bget?ko:K03695	P42730	559	6.18e-66	Chaperone protein ClpB1 OS=Arabidopsis thaliana GN=CLPB1 PE=1 SV=2	PF02861	Clp amino terminal domain	GO:0019538	protein metabolic process	--	--	--	--	KOG1051	Chaperone HSP104 and related ATP-dependent Clp proteases
comp1128_c0	413	--	--	--	--	--	--	--	--	--	--	--	--	--	--	--	--	--	--	--	--	--	--	--	--	--	--	--	--
comp399749_c0	216	--	--	--	--	--	--	--	--	--	--	--	--	--	--	--	--	--	--	--	--	--	--	--	--	--	--	--	--
comp405816_c0	368	348681493	EGZ21309.1	517	2.25e-63	hypothetical protein PHYSODRAFT_262844 [Phytophthora sojae]	--	--	--	--	--	--	--	--	--	--	--	--	--	--	--	--	--	--	--	--	--	--	--
comp19790_c0	658	--	--	--	--	--	--	--	--	--	--	--	--	--	--	--	--	--	--	--	--	--	--	--	--	--	--	--	--
comp15807_c0	1667	225451915	XP_002282805.1	970	5.55e-123	PREDICTED: uncharacterized protein LOC100244706 [Vitis vinifera] >gi|298204399|emb|CBI16879.3| unnamed protein product [Vitis vinifera]	--	--	--	--	--	--	--	--	--	--	--	--	--	PF10473//PF13008//PF03131//PF06160//PF02183//PF09177//PF04513//PF04111//PF07926	Leucine-rich repeats of kinetochore protein Cenp-F/LEK1//Zinc-binding domain of Paramyxoviridae V protein//bZIP Maf transcription factor//Septation ring formation regulator, EzrA//Homeobox associated leucine zipper//Syntaxin 6, N-terminal//Baculovirus polyhedron envelope protein, PEP, C terminus//Autophagy protein Apg6//TPR/MLP1/MLP2-like protein	GO:0006606//GO:0048193//GO:0006914//GO:0006355//GO:0000921	protein import into nucleus//Golgi vesicle transport//autophagy//regulation of transcription, DNA-dependent//septin ring assembly	GO:0003677//GO:0008134//GO:0005198//GO:0042803//GO:0046872//GO:0045502	DNA binding//transcription factor binding//structural molecule activity//protein homodimerization activity//metal ion binding//dynein binding	GO:0005634//GO:0005940//GO:0030286//GO:0005667//GO:0005643//GO:0016020//GO:0019028//GO:0019031//GO:0016021	nucleus//septin ring//dynein complex//transcription factor complex//nuclear pore//membrane//viral capsid//viral envelope//integral to membrane	--	--
comp13045_c1	466	388517147	AFK46635.1	211	6.6e-19	unknown [Medicago truncatula]	--	--	--	--	--	--	--	--	--	--	--	--	--	--	--	--	--	--	--	--	--	--	--
comp3913_c0	285	--	--	--	--	--	--	--	--	--	--	--	--	--	--	--	--	--	--	--	--	--	--	--	--	--	--	--	--
comp183021_c0	343	--	--	--	--	--	--	--	--	--	--	--	--	--	--	--	--	--	--	PF10589	NADH-ubiquinone oxidoreductase-F iron-sulfur binding region	GO:0055114	oxidation-reduction process	--	--	--	--	--	--
comp385155_c0	231	145488298	XP_001430153.1	204	1.87e-18	hypothetical protein [Paramecium tetraurelia strain d4-2] >gi|124397249|emb|CAK62755.1| unnamed protein product [Paramecium tetraurelia]	--	--	--	--	--	K05766	SSH	slingshot	http://www.genome.jp/dbget-bin/www_bget?ko:K05766	Q9ZR37	169	8.06e-15	Dual specificity protein phosphatase 1 OS=Arabidopsis thaliana GN=DSPTP1 PE=1 SV=1	PF00782	Dual specificity phosphatase, catalytic domain	GO:0006470	protein dephosphorylation	GO:0004721//GO:0008138	phosphoprotein phosphatase activity//protein tyrosine/serine/threonine phosphatase activity	--	--	KOG1716	Dual specificity phosphatase
comp23349_c2	524	255544526	XP_002513324.1	192	9.78e-16	conserved hypothetical protein [Ricinus communis] >gi|223547232|gb|EEF48727.1| conserved hypothetical protein [Ricinus communis]	--	--	--	--	--	--	--	--	--	--	--	--	--	--	--	--	--	--	--	--	--	--	--
comp18995_c1	393	224089006	XP_002308598.1	290	4.09e-29	predicted protein [Populus trichocarpa] >gi|222854574|gb|EEE92121.1| predicted protein [Populus trichocarpa]	332656411	CP002687.1	34	1.08e-06	Arabidopsis thaliana chromosome 4, complete genome	--	--	--	--	P69781	201	4.1e-18	GATA transcription factor 12 OS=Arabidopsis thaliana GN=GATA12 PE=2 SV=1	--	--	GO:0045893	positive regulation of transcription, DNA-dependent	GO:0003700//GO:0008270//GO:0043565	sequence-specific DNA binding transcription factor activity//zinc ion binding//sequence-specific DNA binding	GO:0005667//GO:0005634	transcription factor complex//nucleus	--	--
comp100098_c0	297	255645835	ACU23408.1	154	4.64e-11	unknown [Glycine max]	--	--	--	--	--	--	--	--	--	--	--	--	--	--	--	--	--	--	--	--	--	--	--
comp25163_c0	399	226510343	NP_001151730.1	421	1.83e-50	40S ribosomal protein S15 [Zea mays] >gi|195649383|gb|ACG44159.1| 40S ribosomal protein S15 [Zea mays]	--	--	--	--	--	K02958	RP-S15e, RPS15	small subunit ribosomal protein S15e	http://www.genome.jp/dbget-bin/www_bget?ko:K02958	Q9FY65	398	5.34e-48	40S ribosomal protein S15-3 OS=Arabidopsis thaliana GN=RPS15C PE=2 SV=1	PF00203	Ribosomal protein S19	GO:0042254//GO:0006412	ribosome biogenesis//translation	GO:0003723//GO:0003735	RNA binding//structural constituent of ribosome	GO:0005840//GO:0015935	ribosome//small ribosomal subunit	KOG0898	40S ribosomal protein S15
comp26082_c0	1230	225429712	XP_002281957.1	1324	5.45e-180	PREDICTED: G-protein coupled receptor 1 [Vitis vinifera] >gi|296081730|emb|CBI20735.3| unnamed protein product [Vitis vinifera]	225429711	XM_002281921.1	311	3.7e-160	PREDICTED: Vitis vinifera G-protein coupled receptor 1-like (LOC100250714), mRNA	--	--	--	--	O04714	1250	7.75e-170	G-protein coupled receptor 1 OS=Arabidopsis thaliana GN=GCR1 PE=1 SV=1	PF00002	7 transmembrane receptor (Secretin family)	GO:0007166//GO:0007165//GO:0007186	cell surface receptor signaling pathway//signal transduction//G-protein coupled receptor signaling pathway	GO:0004930//GO:0004888	G-protein coupled receptor activity//transmembrane signaling receptor activity	GO:0016021//GO:0016020	integral to membrane//membrane	--	--
comp21364_c0	611	413939153	AFW73704.1	456	5.89e-50	hypothetical protein ZEAMMB73_498237 [Zea mays]	224088173	XM_002308319.1	93	2.74e-39	Populus trichocarpa predicted protein, mRNA	K11498	CENPE	centromeric protein E	http://www.genome.jp/dbget-bin/www_bget?ko:K11498	P56536	201	1.28e-17	Kinesin heavy chain isoform 5C (Fragment) OS=Rattus norvegicus GN=Kif5c PE=1 SV=2	PF00225	Kinesin motor domain	GO:0007017//GO:0007018	microtubule-based process//microtubule-based movement	GO:0008017//GO:0005524//GO:0003777	microtubule binding//ATP binding//microtubule motor activity	GO:0045298//GO:0005874	tubulin complex//microtubule	KOG0242	Kinesin-like protein
comp328336_c0	205	--	--	--	--	--	--	--	--	--	--	--	--	--	--	--	--	--	--	--	--	--	--	--	--	--	--	--	--
comp434400_c0	225	224124160	XP_002319260.1	369	2.12e-40	GH3 family protein [Populus trichocarpa] >gi|222857636|gb|EEE95183.1| GH3 family protein [Populus trichocarpa]	--	--	--	--	--	K14487	GH3	auxin responsive GH3 gene family	http://www.genome.jp/dbget-bin/www_bget?ko:K14487	O81829	366	4.57e-41	Indole-3-acetic acid-amido synthetase GH3.5 OS=Arabidopsis thaliana GN=GH3.5 PE=1 SV=1	--	--	GO:0009734//GO:0009826	auxin mediated signaling pathway//unidimensional cell growth	GO:0010279	indole-3-acetic acid amido synthetase activity	GO:0009507	chloroplast	--	--
comp5385_c0	335	147809936	CAN67096.1	237	4.21e-21	hypothetical protein VITISV_016807 [Vitis vinifera]	--	--	--	--	--	K10683	BARD1	BRCA1-associated RING domain protein 1	http://www.genome.jp/dbget-bin/www_bget?ko:K10683	Q8RXD4	197	5.73e-17	Protein BREAST CANCER SUSCEPTIBILITY 1 homolog OS=Arabidopsis thaliana GN=BRCA1 PE=2 SV=1	--	--	--	--	--	--	--	--	--	--
comp185978_c0	318	--	--	--	--	--	--	--	--	--	--	--	--	--	--	--	--	--	--	--	--	--	--	--	--	--	--	--	--
comp6756_c0	202	--	--	--	--	--	--	--	--	--	--	--	--	--	--	--	--	--	--	--	--	--	--	--	--	--	--	--	--
comp34269_c0	4266	147843564	CAN79884.1	2647	0	hypothetical protein VITISV_002539 [Vitis vinifera]	--	--	--	--	--	--	--	--	--	P10978	1462	6.71e-176	Retrovirus-related Pol polyprotein from transposon TNT 1-94 OS=Nicotiana tabacum PE=2 SV=1	PF00892//PF00665	EamA-like transporter family//Integrase core domain	GO:0015074	DNA integration	--	--	GO:0016020	membrane	KOG0017	FOG: Transposon-encoded proteins with TYA, reverse transcriptase, integrase domains in various combinations
comp3239_c0	319	--	--	--	--	--	--	--	--	--	--	--	--	--	--	--	--	--	--	--	--	--	--	--	--	--	--	--	--
comp27623_c0	1326	356505931	XP_003521742.1	879	7.72e-121	PREDICTED: tetratricopeptide repeat protein 35-A-like [Glycine max]	359487963	XM_002277773.2	243	2.53e-122	PREDICTED: Vitis vinifera tetratricopeptide repeat protein 35-like (LOC100252065), mRNA	--	--	--	--	Q6TGY8	355	1.33e-36	ER membrane protein complex subunit 2 OS=Danio rerio GN=emc2 PE=2 SV=1	PF00515//PF13181//PF13174//PF13176	Tetratricopeptide repeat//Tetratricopeptide repeat//Tetratricopeptide repeat//Tetratricopeptide repeat	--	--	GO:0005515	protein binding	--	--	KOG3060	Uncharacterized conserved protein
comp16490_c0	747	147804703	CAN64700.1	873	3.69e-114	hypothetical protein VITISV_000810 [Vitis vinifera]	--	--	--	--	--	--	--	--	--	O80809	792	1.34e-98	Leucine-rich repeat receptor-like protein CLAVATA2 OS=Arabidopsis thaliana GN=CLV2 PE=1 SV=1	PF00560	Leucine Rich Repeat	--	--	GO:0005515	protein binding	--	--	KOG0444	Cytoskeletal regulator Flightless-I (contains leucine-rich and gelsolin repeats)
comp5366_c0	416	--	--	--	--	--	--	--	--	--	--	--	--	--	--	--	--	--	--	--	--	--	--	--	--	--	--	--	--
comp108731_c0	632	224123162	XP_002330354.1	198	3.08e-15	predicted protein [Populus trichocarpa] >gi|222871558|gb|EEF08689.1| predicted protein [Populus trichocarpa]	--	--	--	--	--	--	--	--	--	Q9SFC7	129	1.63e-07	F-box protein At3g07870 OS=Arabidopsis thaliana GN=At3g07870 PE=2 SV=1	--	--	--	--	--	--	--	--	--	--
comp32399_c0	2096	224066541	XP_002302127.1	1500	0	predicted protein [Populus trichocarpa] >gi|222843853|gb|EEE81400.1| predicted protein [Populus trichocarpa]	--	--	--	--	--	--	--	--	--	Q28D01	704	5.21e-81	WD repeat-containing protein 26 OS=Xenopus tropicalis GN=wdr26 PE=2 SV=2	PF00400//PF03498//PF02897	WD domain, G-beta repeat//Cytolethal distending toxin A/C family//Prolyl oligopeptidase, N-terminal beta-propeller domain	GO:0009405	pathogenesis	GO:0005515//GO:0004252//GO:0070008	protein binding//serine-type endopeptidase activity//serine-type exopeptidase activity	--	--	KOG0293	WD40 repeat-containing protein
comp20113_c0	557	297735661	CBI18348.3	407	6.33e-43	unnamed protein product [Vitis vinifera]	--	--	--	--	--	--	--	--	--	--	--	--	--	--	--	--	--	--	--	--	--	--	--
comp24773_c0	433	255627681	ACU14185.1	323	1.75e-34	unknown [Glycine max]	--	--	--	--	--	K15262	BCP1, BCCIP	protein BCP1	http://www.genome.jp/dbget-bin/www_bget?ko:K15262	O64885	257	1.32e-25	Protein BCCIP homolog OS=Arabidopsis thaliana GN=At2g44510 PE=1 SV=2	--	--	--	--	--	--	--	--	KOG3034	Isoamyl acetate-hydrolyzing esterase and related enzymes
comp68688_c0	767	13536983	BAB40710.1	298	1.22e-27	BY-2 kinesin-like protein 10 [Nicotiana tabacum]	--	--	--	--	--	K10393	KIF2_24, MCAK	kinesin family member 2/24	http://www.genome.jp/dbget-bin/www_bget?ko:K10393	--	--	--	--	--	--	--	--	--	--	--	--	--	--
comp89193_c0	409	--	--	--	--	--	--	--	--	--	--	--	--	--	--	--	--	--	--	--	--	--	--	--	--	--	--	--	--
comp459351_c0	203	--	--	--	--	--	--	--	--	--	--	--	--	--	--	--	--	--	--	--	--	--	--	--	--	--	--	--	--
comp23629_c0	707	86279650	ABC94480.1	765	1.16e-95	putative flavonoid 3'-hydroxylase cytochrome P450 [Artemisia annua]	86753681	DQ370065.1	177	6.45e-86	Artemisia annua putative heme-binding cytochrome P450 mRNA, complete cds	--	--	--	--	O64636	497	2.45e-57	Cytochrome P450 76C1 OS=Arabidopsis thaliana GN=CYP76C1 PE=2 SV=1	PF00067	Cytochrome P450	GO:0055114//GO:0006118	oxidation-reduction process//electron transport	GO:0016705//GO:0005506//GO:0009055//GO:0020037//GO:0004497	oxidoreductase activity, acting on paired donors, with incorporation or reduction of molecular oxygen//iron ion binding//electron carrier activity//heme binding//monooxygenase activity	--	--	KOG0156	Cytochrome P450 CYP2 subfamily
comp7789_c0	519	297734043	CBI15290.3	350	4.24e-35	unnamed protein product [Vitis vinifera]	--	--	--	--	--	--	--	--	--	--	--	--	--	--	--	--	--	--	--	--	--	--	--
comp337545_c0	216	--	--	--	--	--	--	--	--	--	--	--	--	--	--	--	--	--	--	--	--	--	--	--	--	--	--	--	--
comp24562_c0	302	340505521	EGR31840.1	221	5.88e-22	hypothetical protein IMG5_100930 [Ichthyophthirius multifiliis]	--	--	--	--	--	K02980	RP-S29e, RPS29	small subunit ribosomal protein S29e	http://www.genome.jp/dbget-bin/www_bget?ko:K02980	Q757G1	162	2.45e-14	40S ribosomal protein S29 OS=Ashbya gossypii (strain ATCC 10895 / CBS 109.51 / FGSC 9923 / NRRL Y-1056) GN=RPS29 PE=3 SV=1	PF01020//PF00253	Ribosomal L40e family//Ribosomal protein S14p/S29e	GO:0006412//GO:0042254	translation//ribosome biogenesis	GO:0003735	structural constituent of ribosome	GO:0005840//GO:0005622	ribosome//intracellular	KOG3506	40S ribosomal protein S29
comp410754_c0	360	356572641	XP_003554476.1	420	2.12e-46	PREDICTED: uncharacterized protein LOC100815920 [Glycine max]	--	--	--	--	--	--	--	--	--	--	--	--	--	--	--	--	--	--	--	--	--	--	--
comp10518_c0	790	224053749	XP_002297960.1	1334	4.23e-178	predicted protein [Populus trichocarpa] >gi|222845218|gb|EEE82765.1| predicted protein [Populus trichocarpa]	356513254	XM_003525281.1	333	1.38e-172	PREDICTED: Glycine max glutamine-dependent NAD(+) synthetase-like (LOC100804904), mRNA	K01950	E6.3.5.1, NADSYN1, QNS1, nadE	NAD+ synthase (glutamine-hydrolysing)	http://www.genome.jp/dbget-bin/www_bget?ko:K01950	O74940	893	1.93e-113	Putative glutamine-dependent NAD(+) synthetase OS=Schizosaccharomyces pombe (strain 972 / ATCC 24843) GN=SPCC553.02 PE=2 SV=1	--	--	GO:0046497//GO:0006807//GO:0009435	nicotinate nucleotide metabolic process//nitrogen compound metabolic process//NAD biosynthetic process	GO:0003952//GO:0005524//GO:0016810	NAD+ synthase (glutamine-hydrolyzing) activity//ATP binding//hydrolase activity, acting on carbon-nitrogen (but not peptide) bonds	--	--	KOG2303	Predicted NAD synthase, contains CN hydrolase domain
comp325213_c0	212	--	--	--	--	--	--	--	--	--	--	--	--	--	--	--	--	--	--	--	--	--	--	--	--	--	--	--	--
comp30775_c2	3496	255550167	XP_002516134.1	2699	0	conserved hypothetical protein [Ricinus communis] >gi|223544620|gb|EEF46136.1| conserved hypothetical protein [Ricinus communis]	356564030	XM_003550212.1	395	0	PREDICTED: Glycine max F-box/LRR-repeat protein 15-like (LOC100817100), mRNA	--	--	--	--	Q9SMY8	2509	0	F-box/LRR-repeat protein 15 OS=Arabidopsis thaliana GN=FBL15 PE=1 SV=2	PF05856//PF00646	ARP2/3 complex 20 kDa subunit (ARPC4)//F-box domain	GO:0030041//GO:0034314	actin filament polymerization//Arp2/3 complex-mediated actin nucleation	GO:0005515	protein binding	GO:0005885//GO:0005856	Arp2/3 protein complex//cytoskeleton	KOG1947	Leucine rich repeat proteins, some proteins contain F-box
comp91339_c0	453	--	--	--	--	--	--	--	--	--	--	--	--	--	--	--	--	--	--	PF12300	Protein of unknown function (DUF3628)	--	--	GO:0016817	hydrolase activity, acting on acid anhydrides	--	--	--	--
comp8491_c0	756	323500677	ADX86902.1	570	1.84e-64	NBS-LRR protein [Helianthus annuus]	323500674	HQ222360.1	146	1.18e-68	Helianthus annuus cultivar HA383 clone BAC P339N08, complete sequence	--	--	--	--	Q7XBQ9	148	1.37e-09	Disease resistance protein RGA2 OS=Solanum bulbocastanum GN=RGA2 PE=1 SV=1	PF00560	Leucine Rich Repeat	--	--	GO:0005515	protein binding	--	--	--	--
comp47323_c0	464	225426522	XP_002278388.1	384	1.17e-43	PREDICTED: 50S ribosomal protein L11, chloroplastic-like [Vitis vinifera]	224056692	XM_002298940.1	123	4.3e-56	Populus trichocarpa predicted protein, mRNA	K02867	RP-L11, rplK	large subunit ribosomal protein L11	http://www.genome.jp/dbget-bin/www_bget?ko:K02867	Q9MAP3	365	6.56e-42	50S ribosomal protein L11, chloroplastic OS=Arabidopsis thaliana GN=RPL11 PE=1 SV=1	--	--	GO:0006412//GO:0042254	translation//ribosome biogenesis	GO:0003735	structural constituent of ribosome	GO:0005840//GO:0016020//GO:0022626//GO:0009941//GO:0009570	ribosome//membrane//cytosolic ribosome//chloroplast envelope//chloroplast stroma	KOG3257	Mitochondrial/chloroplast ribosomal protein L11
comp33137_c0	1176	328796842	AEB40461.1	260	1.49e-24	DNAJ heat shock N-terminal domain-containing protein [Helianthus annuus]	328796766	HQ431901.1	228	4.87e-114	Helianthus annuus isolate 51a DNAJ heat shock N-terminal domain-containing protein gene, partial cds	K09506	DNAJA5	DnaJ homolog subfamily A member 5	http://www.genome.jp/dbget-bin/www_bget?ko:K09506	--	--	--	--	PF00096	Zinc finger, C2H2 type	GO:0006950	response to stress	GO:0046872	metal ion binding	--	--	--	--
comp311971_c0	252	--	--	--	--	--	--	--	--	--	--	--	--	--	--	--	--	--	--	--	--	--	--	--	--	--	--	--	--
comp97219_c0	504	--	--	--	--	--	--	--	--	--	--	--	--	--	--	--	--	--	--	--	--	--	--	--	--	--	--	--	--
comp255866_c0	348	--	--	--	--	--	--	--	--	--	--	--	--	--	--	--	--	--	--	--	--	--	--	--	--	--	--	--	--
comp10273_c0	1093	224104285	XP_002313384.1	867	1.16e-112	predicted protein [Populus trichocarpa] >gi|222849792|gb|EEE87339.1| predicted protein [Populus trichocarpa]	--	--	--	--	--	--	--	--	--	Q32L15	129	2.94e-07	RING finger protein 141 OS=Bos taurus GN=RNF141 PE=2 SV=1	PF13639//PF14634//PF12678//PF12861//PF00097	Ring finger domain//zinc-RING finger domain//RING-H2 zinc finger//Anaphase-promoting complex subunit 11 RING-H2 finger//Zinc finger, C3HC4 type (RING finger)	GO:0016567	protein ubiquitination	GO:0004842//GO:0008270//GO:0005515//GO:0046872	ubiquitin-protein ligase activity//zinc ion binding//protein binding//metal ion binding	GO:0005680	anaphase-promoting complex	KOG1039	Predicted E3 ubiquitin ligase
comp17332_c0	401	--	--	--	--	--	--	--	--	--	--	--	--	--	--	--	--	--	--	--	--	--	--	--	--	--	--	--	--
comp16752_c0	217	--	--	--	--	--	--	--	--	--	--	--	--	--	--	--	--	--	--	--	--	--	--	--	--	--	--	--	--
comp36793_c0	400	--	--	--	--	--	--	--	--	--	--	--	--	--	--	--	--	--	--	--	--	--	--	--	--	--	--	--	--
comp337819_c0	376	--	--	--	--	--	--	--	--	--	--	--	--	--	--	--	--	--	--	--	--	--	--	--	--	--	--	--	--
comp66681_c0	758	225434972	XP_002283955.1	328	5.1e-34	PREDICTED: uncharacterized protein At3g17950 [Vitis vinifera]	--	--	--	--	--	--	--	--	--	Q6DR24	128	1.49e-07	Uncharacterized protein At3g17950 OS=Arabidopsis thaliana GN=Y-3 PE=1 SV=1	--	--	--	--	--	--	--	--	--	--
comp203734_c0	264	146182902	XP_001025559.2	414	1.78e-47	Protein kinase domain containing protein [Tetrahymena thermophila] >gi|146143677|gb|EAS05314.2| Protein kinase domain containing protein [Tetrahymena thermophila SB210]	--	--	--	--	--	K04345	PKA	protein kinase A	http://www.genome.jp/dbget-bin/www_bget?ko:K04345	Q922R0	280	1.49e-29	cAMP-dependent protein kinase catalytic subunit PRKX OS=Mus musculus GN=Prkx PE=1 SV=1	PF07714//PF00069	Protein tyrosine kinase//Protein kinase domain	GO:0006468//GO:0009069//GO:0016310	protein phosphorylation//serine family amino acid metabolic process//phosphorylation	GO:0005524//GO:0004674//GO:0004672	ATP binding//protein serine/threonine kinase activity//protein kinase activity	--	--	KOG0616	cAMP-dependent protein kinase catalytic subunit (PKA)
comp4982_c1	232	--	--	--	--	--	--	--	--	--	--	--	--	--	--	--	--	--	--	--	--	--	--	--	--	--	--	--	--
comp157333_c0	282	--	--	--	--	--	--	--	--	--	--	--	--	--	--	--	--	--	--	--	--	--	--	--	--	--	--	--	--
comp9294_c1	367	359473003	XP_003631228.1	126	2.42e-07	PREDICTED: uncharacterized protein LOC100852498 [Vitis vinifera]	--	--	--	--	--	--	--	--	--	--	--	--	--	--	--	--	--	--	--	--	--	--	--
comp144379_c0	300	--	--	--	--	--	--	--	--	--	--	--	--	--	--	--	--	--	--	--	--	--	--	--	--	--	--	--	--
comp207797_c0	206	--	--	--	--	--	--	--	--	--	--	--	--	--	--	--	--	--	--	--	--	--	--	--	--	--	--	--	--
comp33682_c0	1121	388507094	AFK41613.1	571	9.22e-69	unknown [Lotus japonicus]	317174349	HQ526568.1	101	1.84e-43	Gossypium herbaceum clone NBRI_B_5790 simple sequence repeat marker, mRNA sequence	--	--	--	--	O48671	517	6.9e-62	Protein RER1B OS=Arabidopsis thaliana GN=RER1B PE=2 SV=2	PF03248//PF01165	Rer1 family//Ribosomal protein S21	GO:0042254//GO:0006412	ribosome biogenesis//translation	GO:0003735	structural constituent of ribosome	GO:0016021//GO:0005840//GO:0005622	integral to membrane//ribosome//intracellular	KOG1688	Golgi proteins involved in ER retention (RER)
comp46583_c0	240	--	--	--	--	--	--	--	--	--	--	--	--	--	--	--	--	--	--	--	--	--	--	--	--	--	--	--	--
comp38538_c0	1285	39598908	AAR28998.1	1398	0	CMV 1a interacting protein 1 [Nicotiana tabacum]	--	--	--	--	--	--	--	--	--	P49016	134	1.12e-07	Demethylmenaquinone methyltransferase OS=Lactococcus lactis subsp. lactis (strain IL1403) GN=ubiE PE=3 SV=1	PF05401//PF03141//PF05175//PF08241//PF02390//PF00891//PF09243//PF01209//PF05891	Nodulation protein S (NodS)//Putative S-adenosyl-L-methionine-dependent methyltransferase//Methyltransferase small domain//Methyltransferase domain//Putative methyltransferase//O-methyltransferase//Mitochondrial small ribosomal subunit Rsm22//ubiE/COQ5 methyltransferase family//AdoMet dependent proline di-methyltransferase	GO:0009451//GO:0008033//GO:0006412//GO:0009312//GO:0006400//GO:0032259//GO:0009877//GO:0008152	RNA modification//tRNA processing//translation//oligosaccharide biosynthetic process//tRNA modification//methylation//nodulation//metabolic process	GO:0008168//GO:0008757//GO:0008176//GO:0008171	methyltransferase activity//S-adenosylmethionine-dependent methyltransferase activity//tRNA (guanine-N7-)-methyltransferase activity//O-methyltransferase activity	--	--	--	--
comp315700_c0	222	357514885	XP_003627731.1	328	2.16e-37	Zinc finger-like protein [Medicago truncatula] >gi|355521753|gb|AET02207.1| Zinc finger-like protein [Medicago truncatula]	357454324	XM_003597395.1	90	4.19e-38	Medicago truncatula Zinc finger-like protein (MTR_2g098130) mRNA, complete cds	--	--	--	--	Q8VWG3	299	9.06e-33	Protein TRANSPARENT TESTA 1 OS=Arabidopsis thaliana GN=TT1 PE=2 SV=1	--	--	--	--	GO:0008270//GO:0003676	zinc ion binding//nucleic acid binding	GO:0005622	intracellular	--	--
comp33524_c0	732	388510816	AFK43474.1	396	6.67e-45	unknown [Lotus japonicus]	--	--	--	--	--	--	--	--	--	Q9ZQI8	149	1.11e-10	Non-specific lipid-transfer protein-like protein At2g13820 OS=Arabidopsis thaliana GN=At2g13820 PE=1 SV=1	--	--	--	--	--	--	--	--	--	--
comp29041_c0	596	255557315	XP_002519688.1	471	6.93e-57	conserved hypothetical protein [Ricinus communis] >gi|223541105|gb|EEF42661.1| conserved hypothetical protein [Ricinus communis]	--	--	--	--	--	--	--	--	--	--	--	--	--	--	--	--	--	--	--	--	--	--	--
comp212036_c0	282	--	--	--	--	--	--	--	--	--	--	--	--	--	--	--	--	--	--	--	--	--	--	--	--	--	--	--	--
comp30629_c0	898	225457359	XP_002284762.1	534	6.06e-64	PREDICTED: NEP1-interacting protein-like 2 [Vitis vinifera] >gi|297733952|emb|CBI15199.3| unnamed protein product [Vitis vinifera]	349703307	FQ383270.1	95	3.17e-40	Vitis vinifera clone SS0ABG25YE11	--	--	--	--	Q8LBA0	442	2.32e-51	NEP1-interacting protein-like 2 OS=Arabidopsis thaliana GN=ATL24 PE=1 SV=2	PF00097//PF05433//PF12861//PF12678//PF12906//PF10439//PF00628//PF14634//PF13639	Zinc finger, C3HC4 type (RING finger)//Glycine zipper 2TM domain//Anaphase-promoting complex subunit 11 RING-H2 finger//RING-H2 zinc finger//RING-variant domain//Bacteriocin class II with double-glycine leader peptide//PHD-finger//zinc-RING finger domain//Ring finger domain	GO:0042742//GO:0016567	defense response to bacterium//protein ubiquitination	GO:0004842//GO:0008270//GO:0005515//GO:0046872	ubiquitin-protein ligase activity//zinc ion binding//protein binding//metal ion binding	GO:0005680//GO:0019867	anaphase-promoting complex//outer membrane	KOG0800	FOG: Predicted E3 ubiquitin ligase
comp24911_c0	846	--	--	--	--	--	--	--	--	--	--	--	--	--	--	--	--	--	--	--	--	--	--	--	--	--	--	--	--
comp158646_c0	378	--	--	--	--	--	--	--	--	--	--	--	--	--	--	--	--	--	--	--	--	--	--	--	--	--	--	--	--
comp28131_c0	848	--	--	--	--	--	--	--	--	--	--	--	--	--	--	--	--	--	--	--	--	--	--	--	--	--	--	--	--
comp107133_c0	650	--	--	--	--	--	--	--	--	--	--	--	--	--	--	--	--	--	--	--	--	--	--	--	--	--	--	--	--
comp914_c0	238	167860930	ACA05219.1	330	5.83e-36	pto-like protein [Fragaria vesca]	--	--	--	--	--	--	--	--	--	O65238	276	5.32e-28	G-type lectin S-receptor-like serine/threonine-protein kinase At5g35370 OS=Arabidopsis thaliana GN=At5g35370 PE=2 SV=2	PF00069//PF07714	Protein kinase domain//Protein tyrosine kinase	GO:0016310//GO:0006468//GO:0009069	phosphorylation//protein phosphorylation//serine family amino acid metabolic process	GO:0004674//GO:0004672//GO:0005524	protein serine/threonine kinase activity//protein kinase activity//ATP binding	--	--	--	--
comp45293_c0	407	357453257	XP_003596905.1	433	3.03e-47	Serine/threonine protein phosphatase [Medicago truncatula] >gi|355485953|gb|AES67156.1| Serine/threonine protein phosphatase [Medicago truncatula]	--	--	--	--	--	--	--	--	--	Q9SHS7	407	8.4e-45	Serine/threonine-protein phosphatase BSL3 OS=Arabidopsis thaliana GN=BSL3 PE=1 SV=2	--	--	GO:0006470	protein dephosphorylation	GO:0004721//GO:0030145//GO:0005506	phosphoprotein phosphatase activity//manganese ion binding//iron ion binding	--	--	--	--
comp62948_c0	424	147768788	CAN73636.1	172	2.88e-12	hypothetical protein VITISV_009603 [Vitis vinifera]	--	--	--	--	--	--	--	--	--	O82799	118	9.28e-07	B3 domain-containing transcription factor NGA1 OS=Arabidopsis thaliana GN=NGA1 PE=1 SV=1	--	--	--	--	--	--	--	--	--	--
comp19795_c0	562	225468578	XP_002263471.1	575	1.45e-71	PREDICTED: NEP1-interacting protein 1 [Vitis vinifera] >gi|296084057|emb|CBI24445.3| unnamed protein product [Vitis vinifera]	--	--	--	--	--	--	--	--	--	Q8GT75	519	2.81e-64	NEP1-interacting protein 1 OS=Arabidopsis thaliana GN=NIP1 PE=1 SV=2	PF13639//PF05433//PF10439	Ring finger domain//Glycine zipper 2TM domain//Bacteriocin class II with double-glycine leader peptide	GO:0042742	defense response to bacterium	GO:0008270//GO:0005515//GO:0046872	zinc ion binding//protein binding//metal ion binding	GO:0019867	outer membrane	--	--
comp248527_c0	235	--	--	--	--	--	--	--	--	--	--	--	--	--	--	--	--	--	--	--	--	--	--	--	--	--	--	--	--
comp24809_c0	548	146182694	XP_001025062.2	215	3.73e-19	Ribosomal protein S24e containing protein [Tetrahymena thermophila] >gi|319443371|pdb|2XZM|P Chain P, Crystal Structure Of The Eukaryotic 40s Ribosomal Subunit In Complex With Initiation Factor 1. This File Contains The 40s Subunit And Initiation Factor For Molecule 1 >gi|319443406|pdb|2XZN|P Chain P, Crystal Structure Of The Eukaryotic 40s Ribosomal Subunit In Complex With Initiation Factor 1. T…	--	--	--	--	--	K02974	RP-S24e, RPS24	small subunit ribosomal protein S24e	http://www.genome.jp/dbget-bin/www_bget?ko:K02974	O59865	192	3.65e-17	40S ribosomal protein S24-B OS=Schizosaccharomyces pombe (strain 972 / ATCC 24843) GN=rps24b PE=2 SV=3	PF01282	Ribosomal protein S24e	GO:0006412//GO:0042254	translation//ribosome biogenesis	GO:0003735	structural constituent of ribosome	GO:0030529//GO:0005622//GO:0005840	ribonucleoprotein complex//intracellular//ribosome	KOG3424	40S ribosomal protein S24
comp201627_c0	491	15221982	NP_173360.1	397	2.72e-42	TTF-type zinc finger protein with HAT dimerization domain [Arabidopsis thaliana] >gi|332191703|gb|AEE29824.1| TTF-type zinc finger protein with HAT dimerization domain [Arabidopsis thaliana]	--	--	--	--	--	--	--	--	--	Q5SVZ6	122	7.12e-07	Zinc finger MYM-type protein 1 OS=Homo sapiens GN=ZMYM1 PE=1 SV=1	--	--	--	--	--	--	GO:0009506//GO:0005634	plasmodesma//nucleus	--	--
comp29901_c0	808	--	--	--	--	--	--	--	--	--	--	--	--	--	--	--	--	--	--	--	--	--	--	--	--	--	--	--	--
comp32229_c0	1700	296081927	CBI20932.3	1062	7.74e-137	unnamed protein product [Vitis vinifera]	356554343	XM_003545459.1	176	5.73e-85	PREDICTED: Glycine max E3 ubiquitin-protein ligase At4g11680-like (LOC100778728), mRNA	--	--	--	--	Q93Z92	344	5.09e-34	E3 ubiquitin-protein ligase At4g11680 OS=Arabidopsis thaliana GN=At4g11680 PE=2 SV=1	PF02932//PF14634//PF13639//PF12906//PF12861//PF12678//PF00097	Neurotransmitter-gated ion-channel transmembrane region//zinc-RING finger domain//Ring finger domain//RING-variant domain//Anaphase-promoting complex subunit 11 RING-H2 finger//RING-H2 zinc finger//Zinc finger, C3HC4 type (RING finger)	GO:0016567//GO:0006811	protein ubiquitination//ion transport	GO:0043169//GO:0046872//GO:0004842//GO:0008270//GO:0005515	cation binding//metal ion binding//ubiquitin-protein ligase activity//zinc ion binding//protein binding	GO:0005680//GO:0016020	anaphase-promoting complex//membrane	KOG0800	FOG: Predicted E3 ubiquitin ligase
comp13770_c0	241	225432326	XP_002274373.1	328	8.28e-35	PREDICTED: sucrose nonfermenting 4-like protein [Vitis vinifera] >gi|297736884|emb|CBI26085.3| unnamed protein product [Vitis vinifera]	--	--	--	--	--	--	--	--	--	Q944A6	254	1.32e-25	Sucrose nonfermenting 4-like protein OS=Arabidopsis thaliana GN=SNF4 PE=1 SV=1	--	--	--	--	--	--	--	--	--	--
comp17004_c0	1077	255560994	XP_002521509.1	1164	1.25e-156	folate carrier protein, putative [Ricinus communis] >gi|223539187|gb|EEF40780.1| folate carrier protein, putative [Ricinus communis]	225431264	XM_002268010.1	164	1.68e-78	PREDICTED: Vitis vinifera mitochondrial folate transporter/carrier-like (LOC100248832), mRNA	K15115	SLC25A32, MFT	solute carrier family 25 (mitochondrial folate transporter), member 32	http://www.genome.jp/dbget-bin/www_bget?ko:K15115	Q7XA87	1133	2.7e-153	Folate transporter 1, chloroplastic OS=Arabidopsis thaliana GN=FOLT1 PE=2 SV=1	--	--	GO:0055085	transmembrane transport	--	--	GO:0016021	integral to membrane	KOG0764	Mitochondrial FAD carrier protein
comp70502_c0	419	--	--	--	--	--	--	--	--	--	--	--	--	--	--	--	--	--	--	--	--	--	--	--	--	--	--	--	--
comp25182_c0	456	407260769	AFT92003.1	146	3.23e-12	potato inhibitor I family protein [Populus tomentosa] >gi|407260793|gb|AFT92015.1| potato inhibitor I family protein [Populus tomentosa]	--	--	--	--	--	--	--	--	--	P24076	98	2.96e-07	Glu S.griseus protease inhibitor OS=Momordica charantia PE=1 SV=1	PF00280	Potato inhibitor I family	GO:0009611	response to wounding	GO:0004867	serine-type endopeptidase inhibitor activity	--	--	--	--
comp24453_c0	1892	255572593	XP_002527230.1	1972	0	kinase, putative [Ricinus communis] >gi|223533406|gb|EEF35156.1| kinase, putative [Ricinus communis]	502177391	XM_004516015.1	66	9e-24	PREDICTED: Cicer arietinum L-type lectin-domain containing receptor kinase IX.1-like (LOC101512187), mRNA	--	--	--	--	Q9LXA5	1693	0	L-type lectin-domain containing receptor kinase IX.1 OS=Arabidopsis thaliana GN=LECRK91 PE=2 SV=1	PF07714//PF03388//PF00139//PF00069	Protein tyrosine kinase//Legume-like lectin family//Legume lectin domain//Protein kinase domain	GO:0016310//GO:0009069//GO:0006468	phosphorylation//serine family amino acid metabolic process//protein phosphorylation	GO:0005524//GO:0004672//GO:0004674//GO:0030246	ATP binding//protein kinase activity//protein serine/threonine kinase activity//carbohydrate binding	GO:0016020	membrane	--	--
comp69643_c0	219	--	--	--	--	--	--	--	--	--	--	--	--	--	--	--	--	--	--	--	--	--	--	--	--	--	--	--	--
comp178547_c0	247	--	--	--	--	--	--	--	--	--	--	--	--	--	--	--	--	--	--	--	--	--	--	--	--	--	--	--	--
comp24382_c0	793	290980450	XP_002672945.1	1162	9.12e-159	predicted protein [Naegleria gruberi] >gi|284086525|gb|EFC40201.1| predicted protein [Naegleria gruberi]	290980449	XM_002672899.1	603	0	Naegleria gruberi predicted protein, mRNA	K02998	RP-SAe, RPS0	small subunit ribosomal protein SAe	http://www.genome.jp/dbget-bin/www_bget?ko:K02998	P0CQ56	678	2.63e-86	40S ribosomal protein S0 OS=Cryptococcus neoformans var. neoformans serotype D (strain JEC21 / ATCC MYA-565) GN=RPS0 PE=3 SV=1	PF00318	Ribosomal protein S2	GO:0042254//GO:0006412	ribosome biogenesis//translation	GO:0003735	structural constituent of ribosome	GO:0005840//GO:0005622//GO:0015935	ribosome//intracellular//small ribosomal subunit	KOG0830	40S ribosomal protein SA (P40)/Laminin receptor 1
comp127330_c0	208	326494534	BAJ94386.1	184	7.37e-15	predicted protein [Hordeum vulgare subsp. vulgare]	--	--	--	--	--	--	--	--	--	C0LGJ1	166	2.07e-13	Probable LRR receptor-like serine/threonine-protein kinase At1g74360 OS=Arabidopsis thaliana GN=At1g74360 PE=1 SV=1	PF00560	Leucine Rich Repeat	--	--	GO:0005515//GO:0016772	protein binding//transferase activity, transferring phosphorus-containing groups	--	--	--	--
comp200696_c0	255	--	--	--	--	--	--	--	--	--	--	--	--	--	--	--	--	--	--	--	--	--	--	--	--	--	--	--	--
comp96096_c0	416	297810185	XP_002872976.1	230	1.3e-21	hypothetical protein ARALYDRAFT_912253 [Arabidopsis lyrata subsp. lyrata] >gi|297318813|gb|EFH49235.1| hypothetical protein ARALYDRAFT_912253 [Arabidopsis lyrata subsp. lyrata]	--	--	--	--	--	--	--	--	--	Q8L9K1	232	1.14e-22	Ethylene-responsive transcription factor 13 OS=Arabidopsis thaliana GN=ERF13 PE=2 SV=2	PF00847	AP2 domain	GO:0006355	regulation of transcription, DNA-dependent	GO:0003677//GO:0003700	DNA binding//sequence-specific DNA binding transcription factor activity	GO:0005634//GO:0005667	nucleus//transcription factor complex	--	--
comp28393_c0	2536	302143562	CBI22123.3	577	1.38e-61	unnamed protein product [Vitis vinifera]	--	--	--	--	--	--	--	--	--	Q659C4	218	1.38e-16	La-related protein 1B OS=Homo sapiens GN=LARP1B PE=1 SV=2	--	--	--	--	--	--	--	--	KOG2590	RNA-binding protein LARP/SRO9 and related La domain proteins
comp246859_c0	240	--	--	--	--	--	--	--	--	--	--	--	--	--	--	--	--	--	--	--	--	--	--	--	--	--	--	--	--
comp21941_c0	1269	224142317	XP_002324505.1	883	1.88e-112	predicted protein [Populus trichocarpa] >gi|222865939|gb|EEF03070.1| predicted protein [Populus trichocarpa]	--	--	--	--	--	--	--	--	--	Q6J163	434	6.45e-47	Auxin-induced protein 5NG4 OS=Pinus taeda PE=2 SV=1	PF00892	EamA-like transporter family	--	--	--	--	GO:0016020	membrane	--	--
comp329416_c0	211	356510822	XP_003524133.1	201	1.03e-16	PREDICTED: uncharacterized protein LOC100802419 [Glycine max]	--	--	--	--	--	K10706	SETX, ALS4	senataxin	http://www.genome.jp/dbget-bin/www_bget?ko:K10706	--	--	--	--	--	--	--	--	--	--	--	--	--	--
comp16351_c0	387	147785015	CAN62219.1	144	1.65e-09	hypothetical protein VITISV_042912 [Vitis vinifera]	--	--	--	--	--	--	--	--	--	Q03662	140	4.6e-10	Probable glutathione S-transferase OS=Nicotiana tabacum PE=2 SV=1	--	--	GO:0050896	response to stimulus	--	--	--	--	--	--
comp40987_c0	568	167857805	ACA03877.1	275	4.04e-26	chloroplast zebra-necrosis protein [Nicotiana benthamiana]	--	--	--	--	--	--	--	--	--	--	--	--	--	--	--	--	--	--	--	--	--	--	--
comp312457_c0	264	384490265	EIE81487.1	127	1.56e-07	hypothetical protein RO3G_06192 [Rhizopus delemar RA 99-880]	--	--	--	--	--	--	--	--	--	--	--	--	--	--	--	--	--	--	--	--	--	--	--
comp31441_c0	2448	356514168	XP_003525778.1	1128	6.81e-145	PREDICTED: ATP-dependent Clp protease proteolytic subunit-related protein 2, chloroplastic-like [Glycine max]	--	--	--	--	--	K01358	clpP, CLPP	ATP-dependent Clp protease, protease subunit	http://www.genome.jp/dbget-bin/www_bget?ko:K01358	Q9XJ36	1056	1.04e-135	ATP-dependent Clp protease proteolytic subunit-related protein 2, chloroplastic OS=Arabidopsis thaliana GN=CLPR2 PE=1 SV=1	PF01343//PF00197	Peptidase family S49//Trypsin and protease inhibitor	GO:0006508	proteolysis	GO:0004866//GO:0004252//GO:0005524//GO:0008233	endopeptidase inhibitor activity//serine-type endopeptidase activity//ATP binding//peptidase activity	GO:0005737	cytoplasm	KOG0840	ATP-dependent Clp protease, proteolytic subunit
comp25523_c0	834	225435780	XP_002285740.1	300	1.08e-30	PREDICTED: uncharacterized protein LOC100260500 [Vitis vinifera] >gi|297746488|emb|CBI16544.3| unnamed protein product [Vitis vinifera]	225435779	XM_002285704.1	49	1.09e-14	PREDICTED: Vitis vinifera uncharacterized LOC100260500 (LOC100260500), mRNA	--	--	--	--	--	--	--	--	--	--	--	--	--	--	--	--	--	--
comp30010_c0	1498	255541684	XP_002511906.1	1853	0	BRASSINOSTEROID INSENSITIVE 1-associated receptor kinase 1 precursor, putative [Ricinus communis] >gi|223549086|gb|EEF50575.1| BRASSINOSTEROID INSENSITIVE 1-associated receptor kinase 1 precursor, putative [Ricinus communis]	255541683	XM_002511860.1	421	0	Ricinus communis BRASSINOSTEROID INSENSITIVE 1-associated receptor kinase 1 precursor, putative, mRNA	--	--	--	--	Q3EDL4	1770	0	Probable serine/threonine-protein kinase At1g01540 OS=Arabidopsis thaliana GN=At1g01540 PE=1 SV=2	PF00069//PF08057//PF00974//PF02480//PF07714	Protein kinase domain//Erythromycin resistance leader peptide//Rhabdovirus spike glycoprotein//Alphaherpesvirus glycoprotein E//Protein tyrosine kinase	GO:0016310//GO:0009069//GO:0006468//GO:0000186//GO:0007178//GO:0046677	phosphorylation//serine family amino acid metabolic process//protein phosphorylation//activation of MAPKK activity//transmembrane receptor protein serine/threonine kinase signaling pathway//response to antibiotic	GO:0005524//GO:0004709//GO:0004672	ATP binding//MAP kinase kinase kinase activity//protein kinase activity	GO:0016020//GO:0019031	membrane//viral envelope	--	--
comp26705_c0	316	--	--	--	--	--	--	--	--	--	--	--	--	--	--	--	--	--	--	--	--	--	--	--	--	--	--	--	--
comp17756_c0	1228	359488192	XP_002274329.2	1429	0	PREDICTED: probable receptor-like serine/threonine-protein kinase At5g57670-like [Vitis vinifera] >gi|296087159|emb|CBI33533.3| unnamed protein product [Vitis vinifera]	217074711	BT053055.1	259	2.98e-131	Medicago truncatula clone MTYFL_FM_FN_FO1G-K-21 unknown mRNA	--	--	--	--	Q9SFT7	489	6.54e-55	Serine/threonine-protein kinase At3g07070 OS=Arabidopsis thaliana GN=At3g07070 PE=2 SV=1	PF07714//PF00069	Protein tyrosine kinase//Protein kinase domain	GO:0016310//GO:0006468//GO:0009069	phosphorylation//protein phosphorylation//serine family amino acid metabolic process	GO:0004674//GO:0004672//GO:0005524	protein serine/threonine kinase activity//protein kinase activity//ATP binding	--	--	--	--
comp145718_c0	625	297733853	CBI15100.3	308	8.5e-31	unnamed protein product [Vitis vinifera]	--	--	--	--	--	--	--	--	--	P34909	177	1.32e-13	General negative regulator of transcription subunit 4 OS=Saccharomyces cerevisiae (strain ATCC 204508 / S288c) GN=MOT2 PE=1 SV=1	PF00097//PF14634//PF13639	Zinc finger, C3HC4 type (RING finger)//zinc-RING finger domain//Ring finger domain	--	--	GO:0008270//GO:0005515//GO:0046872	zinc ion binding//protein binding//metal ion binding	--	--	KOG2068	MOT2 transcription factor
comp129038_c0	351	--	--	--	--	--	--	--	--	--	--	--	--	--	--	--	--	--	--	--	--	--	--	--	--	--	--	--	--
comp338339_c0	278	302772252	XP_002969544.1	195	1.27e-16	hypothetical protein SELMODRAFT_170698 [Selaginella moellendorffii] >gi|300163020|gb|EFJ29632.1| hypothetical protein SELMODRAFT_170698 [Selaginella moellendorffii]	449489698	XM_004158342.1	47	4.35e-14	PREDICTED: Cucumis sativus protein XAP5 CIRCADIAN TIMEKEEPER-like (LOC101213848), mRNA	K13119	FAM50, XAP5	protein FAM50	http://www.genome.jp/dbget-bin/www_bget?ko:K13119	Q69JZ7	161	7.02e-13	Protein XAP5 CIRCADIAN TIMEKEEPER OS=Oryza sativa subsp. japonica GN=XCT PE=2 SV=1	--	--	--	--	--	--	--	--	KOG2894	Uncharacterized conserved protein XAP-5
comp27105_c1	860	224132280	XP_002321300.1	771	4.54e-93	predicted protein [Populus trichocarpa] >gi|222862073|gb|EEE99615.1| predicted protein [Populus trichocarpa]	--	--	--	--	--	--	--	--	--	--	--	--	--	--	--	--	--	--	--	--	--	--	--
comp125261_c0	302	29501368	AAO74862.1	125	1.31e-06	fetuin long form [Cyprinus carpio]	29501367	AY225965.1	119	4.51e-54	Cyprinus carpio fetuin long form mRNA, complete cds	--	--	--	--	--	--	--	--	--	--	--	--	--	--	--	--	--	--
comp248200_c0	314	--	--	--	--	--	--	--	--	--	--	--	--	--	--	--	--	--	--	--	--	--	--	--	--	--	--	--	--
comp21756_c1	498	--	--	--	--	--	--	--	--	--	--	--	--	--	--	--	--	--	--	--	--	--	--	--	--	--	--	--	--
comp8663_c0	896	--	--	--	--	--	--	--	--	--	--	--	--	--	--	--	--	--	--	--	--	--	--	--	--	--	--	--	--
comp79190_c0	313	--	--	--	--	--	--	--	--	--	--	--	--	--	--	--	--	--	--	PF14554	VEGF heparin-binding domain	--	--	GO:0008201	heparin binding	--	--	--	--
comp115149_c0	435	359476082	XP_002282025.2	485	1.73e-57	PREDICTED: uncharacterized protein LOC100257807 [Vitis vinifera] >gi|296081950|emb|CBI20955.3| unnamed protein product [Vitis vinifera]	--	--	--	--	--	--	--	--	--	--	--	--	--	--	--	--	--	--	--	--	--	--	--
comp24390_c0	403	--	--	--	--	--	--	--	--	--	--	--	--	--	--	--	--	--	--	--	--	--	--	--	--	--	--	--	--
comp25672_c0	862	225440175	XP_002283436.1	923	8.06e-117	PREDICTED: protein kinase and PP2C-like domain-containing protein isoform 1 [Vitis vinifera] >gi|297741696|emb|CBI32828.3| unnamed protein product [Vitis vinifera]	--	--	--	--	--	--	--	--	--	Q5JJY4	883	3.7e-112	Protein kinase and PP2C-like domain-containing protein OS=Oryza sativa subsp. japonica GN=Os01g0541900 PE=2 SV=1	PF07228//PF00481	Stage II sporulation protein E (SpoIIE)//Protein phosphatase 2C	GO:0009069//GO:0006468//GO:0016310	serine family amino acid metabolic process//protein phosphorylation//phosphorylation	GO:0005524//GO:0004674//GO:0003824	ATP binding//protein serine/threonine kinase activity//catalytic activity	--	--	KOG0698	Serine/threonine protein phosphatase
comp18910_c0	228	--	--	--	--	--	--	--	--	--	--	--	--	--	--	--	--	--	--	--	--	--	--	--	--	--	--	--	--
comp149868_c0	250	--	--	--	--	--	--	--	--	--	--	--	--	--	--	--	--	--	--	--	--	--	--	--	--	--	--	--	--
comp26468_c0	1245	298205235	CBI17294.3	1682	0	unnamed protein product [Vitis vinifera]	460415633	XM_004253115.1	332	7.94e-172	PREDICTED: Solanum lycopersicum kinesin-like protein KIN12B-like (LOC101262096), mRNA	K10400	KIF15	kinesin family member 15	http://www.genome.jp/dbget-bin/www_bget?ko:K10400	Q8L7Y8	1547	0	Kinesin-like protein KIN12B OS=Arabidopsis thaliana GN=KIN12B PE=1 SV=1	PF00225	Kinesin motor domain	GO:0007018//GO:0007017	microtubule-based movement//microtubule-based process	GO:0008017//GO:0003777//GO:0005524	microtubule binding//microtubule motor activity//ATP binding	GO:0005874//GO:0045298	microtubule//tubulin complex	KOG4280	Kinesin-like protein
comp30316_c0	2050	224075499	XP_002304655.1	1933	0	predicted protein [Populus trichocarpa] >gi|222842087|gb|EEE79634.1| predicted protein [Populus trichocarpa]	--	--	--	--	--	--	--	--	--	Q5UNY4	544	5.63e-59	Uncharacterized protein L728 OS=Acanthamoeba polyphaga mimivirus GN=MIMI_L728 PE=4 SV=1	--	--	--	--	--	--	--	--	--	--
comp322039_c0	227	297734240	CBI15487.3	103	5.28e-07	unnamed protein product [Vitis vinifera]	--	--	--	--	--	--	--	--	--	--	--	--	--	--	--	--	--	--	--	--	--	--	--
comp181586_c0	433	--	--	--	--	--	--	--	--	--	--	--	--	--	--	--	--	--	--	--	--	--	--	--	--	--	--	--	--
comp16651_c0	539	--	--	--	--	--	--	--	--	--	--	--	--	--	--	--	--	--	--	--	--	--	--	--	--	--	--	--	--
comp401310_c0	267	--	--	--	--	--	--	--	--	--	--	--	--	--	--	--	--	--	--	PF02892	BED zinc finger	--	--	GO:0003677	DNA binding	--	--	--	--
comp160086_c0	282	--	--	--	--	--	--	--	--	--	--	--	--	--	--	--	--	--	--	--	--	--	--	--	--	--	--	--	--
comp156413_c0	249	--	--	--	--	--	--	--	--	--	--	--	--	--	--	--	--	--	--	--	--	--	--	--	--	--	--	--	--
comp28509_c0	845	--	--	--	--	--	--	--	--	--	--	--	--	--	--	--	--	--	--	--	--	--	--	--	--	--	--	--	--
comp31708_c1	1294	225453772	XP_002270342.1	762	8.84e-91	PREDICTED: ankyrin repeat and zinc finger domain-containing protein 1-like [Vitis vinifera]	--	--	--	--	--	--	--	--	--	O74977	245	5.26e-21	VMS1 homolog C1827.04 OS=Schizosaccharomyces pombe (strain 972 / ATCC 24843) GN=SPCC1827.04 PE=1 SV=1	PF13606//PF01499//PF00740//PF09128//PF00023	Ankyrin repeat//Herpesvirus UL25 family//Parvovirus coat protein VP2//Regulator of G protein signalling-like domain//Ankyrin repeat	GO:0043087//GO:0019072	regulation of GTPase activity//viral genome packaging	GO:0005515//GO:0005198//GO:0005089	protein binding//structural molecule activity//Rho guanyl-nucleotide exchange factor activity	GO:0005737//GO:0042025//GO:0019028	cytoplasm//host cell nucleus//viral capsid	KOG2505	Ankyrin repeat protein
comp125751_c0	446	--	--	--	--	--	--	--	--	--	--	--	--	--	--	--	--	--	--	--	--	--	--	--	--	--	--	--	--
comp14570_c0	1190	224111906	XP_002332859.1	840	2.99e-108	predicted protein [Populus trichocarpa] >gi|222833661|gb|EEE72138.1| predicted protein [Populus trichocarpa]	--	--	--	--	--	--	--	--	--	P0C5E2	816	1.98e-100	Probable serine/threonine-protein kinase At1g18390 OS=Arabidopsis thaliana GN=At1g18390 PE=1 SV=2	PF07714//PF00069//PF06293	Protein tyrosine kinase//Protein kinase domain//Lipopolysaccharide kinase (Kdo/WaaP) family	GO:0016310//GO:0006468//GO:0009069//GO:0009103	phosphorylation//protein phosphorylation//serine family amino acid metabolic process//lipopolysaccharide biosynthetic process	GO:0005524//GO:0004672//GO:0016773//GO:0004674	ATP binding//protein kinase activity//phosphotransferase activity, alcohol group as acceptor//protein serine/threonine kinase activity	GO:0016020	membrane	--	--
comp33006_c0	841	--	--	--	--	--	--	--	--	--	--	--	--	--	--	--	--	--	--	PF07782	DC-STAMP-like protein	--	--	--	--	GO:0016021	integral to membrane	--	--
comp33577_c0	2524	359483765	XP_002273740.2	2152	0	PREDICTED: uncharacterized protein LOC100243637 [Vitis vinifera] >gi|297740418|emb|CBI30600.3| unnamed protein product [Vitis vinifera]	211953320	FJ373584.1	382	0	Helianthus petiolaris necrotic spotted lesions 1 gene, partial cds	--	--	--	--	Q9SGN6	1738	0	MACPF domain-containing protein NSL1 OS=Arabidopsis thaliana GN=NSL1 PE=1 SV=1	--	--	--	--	--	--	--	--	--	--
comp152246_c0	353	--	--	--	--	--	--	--	--	--	--	--	--	--	--	--	--	--	--	--	--	--	--	--	--	--	--	--	--
comp24160_c0	225	--	--	--	--	--	--	--	--	--	--	--	--	--	--	--	--	--	--	--	--	--	--	--	--	--	--	--	--
comp16429_c0	301	--	--	--	--	--	--	--	--	--	--	--	--	--	--	--	--	--	--	--	--	--	--	--	--	--	--	--	--
comp28043_c0	1284	224139714	XP_002323241.1	918	1.37e-117	predicted protein [Populus trichocarpa] >gi|222867871|gb|EEF05002.1| predicted protein [Populus trichocarpa]	326521873	AK372868.1	71	1.01e-26	Hordeum vulgare subsp. vulgare mRNA for predicted protein, complete cds, clone: NIASHv3014J05	--	--	--	--	Q8RY82	827	4.26e-105	F-box protein At2g32560 OS=Arabidopsis thaliana GN=At2g32560 PE=2 SV=1	PF00646	F-box domain	--	--	GO:0005515	protein binding	--	--	--	--
comp16849_c0	256	121543733	ABM55549.1	400	2.31e-48	putative ribosomal protein Ubq/L40e [Maconellicoccus hirsutus]	170034792	XM_001845205.1	112	2.91e-50	Culex quinquefasciatus conserved hypothetical protein, mRNA	K02927	RP-L40e, RPL40	large subunit ribosomal protein L40e	http://www.genome.jp/dbget-bin/www_bget?ko:K02927	P0C224	393	1.92e-48	Ubiquitin-60S ribosomal protein L40 OS=Neurospora crassa (strain ATCC 24698 / 74-OR23-1A / CBS 708.71 / DSM 1257 / FGSC 987) GN=ubi-1 PE=1 SV=2	PF00240	Ubiquitin family	GO:0042254//GO:0006412	ribosome biogenesis//translation	GO:0005515//GO:0003735	protein binding//structural constituent of ribosome	GO:0005840	ribosome	KOG0003	Ubiquitin/60s ribosomal protein L40 fusion
comp34197_c0	824	--	--	--	--	--	--	--	--	--	--	--	--	--	--	--	--	--	--	--	--	--	--	--	--	--	--	--	--
comp70276_c0	693	359492502	XP_003634422.1	485	2.97e-54	PREDICTED: uncharacterized protein LOC100852766 [Vitis vinifera]	--	--	--	--	--	--	--	--	--	--	--	--	--	--	--	--	--	--	--	--	--	--	--
comp15833_c1	671	340396652	AEK32594.1	1052	3.07e-142	xyloglucan endotransglucosylase/hydrolase [Tagetes patula]	302035347	HM752243.1	456	0	Chrysanthemum x morifolium xyloglucan endotransglycosylase mRNA, complete cds	K08235	E2.4.1.207	xyloglucan:xyloglucosyl transferase	http://www.genome.jp/dbget-bin/www_bget?ko:K08235	Q8LER3	840	2.08e-111	Probable xyloglucan endotransglucosylase/hydrolase protein 7 OS=Arabidopsis thaliana GN=XTH7 PE=2 SV=2	PF02733//PF00722	Dak1 domain//Glycosyl hydrolases family 16	GO:0006071//GO:0005975//GO:0006073//GO:0046486	glycerol metabolic process//carbohydrate metabolic process//cellular glucan metabolic process//glycerolipid metabolic process	GO:0004553//GO:0016762//GO:0004371	hydrolase activity, hydrolyzing O-glycosyl compounds//xyloglucan:xyloglucosyl transferase activity//glycerone kinase activity	GO:0005618//GO:0048046	cell wall//apoplast	--	--
comp41075_c0	325	186512167	NP_193912.3	262	4.63e-26	derlin-2.1 [Arabidopsis thaliana] >gi|297799884|ref|XP_002867826.1| hypothetical protein ARALYDRAFT_492693 [Arabidopsis lyrata subsp. lyrata] >gi|332278209|sp|Q8VZ96.3|DER21_ARATH RecName: Full=Derlin-2.1; AltName: Full=AtDerlin2-1 >gi|17473759|gb|AAL38318.1| putative protein [Arabidopsis thaliana] >gi|24899743|gb|AAN65086.1| putative protein [Arabidopsis thaliana] >gi|297313662|gb|EFH44085.1| hy…	--	--	--	--	--	K13989	DERL2_3	Derlin-2/3	http://www.genome.jp/dbget-bin/www_bget?ko:K13989	Q8VZ96	262	3.12e-27	Derlin-2.1 OS=Arabidopsis thaliana GN=DER2.1 PE=2 SV=3	--	--	GO:0006508	proteolysis	--	--	--	--	KOG0858	Predicted membrane protein
comp24683_c0	616	116310386	CAH67397.1	486	1.52e-53	H0115B09.9 [Oryza sativa Indica Group]	--	--	--	--	--	--	--	--	--	P04323	297	5.65e-29	Retrovirus-related Pol polyprotein from transposon 17.6 OS=Drosophila melanogaster GN=pol PE=4 SV=1	PF00078	Reverse transcriptase (RNA-dependent DNA polymerase)	GO:0006278	RNA-dependent DNA replication	GO:0003964//GO:0003723	RNA-directed DNA polymerase activity//RNA binding	--	--	KOG0017	FOG: Transposon-encoded proteins with TYA, reverse transcriptase, integrase domains in various combinations
comp29365_c0	3720	296086648	CBI32283.3	3622	0	unnamed protein product [Vitis vinifera]	359479837	XM_002270473.2	683	0	PREDICTED: Vitis vinifera cohesin subunit SA-1-like (LOC100242474), mRNA	K06671	STAG1_2, SCC3, IRR1	cohesin complex subunit SA-1/2	http://www.genome.jp/dbget-bin/www_bget?ko:K06671	Q8WVM7	624	9.94e-65	Cohesin subunit SA-1 OS=Homo sapiens GN=STAG1 PE=1 SV=3	PF09026//PF02178//PF02985	Centromere protein B dimerisation domain//AT hook motif//HEAT repeat	GO:0006355	regulation of transcription, DNA-dependent	GO:0003677//GO:0005515//GO:0003682	DNA binding//protein binding//chromatin binding	GO:0005634//GO:0000775//GO:0000785	nucleus//chromosome, centromeric region//chromatin	KOG2011	Sister chromatid cohesion complex Cohesin, subunit STAG/IRR1/SCC3
comp311265_c0	239	--	--	--	--	--	--	--	--	--	--	--	--	--	--	--	--	--	--	--	--	--	--	--	--	--	--	--	--
comp328099_c0	203	--	--	--	--	--	--	--	--	--	--	--	--	--	--	--	--	--	--	--	--	--	--	--	--	--	--	--	--
comp9153_c0	321	--	--	--	--	--	--	--	--	--	--	--	--	--	--	--	--	--	--	--	--	--	--	--	--	--	--	--	--
comp17534_c1	807	147819966	CAN64898.1	268	2.45e-24	hypothetical protein VITISV_036771 [Vitis vinifera]	--	--	--	--	--	--	--	--	--	--	--	--	--	--	--	--	--	--	--	--	--	--	--
comp3505_c0	276	--	--	--	--	--	--	--	--	--	--	--	--	--	--	--	--	--	--	--	--	--	--	--	--	--	--	--	--
comp35349_c0	237	--	--	--	--	--	--	--	--	--	--	--	--	--	--	--	--	--	--	PF00197	Trypsin and protease inhibitor	--	--	GO:0004866	endopeptidase inhibitor activity	--	--	--	--
comp328278_c0	204	--	--	--	--	--	--	--	--	--	--	--	--	--	--	--	--	--	--	--	--	--	--	--	--	--	--	--	--
comp292945_c0	447	--	--	--	--	--	--	--	--	--	--	--	--	--	--	--	--	--	--	--	--	--	--	--	--	--	--	--	--
comp11139_c0	292	224082886	XP_002306878.1	459	3.53e-55	predicted protein [Populus trichocarpa] >gi|222856327|gb|EEE93874.1| predicted protein [Populus trichocarpa]	224134251	XM_002327757.1	99	5.7e-43	Populus trichocarpa predicted protein, mRNA	--	--	--	--	Q9FWR5	454	1.52e-55	Gamma carbonic anhydrase 1, mitochondrial OS=Arabidopsis thaliana GN=GAMMACA1 PE=1 SV=1	--	--	--	--	GO:0016740	transferase activity	GO:0005747	mitochondrial respiratory chain complex I	--	--
comp216948_c0	323	--	--	--	--	--	--	--	--	--	--	--	--	--	--	--	--	--	--	--	--	--	--	--	--	--	--	--	--
comp24529_c0	1112	356507192	XP_003522354.1	614	1.41e-69	PREDICTED: uncharacterized protein LOC100816258 [Glycine max]	460380856	XM_004236122.1	135	2.3e-62	PREDICTED: Solanum lycopersicum uncharacterized LOC101265221 (LOC101265221), mRNA	--	--	--	--	--	--	--	--	--	--	--	--	--	--	--	--	--	--
comp311942_c0	220	--	--	--	--	--	--	--	--	--	--	--	--	--	--	--	--	--	--	--	--	--	--	--	--	--	--	--	--
comp127100_c0	237	--	--	--	--	--	--	--	--	--	--	--	--	--	--	--	--	--	--	--	--	--	--	--	--	--	--	--	--
comp293837_c0	219	--	--	--	--	--	--	--	--	--	--	--	--	--	--	--	--	--	--	--	--	--	--	--	--	--	--	--	--
comp261894_c0	216	--	--	--	--	--	--	--	--	--	--	--	--	--	--	--	--	--	--	PF02902	Ulp1 protease family, C-terminal catalytic domain	GO:0006508	proteolysis	GO:0008234	cysteine-type peptidase activity	--	--	--	--
comp29213_c0	2877	297742796	CBI35476.3	2817	0	unnamed protein product [Vitis vinifera]	--	--	--	--	--	--	--	--	--	Q9H7Z3	336	1.8e-30	Protein NRDE2 homolog OS=Homo sapiens GN=NRDE2 PE=1 SV=3	--	--	--	--	--	--	--	--	KOG1972	Uncharacterized conserved protein
comp37432_c0	937	225433185	XP_002281616.1	385	8.12e-43	PREDICTED: dCTP pyrophosphatase 1 [Vitis vinifera]	--	--	--	--	--	--	--	--	--	Q9QY93	255	9.15e-25	dCTP pyrophosphatase 1 OS=Mus musculus GN=Dctpp1 PE=1 SV=1	--	--	--	--	--	--	--	--	--	--
comp180941_c0	216	--	--	--	--	--	--	--	--	--	--	--	--	--	--	--	--	--	--	--	--	--	--	--	--	--	--	--	--
comp104045_c0	570	359494801	XP_003634843.1	758	1.42e-98	PREDICTED: uncharacterized oxidoreductase C23D3.11-like [Vitis vinifera] >gi|296090641|emb|CBI41040.3| unnamed protein product [Vitis vinifera]	--	--	--	--	--	--	--	--	--	P14061	241	6.57e-23	Estradiol 17-beta-dehydrogenase 1 OS=Homo sapiens GN=HSD17B1 PE=1 SV=3	PF00106	short chain dehydrogenase	GO:0008152//GO:0055114	metabolic process//oxidation-reduction process	GO:0016491//GO:0000166	oxidoreductase activity//nucleotide binding	--	--	KOG1209	1-Acyl dihydroxyacetone phosphate reductase and related dehydrogenases
comp318786_c0	229	--	--	--	--	--	--	--	--	--	--	--	--	--	--	--	--	--	--	PF06220	U1 zinc finger	--	--	GO:0008270	zinc ion binding	--	--	--	--
comp26666_c0	1833	147833306	CAN68529.1	2251	0	hypothetical protein VITISV_032933 [Vitis vinifera]	470144140	XM_004307674.1	329	5.49e-170	PREDICTED: Fragaria vesca subsp. vesca structural maintenance of chromosomes protein 2-1-like (LOC101301143), mRNA	K06674	SMC2	structural maintenance of chromosome 2	http://www.genome.jp/dbget-bin/www_bget?ko:K06674	Q9C5Y4	2082	0	Structural maintenance of chromosomes protein 2-1 OS=Arabidopsis thaliana GN=SMC2-1 PE=2 SV=2	PF04728//PF00005//PF06470//PF10473//PF05531//PF06009//PF04513//PF00015	Lipoprotein leucine-zipper//ABC transporter//SMC proteins Flexible Hinge Domain//Leucine-rich repeats of kinetochore protein Cenp-F/LEK1//Nucleopolyhedrovirus P10 protein//Laminin Domain II//Baculovirus polyhedron envelope protein, PEP, C terminus//Methyl-accepting chemotaxis protein (MCP) signalling domain	GO:0007165//GO:0007155//GO:0051276	signal transduction//cell adhesion//chromosome organization	GO:0005198//GO:0008134//GO:0005515//GO:0005524//GO:0004871//GO:0016887//GO:0045502//GO:0042803	structural molecule activity//transcription factor binding//protein binding//ATP binding//signal transducer activity//ATPase activity//dynein binding//protein homodimerization activity	GO:0005604//GO:0030286//GO:0019867//GO:0005694//GO:0005667//GO:0019028//GO:0019031//GO:0016020	basement membrane//dynein complex//outer membrane//chromosome//transcription factor complex//viral capsid//viral envelope//membrane	KOG0933	Structural maintenance of chromosome protein 2 (chromosome condensation complex Condensin, subunit E)
comp35726_c0	1044	388491038	AFK33585.1	250	1.69e-22	unknown [Medicago truncatula] >gi|388495224|gb|AFK35678.1| unknown [Medicago truncatula]	--	--	--	--	--	--	--	--	--	--	--	--	--	--	--	--	--	--	--	--	--	--	--
comp6909_c0	242	--	--	--	--	--	--	--	--	--	--	--	--	--	--	--	--	--	--	--	--	--	--	--	--	--	--	--	--
comp332657_c0	223	255551599	XP_002516845.1	245	7.85e-24	Peroxidase 27 precursor, putative [Ricinus communis] >gi|223543933|gb|EEF45459.1| Peroxidase 27 precursor, putative [Ricinus communis]	--	--	--	--	--	K00430	E1.11.1.7	peroxidase	http://www.genome.jp/dbget-bin/www_bget?ko:K00430	Q9SUT2	216	4.74e-21	Peroxidase 39 OS=Arabidopsis thaliana GN=PER39 PE=1 SV=1	PF00141	Peroxidase	GO:0006979//GO:0006804//GO:0055114	response to oxidative stress//peroxidase reaction//oxidation-reduction process	GO:0005488//GO:0016491//GO:0020037//GO:0004601	binding//oxidoreductase activity//heme binding//peroxidase activity	--	--	--	--
comp1900_c0	287	--	--	--	--	--	--	--	--	--	--	--	--	--	--	--	--	--	--	--	--	--	--	--	--	--	--	--	--
comp277798_c0	282	--	--	--	--	--	--	--	--	--	--	--	--	--	--	--	--	--	--	PF00909	Ammonium Transporter Family	GO:0015696	ammonium transport	GO:0008519	ammonium transmembrane transporter activity	GO:0016020	membrane	--	--
comp12447_c0	2344	255569273	XP_002525604.1	612	1.8e-65	conserved hypothetical protein [Ricinus communis] >gi|223535040|gb|EEF36722.1| conserved hypothetical protein [Ricinus communis]	--	--	--	--	--	--	--	--	--	P0CB21	355	2.09e-33	Uncharacterized protein At4g26450 OS=Arabidopsis thaliana GN=At4g26450 PE=4 SV=1	--	--	--	--	--	--	--	--	--	--
comp165317_c0	352	--	--	--	--	--	--	--	--	--	--	--	--	--	--	--	--	--	--	--	--	--	--	--	--	--	--	--	--
comp22363_c0	516	224126331	XP_002319812.1	469	3.78e-54	predicted protein [Populus trichocarpa] >gi|222858188|gb|EEE95735.1| predicted protein [Populus trichocarpa]	--	--	--	--	--	--	--	--	--	Q6ALV8	182	5.49e-15	Tetraacyldisaccharide 4'-kinase OS=Desulfotalea psychrophila (strain LSv54 / DSM 12343) GN=lpxK PE=3 SV=1	PF02606	Tetraacyldisaccharide-1-P 4'-kinase	GO:0009103//GO:0015940//GO:0009245	lipopolysaccharide biosynthetic process//pantothenate biosynthetic process//lipid A biosynthetic process	GO:0005524//GO:0009029	ATP binding//tetraacyldisaccharide 4'-kinase activity	--	--	--	--
comp190043_c0	251	--	--	--	--	--	--	--	--	--	--	--	--	--	--	--	--	--	--	--	--	--	--	--	--	--	--	--	--
comp27490_c0	2254	224144954	XP_002325473.1	1502	0	predicted protein [Populus trichocarpa] >gi|118486776|gb|ABK95223.1| unknown [Populus trichocarpa] >gi|222862348|gb|EEE99854.1| predicted protein [Populus trichocarpa]	255547559	XM_002514791.1	128	3.68e-58	Ricinus communis protein phosphatase-2c, putative, mRNA	--	--	--	--	Q9M8R7	1318	1.53e-172	Probable protein phosphatase 2C 33 OS=Arabidopsis thaliana GN=PPC6-1 PE=1 SV=1	PF00481	Protein phosphatase 2C	GO:0008152	metabolic process	GO:0003824	catalytic activity	GO:0005634	nucleus	KOG0698	Serine/threonine protein phosphatase
comp246541_c0	617	359484084	XP_002274185.2	661	3.21e-80	PREDICTED: uncharacterized protein LOC100242606 [Vitis vinifera]	--	--	--	--	--	--	--	--	--	--	--	--	--	--	--	--	--	--	--	--	--	--	--
comp7582_c0	244	--	--	--	--	--	--	--	--	--	--	--	--	--	--	--	--	--	--	--	--	--	--	--	--	--	--	--	--
comp31155_c0	285	--	--	--	--	--	--	--	--	--	--	--	--	--	--	Q9FZ70	118	5.52e-07	F-box/FBD/LRR-repeat protein At1g13570 OS=Arabidopsis thaliana GN=At1g13570 PE=2 SV=1	--	--	--	--	--	--	--	--	--	--
comp106685_c0	451	--	--	--	--	--	--	--	--	--	--	--	--	--	--	--	--	--	--	--	--	--	--	--	--	--	--	--	--
comp314441_c0	247	357484179	XP_003612376.1	324	3.31e-33	Glutamate receptor 3.6 [Medicago truncatula] >gi|355513711|gb|AES95334.1| Glutamate receptor 3.6 [Medicago truncatula]	--	--	--	--	--	K05387	GRIF	glutamate receptor, ionotropic, other eukaryote	http://www.genome.jp/dbget-bin/www_bget?ko:K05387	Q9C8E7	318	1.28e-33	Glutamate receptor 3.3 OS=Arabidopsis thaliana GN=GLR3.3 PE=2 SV=1	PF00060	Ligand-gated ion channel	GO:0035235//GO:0007268//GO:0006811//GO:0007165	ionotropic glutamate receptor signaling pathway//synaptic transmission//ion transport//signal transduction	GO:0004970//GO:0005234	ionotropic glutamate receptor activity//extracellular-glutamate-gated ion channel activity	GO:0030288//GO:0016020//GO:0016021	outer membrane-bounded periplasmic space//membrane//integral to membrane	KOG1052	Glutamate-gated kainate-type ion channel receptor subunit GluR5 and related subunits
comp85729_c0	247	356570460	XP_003553405.1	378	1.38e-40	PREDICTED: kinesin-4-like [Glycine max]	--	--	--	--	--	K10406	KIFC2_3	kinesin family member C2/C3	http://www.genome.jp/dbget-bin/www_bget?ko:K10406	O81635	312	9.02e-33	Kinesin-4 OS=Arabidopsis thaliana GN=ATK4 PE=1 SV=2	PF00225	Kinesin motor domain	GO:0007018//GO:0007017	microtubule-based movement//microtubule-based process	GO:0008017//GO:0005524//GO:0003777	microtubule binding//ATP binding//microtubule motor activity	GO:0005874//GO:0045298	microtubule//tubulin complex	KOG0239	Kinesin (KAR3 subfamily)
comp38669_c0	991	225457036	XP_002282787.1	274	4.5e-25	PREDICTED: uncharacterized protein LOC100243388 [Vitis vinifera]	--	--	--	--	--	--	--	--	--	--	--	--	--	PF04607	Region found in RelA / SpoT proteins	GO:0015969	guanosine tetraphosphate metabolic process	--	--	--	--	--	--
comp26028_c0	947	348162096	AEP68099.1	944	4.46e-125	chaperone-like protein of POR 1 [Nicotiana benthamiana]	--	--	--	--	--	--	--	--	--	--	--	--	--	--	--	--	--	--	--	--	--	--	--
comp31933_c0	2054	224104681	XP_002313525.1	2259	0	predicted protein [Populus trichocarpa] >gi|222849933|gb|EEE87480.1| predicted protein [Populus trichocarpa]	460411524	XM_004251112.1	622	0	PREDICTED: Solanum lycopersicum ruBisCO large subunit-binding protein subunit alpha, chloroplastic-like (LOC101266598), mRNA	--	--	--	--	P08926	2230	0	RuBisCO large subunit-binding protein subunit alpha, chloroplastic OS=Pisum sativum PE=1 SV=2	PF00118	TCP-1/cpn60 chaperonin family	GO:0009790//GO:0042026//GO:0044267//GO:0009658	embryo development//protein refolding//cellular protein metabolic process//chloroplast organization	GO:0005524	ATP binding	GO:0048046//GO:0009579//GO:0009941//GO:0009570//GO:0016020//GO:0022626//GO:0005739	apoplast//thylakoid//chloroplast envelope//chloroplast stroma//membrane//cytosolic ribosome//mitochondrion	KOG0356	Mitochondrial chaperonin, Cpn60/Hsp60p
comp27668_c0	647	--	--	--	--	--	--	--	--	--	--	--	--	--	--	--	--	--	--	--	--	--	--	--	--	--	--	--	--
comp217002_c0	393	--	--	--	--	--	--	--	--	--	--	--	--	--	--	--	--	--	--	--	--	--	--	--	--	--	--	--	--
comp185459_c0	316	340508650	EGR34312.1	141	2.39e-09	hypothetical protein IMG5_016510 [Ichthyophthirius multifiliis]	--	--	--	--	--	--	--	--	--	--	--	--	--	--	--	--	--	--	--	--	--	--	--
comp318091_c0	347	72004278	XP_780428.1	443	6.25e-51	PREDICTED: tryptophan--tRNA ligase, cytoplasmic-like isoform 3 [Strongylocentrotus purpuratus]	557324162	XM_006035062.1	55	1.99e-18	PREDICTED: Alligator sinensis tryptophanyl-tRNA synthetase (WARS), mRNA	K01867	WARS, trpS	tryptophanyl-tRNA synthetase	http://www.genome.jp/dbget-bin/www_bget?ko:K01867	P23381	411	4.18e-47	Tryptophan--tRNA ligase, cytoplasmic OS=Homo sapiens GN=WARS PE=1 SV=2	PF00579	tRNA synthetases class I (W and Y)	GO:0006418	tRNA aminoacylation for protein translation	GO:0004812//GO:0005524//GO:0000166	aminoacyl-tRNA ligase activity//ATP binding//nucleotide binding	--	--	KOG2145	Cytoplasmic tryptophanyl-tRNA synthetase
comp30846_c0	1475	387965705	AFK13834.1	266	8e-22	putative PIF1 DNA helicase/replication protein A1-like protein [Beta vulgaris subsp. vulgaris]	--	--	--	--	--	--	--	--	--	--	--	--	--	--	--	--	--	--	--	--	--	--	--
comp213573_c0	302	--	--	--	--	--	--	--	--	--	--	--	--	--	--	--	--	--	--	--	--	--	--	--	--	--	--	--	--
comp409631_c0	306	--	--	--	--	--	--	--	--	--	--	--	--	--	--	--	--	--	--	--	--	--	--	--	--	--	--	--	--
comp126478_c0	204	255551426	XP_002516759.1	304	3.34e-31	serine/threonine kinase, putative [Ricinus communis] >gi|223544132|gb|EEF45657.1| serine/threonine kinase, putative [Ricinus communis]	502106485	XM_004492901.1	71	1.39e-27	PREDICTED: Cicer arietinum probable receptor protein kinase TMK1-like (LOC101489592), mRNA	--	--	--	--	Q3ECH2	251	7.52e-25	Probable receptor-like protein kinase At1g67000 OS=Arabidopsis thaliana GN=At1g67000 PE=2 SV=2	PF07714//PF05445//PF00127//PF00069	Protein tyrosine kinase//Poxvirus serine/threonine protein kinase//Copper binding proteins, plastocyanin/azurin family//Protein kinase domain	GO:0006468//GO:0009069//GO:0016310//GO:0006118	protein phosphorylation//serine family amino acid metabolic process//phosphorylation//electron transport	GO:0005507//GO:0004674//GO:0009055//GO:0030247//GO:0004672//GO:0005524//GO:0004715	copper ion binding//protein serine/threonine kinase activity//electron carrier activity//polysaccharide binding//protein kinase activity//ATP binding//non-membrane spanning protein tyrosine kinase activity	--	--	--	--
comp29812_c0	1019	147781092	CAN71587.1	145	1.01e-07	hypothetical protein VITISV_027229 [Vitis vinifera]	--	--	--	--	--	--	--	--	--	--	--	--	--	--	--	--	--	--	--	--	--	--	--
comp8328_c0	670	225443610	XP_002279326.1	254	2.56e-24	PREDICTED: uncharacterized protein LOC100241906 [Vitis vinifera] >gi|297740424|emb|CBI30606.3| unnamed protein product [Vitis vinifera]	--	--	--	--	--	--	--	--	--	--	--	--	--	--	--	--	--	--	--	--	--	--	--
comp138684_c0	730	296087322	CBI33696.3	379	2.01e-38	unnamed protein product [Vitis vinifera]	--	--	--	--	--	K11492	NCAPG2, LUZP5	condensin-2 complex subunit G2	http://www.genome.jp/dbget-bin/www_bget?ko:K11492	--	--	--	--	--	--	--	--	--	--	--	--	--	--
comp75355_c0	2286	147852602	CAN79543.1	429	3.68e-41	hypothetical protein VITISV_025322 [Vitis vinifera]	--	--	--	--	--	--	--	--	--	Q9SLN1	257	2.08e-21	Filament-like plant protein 7 OS=Arabidopsis thaliana GN=FPP7 PE=2 SV=2	--	--	--	--	--	--	--	--	--	--
comp1436_c0	289	--	--	--	--	--	--	--	--	--	--	--	--	--	--	--	--	--	--	PF03587	EMG1/NEP1 methyltransferase	--	--	GO:0008168	methyltransferase activity	--	--	--	--
comp29556_c0	1433	225445491	XP_002285177.1	1131	1.12e-149	PREDICTED: uncharacterized protein LOC100259301 [Vitis vinifera]	--	--	--	--	--	--	--	--	--	--	--	--	--	--	--	--	--	--	--	--	--	--	--
comp207705_c0	293	222424532	BAH20221.1	342	1.59e-38	AT2G39420 [Arabidopsis thaliana]	--	--	--	--	--	--	--	--	--	O94305	129	1.97e-08	Putative monoglyceride lipase OS=Schizosaccharomyces pombe (strain 972 / ATCC 24843) GN=SPCC5E4.05c PE=1 SV=1	PF02255//PF02230	PTS system, Lactose/Cellobiose specific IIA subunit//Phospholipase/Carboxylesterase	GO:0006810//GO:0009401//GO:0008643	transport//phosphoenolpyruvate-dependent sugar phosphotransferase system//carbohydrate transport	GO:0016787//GO:0005351	hydrolase activity//sugar:hydrogen symporter activity	GO:0016020	membrane	KOG1455	Lysophospholipase
comp17278_c2	385	255548429	XP_002515271.1	320	1.08e-32	protein binding protein, putative [Ricinus communis] >gi|223545751|gb|EEF47255.1| protein binding protein, putative [Ricinus communis]	--	--	--	--	--	--	--	--	--	--	--	--	--	PF04795	PAPA-1-like conserved region	--	--	--	--	GO:0031011	Ino80 complex	--	--
comp128777_c0	378	--	--	--	--	--	--	--	--	--	--	--	--	--	--	--	--	--	--	--	--	--	--	--	--	--	--	--	--
comp54083_c0	632	--	--	--	--	--	--	--	--	--	--	--	--	--	--	--	--	--	--	--	--	--	--	--	--	--	--	--	--
comp343_c0	336	--	--	--	--	--	--	--	--	--	--	--	--	--	--	--	--	--	--	--	--	--	--	--	--	--	--	--	--
comp29959_c0	961	15228231	NP_190352.1	166	1.1e-10	DNA binding protein [Arabidopsis thaliana] >gi|4741185|emb|CAB41851.1| hypothetical protein [Arabidopsis thaliana] >gi|189303599|gb|ACD85799.1| At3g47680 [Arabidopsis thaliana] >gi|332644797|gb|AEE78318.1| DNA binding protein [Arabidopsis thaliana]	--	--	--	--	--	--	--	--	--	Q9FHE1	155	3.99e-10	Glutathione S-transferase T3 OS=Arabidopsis thaliana GN=GSTT3 PE=2 SV=1	PF15050//PF05680	SCIMP protein//ATP synthase E chain	GO:0015992//GO:0015986	proton transport//ATP synthesis coupled proton transport	GO:0015078	hydrogen ion transmembrane transporter activity	GO:0016021//GO:0097197//GO:0001772//GO:0000276	integral to membrane//tetraspanin-enriched microdomain//immunological synapse//mitochondrial proton-transporting ATP synthase complex, coupling factor F(o)	--	--
comp26790_c1	1115	28274832	AAO34705.1	264	3.93e-24	ethylene response factor 3 [Solanum lycopersicum]	292774640	AK337832.1	83	1.86e-33	Lotus japonicus cDNA, clone: LjFL1-sab-004-AB05, HTC	K09286	EREBP	EREBP-like factor	http://www.genome.jp/dbget-bin/www_bget?ko:K09286	Q9FE67	239	3.79e-22	Ethylene-responsive transcription factor 9 OS=Arabidopsis thaliana GN=ERF9 PE=2 SV=1	PF00847	AP2 domain	GO:0006355	regulation of transcription, DNA-dependent	GO:0003700	sequence-specific DNA binding transcription factor activity	GO:0005667	transcription factor complex	--	--
comp25613_c0	2486	255561188	XP_002521606.1	2816	0	ISWI chromatin remodeling complex ATPase ISW1, putative [Ricinus communis] >gi|223539284|gb|EEF40877.1| ISWI chromatin remodeling complex ATPase ISW1, putative [Ricinus communis]	359476574	XM_002267203.2	481	0	PREDICTED: Vitis vinifera ATP-dependent DNA helicase DDM1-like (LOC100263333), mRNA	--	--	--	--	Q9XFH4	2640	0	ATP-dependent DNA helicase DDM1 OS=Arabidopsis thaliana GN=DDM1 PE=1 SV=1	PF00176//PF00271//PF13892//PF00270	SNF2 family N-terminal domain//Helicase conserved C-terminal domain//DNA-binding domain//DEAD/DEAH box helicase	--	--	GO:0008026//GO:0004386//GO:0003677//GO:0003676//GO:0016817//GO:0005524//GO:0016740	ATP-dependent helicase activity//helicase activity//DNA binding//nucleic acid binding//hydrolase activity, acting on acid anhydrides//ATP binding//transferase activity	--	--	KOG0385	Chromatin remodeling complex WSTF-ISWI, small subunit
comp73696_c0	354	--	--	--	--	--	--	--	--	--	--	--	--	--	--	--	--	--	--	--	--	--	--	--	--	--	--	--	--
comp17706_c0	287	225426558	XP_002279545.1	412	7.2e-47	PREDICTED: NAC domain-containing protein 43-like [Vitis vinifera]	312618417	HQ215846.1	87	2.62e-36	Eucalyptus gunnii wood-associated NAC domain transcription factor 1 (WND1) mRNA, complete cds	--	--	--	--	Q9LPI7	374	6.95e-43	NAC domain-containing protein 12 OS=Arabidopsis thaliana GN=NAC012 PE=2 SV=1	PF02365	No apical meristem (NAM) protein	GO:0006355//GO:0010047//GO:0009834//GO:0045893//GO:0009809	regulation of transcription, DNA-dependent//fruit dehiscence//secondary cell wall biogenesis//positive regulation of transcription, DNA-dependent//lignin biosynthetic process	GO:0043565//GO:0003677	sequence-specific DNA binding//DNA binding	GO:0005634	nucleus	--	--
comp415996_c0	210	--	--	--	--	--	--	--	--	--	--	--	--	--	--	--	--	--	--	--	--	--	--	--	--	--	--	--	--
comp254861_c0	308	225425076	XP_002271486.1	284	4.16e-28	PREDICTED: ankyrin repeat-containing protein At3g12360-like [Vitis vinifera]	--	--	--	--	--	--	--	--	--	--	--	--	--	--	--	--	--	--	--	--	--	--	--
comp78488_c0	325	--	--	--	--	--	--	--	--	--	--	--	--	--	--	--	--	--	--	PF00098	Zinc knuckle	--	--	GO:0008270//GO:0003676	zinc ion binding//nucleic acid binding	--	--	--	--
comp45510_c0	1643	297741755	CBI32887.3	568	3.28e-63	unnamed protein product [Vitis vinifera]	--	--	--	--	--	--	--	--	--	--	--	--	--	PF09177//PF02183//PF00424//PF05531//PF13851//PF08702//PF00170	Syntaxin 6, N-terminal//Homeobox associated leucine zipper//REV protein (anti-repression trans-activator protein)//Nucleopolyhedrovirus P10 protein//Growth-arrest specific micro-tubule binding//Fibrinogen alpha/beta chain family//bZIP transcription factor	GO:0007165//GO:0051258//GO:0048870//GO:0030168//GO:0006355//GO:0048193	signal transduction//protein polymerization//cell motility//platelet activation//regulation of transcription, DNA-dependent//Golgi vesicle transport	GO:0003700//GO:0005102//GO:0043565//GO:0003677//GO:0030674	sequence-specific DNA binding transcription factor activity//receptor binding//sequence-specific DNA binding//DNA binding//protein binding, bridging	GO:0005667//GO:0005634//GO:0042025//GO:0019028//GO:0005577//GO:0031514//GO:0016020	transcription factor complex//nucleus//host cell nucleus//viral capsid//fibrinogen complex//motile cilium//membrane	--	--
comp10658_c0	533	255554367	XP_002518223.1	687	1.5e-81	receptor protein kinase, putative [Ricinus communis] >gi|223542628|gb|EEF44166.1| receptor protein kinase, putative [Ricinus communis]	--	--	--	--	--	--	--	--	--	Q9LRT1	578	1.07e-67	Probably inactive leucine-rich repeat receptor-like protein kinase At3g28040 OS=Arabidopsis thaliana GN=At3g28040 PE=2 SV=1	PF00560//PF00309	Leucine Rich Repeat//Sigma-54 factor, Activator interacting domain (AID)	GO:0006468//GO:0006144//GO:0006355//GO:0055114//GO:0006352//GO:0006206//GO:0006351	protein phosphorylation//purine nucleobase metabolic process//regulation of transcription, DNA-dependent//oxidation-reduction process//DNA-dependent transcription, initiation//pyrimidine nucleobase metabolic process//transcription, DNA-dependent	GO:0003899//GO:0050321//GO:0003700//GO:0016987//GO:0005524//GO:0005515//GO:0003677//GO:0032440	DNA-directed RNA polymerase activity//tau-protein kinase activity//sequence-specific DNA binding transcription factor activity//sigma factor activity//ATP binding//protein binding//DNA binding//2-alkenal reductase [NAD(P)] activity	GO:0016021//GO:0005667//GO:0005730	integral to membrane//transcription factor complex//nucleolus	--	--
comp23298_c0	738	--	--	--	--	--	--	--	--	--	--	--	--	--	--	--	--	--	--	PF03786	D-mannonate dehydratase (UxuA)	GO:0006064	glucuronate catabolic process	GO:0008927	mannonate dehydratase activity	--	--	--	--
comp20800_c0	427	147770637	CAN64542.1	131	5.84e-07	hypothetical protein VITISV_013764 [Vitis vinifera]	--	--	--	--	--	--	--	--	--	--	--	--	--	PF03811	InsA N-terminal domain	GO:0006313	transposition, DNA-mediated	--	--	--	--	--	--
comp33248_c0	1856	225448101	XP_002273942.1	1366	2.18e-179	PREDICTED: kinetochore protein NDC80 homolog [Vitis vinifera]	--	--	--	--	--	K11547	NDC80, HEC1, TID3	kinetochore protein NDC80	http://www.genome.jp/dbget-bin/www_bget?ko:K11547	Q10198	198	1.32e-14	Kinetochore protein ndc80 OS=Schizosaccharomyces pombe (strain 972 / ATCC 24843) GN=ndc80 PE=1 SV=1	--	--	--	--	--	--	--	--	KOG0995	Centromere-associated protein HEC1
comp55153_c0	1328	225450755	XP_002283583.1	1407	0	PREDICTED: probable protein phosphatase 2C 73 [Vitis vinifera] >gi|296089709|emb|CBI39528.3| unnamed protein product [Vitis vinifera]	224123885	XM_002330197.1	181	7.39e-88	Populus trichocarpa predicted protein, mRNA	--	--	--	--	Q0WRB2	1281	2.08e-173	Probable protein phosphatase 2C 73 OS=Arabidopsis thaliana GN=PPC6-7 PE=2 SV=1	PF07228//PF00481	Stage II sporulation protein E (SpoIIE)//Protein phosphatase 2C	GO:0008152	metabolic process	GO:0003824	catalytic activity	GO:0005634//GO:0005737	nucleus//cytoplasm	KOG0698	Serine/threonine protein phosphatase
comp266090_c0	217	--	--	--	--	--	--	--	--	--	--	--	--	--	--	--	--	--	--	--	--	--	--	--	--	--	--	--	--
comp25352_c0	296	171986594	ACB59277.1	253	2.17e-24	ARID/BRIGHT DNA binding domain containing protein [Lotus japonicus]	470112182	XM_004292269.1	45	6.04e-13	PREDICTED: Fragaria vesca subsp. vesca uncharacterized LOC101313865 (LOC101313865), mRNA	--	--	--	--	Q0WNR6	199	7.44e-18	AT-rich interactive domain-containing protein 5 OS=Arabidopsis thaliana GN=ARID5 PE=2 SV=1	--	--	--	--	--	--	--	--	--	--
comp32668_c0	1306	122216326	Q3L181.1	934	1.06e-140	RecName: Full=Perakine reductase >gi|59896631|gb|AAX11684.1| perakine reductase [Rauvolfia serpentina]	--	--	--	--	--	--	--	--	--	Q3L181	934	7.57e-142	Perakine reductase OS=Rauvolfia serpentina GN=PR PE=1 SV=1	--	--	GO:0055114//GO:0009820	oxidation-reduction process//alkaloid metabolic process	GO:0016491	oxidoreductase activity	--	--	KOG1575	Voltage-gated shaker-like K+ channel, subunit beta/KCNAB
comp26254_c0	1039	224173639	XP_002339794.1	376	1.37e-40	predicted protein [Populus trichocarpa] >gi|222832256|gb|EEE70733.1| predicted protein [Populus trichocarpa]	--	--	--	--	--	--	--	--	--	--	--	--	--	PF02298	Plastocyanin-like domain	GO:0006118	electron transport	GO:0005507//GO:0009055	copper ion binding//electron carrier activity	--	--	--	--
comp136801_c0	471	356518106	XP_003527723.1	553	6.71e-68	PREDICTED: probable carbohydrate esterase At4g34215-like [Glycine max]	--	--	--	--	--	--	--	--	--	Q8L9J9	403	3.61e-47	Probable carbohydrate esterase At4g34215 OS=Arabidopsis thaliana GN=At4g34215 PE=1 SV=2	--	--	--	--	--	--	--	--	--	--
comp163232_c0	920	12597806	AAG60117.1	377	1.6e-67	copia-type polyprotein, putative [Arabidopsis thaliana]	--	--	--	--	--	--	--	--	--	P92519	205	4.32e-29	Uncharacterized mitochondrial protein AtMg00810 OS=Arabidopsis thaliana GN=AtMg00810 PE=4 SV=1	--	--	--	--	--	--	--	--	--	--
comp30258_c0	1007	81074911	ABB55378.1	345	6.82e-36	histone deacetylase-like protein-like [Solanum tuberosum]	--	--	--	--	--	--	--	--	--	Q6V9I6	285	7.99e-28	Histone deacetylase HDT1 OS=Solanum chacoense GN=HDT1 PE=2 SV=1	PF05764//PF03896//PF02724//PF05793//PF04147	YL1 nuclear protein//Translocon-associated protein (TRAP), alpha subunit//CDC45-like protein//Transcription initiation factor IIF, alpha subunit (TFIIF-alpha)//Nop14-like family	GO:0006270//GO:0006355//GO:0045893	DNA replication initiation//regulation of transcription, DNA-dependent//positive regulation of transcription, DNA-dependent	GO:0003677	DNA binding	GO:0005783//GO:0005634//GO:0032040	endoplasmic reticulum//nucleus//small-subunit processome	--	--
comp124990_c0	452	--	--	--	--	--	--	--	--	--	--	--	--	--	--	--	--	--	--	--	--	--	--	--	--	--	--	--	--
comp173200_c0	216	--	--	--	--	--	--	--	--	--	--	--	--	--	--	--	--	--	--	--	--	--	--	--	--	--	--	--	--
comp154057_c0	222	--	--	--	--	--	--	--	--	--	--	--	--	--	--	--	--	--	--	--	--	--	--	--	--	--	--	--	--
comp16972_c0	614	--	--	--	--	--	--	--	--	--	--	--	--	--	--	--	--	--	--	--	--	--	--	--	--	--	--	--	--
comp314474_c0	312	296087555	CBI34144.3	293	8.18e-30	unnamed protein product [Vitis vinifera]	--	--	--	--	--	--	--	--	--	Q9SCT4	128	6.16e-08	Probably inactive leucine-rich repeat receptor-like protein kinase IMK2 OS=Arabidopsis thaliana GN=IMK2 PE=1 SV=1	PF00560	Leucine Rich Repeat	--	--	GO:0005515	protein binding	--	--	--	--
comp564_c0	334	321155966	CBZ05769.1	301	5.77e-33	glucan endo-1,3-beta glucosidase [Fagus sylvatica]	--	--	--	--	--	--	--	--	--	P23547	286	4.9e-30	Glucan endo-1,3-beta-glucosidase, acidic isoform GI9 OS=Nicotiana tabacum GN=PR2 PE=1 SV=1	PF00332	Glycosyl hydrolases family 17	GO:0005975	carbohydrate metabolic process	GO:0004553//GO:0043169	hydrolase activity, hydrolyzing O-glycosyl compounds//cation binding	--	--	--	--
comp30874_c0	1451	--	--	--	--	--	--	--	--	--	--	--	--	--	--	--	--	--	--	--	--	--	--	--	--	--	--	--	--
comp190186_c0	408	356563401	XP_003549952.1	548	1.07e-64	PREDICTED: high affinity cationic amino acid transporter 1-like [Glycine max]	224126612	XM_002329562.1	150	3.68e-71	Populus trichocarpa cationic amino acid transporter (PTRCAT6), mRNA	--	--	--	--	Q9LZ20	373	3.98e-41	Cationic amino acid transporter 6, chloroplastic OS=Arabidopsis thaliana GN=CAT6 PE=2 SV=1	PF13520//PF00324//PF03845	Amino acid permease//Amino acid permease//Spore germination protein	GO:0009847//GO:0003333//GO:0006865//GO:0055085//GO:0006810	spore germination//amino acid transmembrane transport//amino acid transport//transmembrane transport//transport	GO:0015171	amino acid transmembrane transporter activity	GO:0016021//GO:0016020	integral to membrane//membrane	KOG1286	Amino acid transporters
comp176216_c0	309	--	--	--	--	--	--	--	--	--	--	--	--	--	--	--	--	--	--	--	--	--	--	--	--	--	--	--	--
comp240908_c0	308	255579679	XP_002530679.1	402	2.68e-43	DNA helicase hus2, putative [Ricinus communis] >gi|223529772|gb|EEF31710.1| DNA helicase hus2, putative [Ricinus communis]	--	--	--	--	--	K10901	BLM, RECQL3, SGS1	bloom syndrome protein	http://www.genome.jp/dbget-bin/www_bget?ko:K10901	Q8L840	257	5.28e-25	ATP-dependent DNA helicase Q-like 4A OS=Arabidopsis thaliana GN=RECQL4A PE=2 SV=1	PF00633//PF00570	Helix-hairpin-helix motif//HRDC domain	GO:0006310//GO:0006281//GO:0006260	DNA recombination//DNA repair//DNA replication	GO:0003676//GO:0043140//GO:0005524//GO:0003677	nucleic acid binding//ATP-dependent 3'-5' DNA helicase activity//ATP binding//DNA binding	GO:0005622//GO:0005657	intracellular//replication fork	--	--
comp26816_c0	786	--	--	--	--	--	--	--	--	--	--	--	--	--	--	--	--	--	--	--	--	--	--	--	--	--	--	--	--
comp32306_c1	369	--	--	--	--	--	--	--	--	--	--	--	--	--	--	--	--	--	--	--	--	--	--	--	--	--	--	--	--
comp157089_c0	724	--	--	--	--	--	--	--	--	--	--	--	--	--	--	--	--	--	--	--	--	--	--	--	--	--	--	--	--
comp22568_c0	679	--	--	--	--	--	--	--	--	--	--	--	--	--	--	--	--	--	--	PF02866	lactate/malate dehydrogenase, alpha/beta C-terminal domain	GO:0055114	oxidation-reduction process	GO:0016616	oxidoreductase activity, acting on the CH-OH group of donors, NAD or NADP as acceptor	--	--	--	--
comp34730_c1	3456	166245160	BAG06272.1	5078	0	cellulose synthase Z632 [Zinnia elegans]	166245159	AB377520.1	2685	0	Zinnia elegans Z632 mRNA for cellulose synthase Z632, complete cds	K10999	CESA	cellulose synthase A	http://www.genome.jp/dbget-bin/www_bget?ko:K10999	Q94JQ6	4269	0	Cellulose synthase A catalytic subunit 6 [UDP-forming] OS=Arabidopsis thaliana GN=CESA6 PE=1 SV=2	PF03552//PF02318	Cellulose synthase//FYVE-type zinc finger	GO:0005985//GO:0030244//GO:0006886//GO:0005982//GO:0006011	sucrose metabolic process//cellulose biosynthetic process//intracellular protein transport//starch metabolic process//UDP-glucose metabolic process	GO:0008270//GO:0017137//GO:0016760//GO:0046872	zinc ion binding//Rab GTPase binding//cellulose synthase (UDP-forming) activity//metal ion binding	GO:0016020//GO:0016021	membrane//integral to membrane	--	--
comp4437_c1	373	224089945	XP_002308876.1	341	4.17e-35	chromatin remodeling complex subunit [Populus trichocarpa] >gi|222854852|gb|EEE92399.1| chromatin remodeling complex subunit [Populus trichocarpa]	--	--	--	--	--	K15711	SMARCA3, HLTF	SWI/SNF-related matrix-associated actin-dependent regulator of chromatin subfamily A3	http://www.genome.jp/dbget-bin/www_bget?ko:K15711	Q9FF61	292	1.79e-29	Putative SWI/SNF-related matrix-associated actin-dependent regulator of chromatin subfamily A member 3-like 1 OS=Arabidopsis thaliana GN=At5g05130 PE=2 SV=1	PF00560//PF04218//PF02796	Leucine Rich Repeat//CENP-B N-terminal DNA-binding domain//Helix-turn-helix domain of resolvase	GO:0006310	DNA recombination	GO:0043167//GO:0000150//GO:0003677//GO:0005515//GO:1901363//GO:0097159	ion binding//recombinase activity//DNA binding//protein binding//heterocyclic compound binding//organic cyclic compound binding	--	--	--	--
comp35326_c0	1820	224092554	XP_002309659.1	2139	0	predicted protein [Populus trichocarpa] >gi|222855635|gb|EEE93182.1| predicted protein [Populus trichocarpa]	224143257	XM_002324860.1	535	0	Populus trichocarpa predicted protein, mRNA	K00811	ASP5	aspartate aminotransferase, chloroplastic	http://www.genome.jp/dbget-bin/www_bget?ko:K00811	P46248	2055	0	Aspartate aminotransferase, chloroplastic OS=Arabidopsis thaliana GN=ASP5 PE=1 SV=2	PF00155	Aminotransferase class I and II	GO:0046686//GO:0006531//GO:0006571//GO:0009821//GO:0009409//GO:0000162//GO:0006536//GO:0009058//GO:0006525//GO:0006520//GO:0006560//GO:0006522//GO:0015976//GO:0006534//GO:0006107//GO:0009094	response to cadmium ion//aspartate metabolic process//tyrosine biosynthetic process//alkaloid biosynthetic process//response to cold//tryptophan biosynthetic process//glutamate metabolic process//biosynthetic process//arginine metabolic process//cellular amino acid metabolic process//proline metabolic process//alanine metabolic process//carbon utilization//cysteine metabolic process//oxaloacetate…	GO:0004069//GO:0080130//GO:0030170	L-aspartate:2-oxoglutarate aminotransferase activity//L-phenylalanine:2-oxoglutarate aminotransferase activity//pyridoxal phosphate binding	GO:0009570//GO:0009941//GO:0010319//GO:0048046	chloroplast stroma//chloroplast envelope//stromule//apoplast	KOG1411	Aspartate aminotransferase/Glutamic oxaloacetic transaminase AAT1/GOT2
comp138523_c0	277	--	--	--	--	--	--	--	--	--	--	--	--	--	--	--	--	--	--	--	--	--	--	--	--	--	--	--	--
comp343740_c0	233	--	--	--	--	--	--	--	--	--	--	--	--	--	--	--	--	--	--	--	--	--	--	--	--	--	--	--	--
comp97370_c0	471	--	--	--	--	--	--	--	--	--	--	--	--	--	--	--	--	--	--	--	--	--	--	--	--	--	--	--	--
comp26144_c0	350	--	--	--	--	--	323500678	HQ222361.1	136	1.88e-63	Helianthus annuus cultivar HA383 clone BAC P102A12, complete sequence	--	--	--	--	--	--	--	--	--	--	--	--	--	--	--	--	--	--
comp21603_c0	326	--	--	--	--	--	--	--	--	--	--	--	--	--	--	--	--	--	--	--	--	--	--	--	--	--	--	--	--
comp23951_c0	478	297848060	XP_002891911.1	94	4.37e-07	thylakoid lumen 18.3 kDa protein [Arabidopsis lyrata subsp. lyrata] >gi|297337753|gb|EFH68170.1| thylakoid lumen 18.3 kDa protein [Arabidopsis lyrata subsp. lyrata]	--	--	--	--	--	--	--	--	--	Q6ATY4	88	1.55e-07	UPF0603 protein Os05g0401100, chloroplastic OS=Oryza sativa subsp. japonica GN=Os05g0401100 PE=3 SV=1	--	--	--	--	--	--	--	--	--	--
comp23137_c0	381	363739435	XP_003642170.1	516	8.73e-65	PREDICTED: 40S ribosomal protein S15a [Gallus gallus]	145524396	XM_001447989.1	41	1.34e-10	Paramecium tetraurelia hypothetical protein (GSPATT00015506001) partial mRNA	K02957	RP-S15Ae, RPS15A	small subunit ribosomal protein S15Ae	http://www.genome.jp/dbget-bin/www_bget?ko:K02957	Q6XIM8	509	4.02e-65	40S ribosomal protein S15a OS=Drosophila yakuba GN=RpS15Aa PE=2 SV=3	PF00410	Ribosomal protein S8	GO:0045787//GO:0006412//GO:0008284//GO:0042254	positive regulation of cell cycle//translation//positive regulation of cell proliferation//ribosome biogenesis	GO:0003735	structural constituent of ribosome	GO:0022627//GO:0005840//GO:0005739	cytosolic small ribosomal subunit//ribosome//mitochondrion	KOG1754	40S ribosomal protein S15/S22
comp14523_c0	490	--	--	--	--	--	--	--	--	--	--	--	--	--	--	--	--	--	--	--	--	--	--	--	--	--	--	--	--
comp156122_c0	252	--	--	--	--	--	--	--	--	--	--	--	--	--	--	--	--	--	--	--	--	--	--	--	--	--	--	--	--
comp11008_c0	650	76161006	ABA40466.1	251	7.57e-24	unknown [Solanum tuberosum]	--	--	--	--	--	--	--	--	--	Q9SAV1	138	1.29e-08	Myrosinase-binding protein-like At1g52030 OS=Arabidopsis thaliana GN=F-ATMBP PE=2 SV=1	--	--	--	--	--	--	--	--	--	--
comp155169_c0	217	--	--	--	--	--	--	--	--	--	--	--	--	--	--	--	--	--	--	--	--	--	--	--	--	--	--	--	--
comp14663_c0	1767	407947974	AFU52642.1	1375	0	beta-1,3-glucanase 7 [Solanum tuberosum]	123700886	AM451239.1	128	2.87e-58	Vitis vinifera, whole genome shotgun sequence, contig VV78X003092.26, clone ENTAV 115	--	--	--	--	Q9ZQG9	833	1.18e-103	Glucan endo-1,3-beta-glucosidase 14 OS=Arabidopsis thaliana GN=At2g27500 PE=1 SV=2	PF00332	Glycosyl hydrolases family 17	GO:0005975	carbohydrate metabolic process	GO:0004553	hydrolase activity, hydrolyzing O-glycosyl compounds	--	--	--	--
comp263108_c0	255	--	--	--	--	--	--	--	--	--	--	--	--	--	--	--	--	--	--	--	--	--	--	--	--	--	--	--	--
comp124619_c0	570	--	--	--	--	--	--	--	--	--	--	--	--	--	--	--	--	--	--	--	--	--	--	--	--	--	--	--	--
comp101321_c0	569	225464083	XP_002269250.1	433	3.4e-47	PREDICTED: KH domain-containing protein At4g18375-like [Vitis vinifera]	--	--	--	--	--	K13162	PCBP2_3_4	poly(rC)-binding protein 2/3/4	http://www.genome.jp/dbget-bin/www_bget?ko:K13162	P58223	133	3.84e-08	KH domain-containing protein At4g18375 OS=Arabidopsis thaliana GN=At4g18375 PE=2 SV=1	PF06984//PF00013//PF07650//PF13014	Mitochondrial 39-S ribosomal protein L47 (MRP-L47)//KH domain//KH domain//KH domain	GO:0042254//GO:0006412	ribosome biogenesis//translation	GO:0003723//GO:0003735	RNA binding//structural constituent of ribosome	GO:0005840//GO:0005761	ribosome//mitochondrial ribosome	KOG2190	PolyC-binding proteins alphaCP-1 and related KH domain proteins
comp21638_c0	926	255547820	XP_002514967.1	1035	1.57e-139	plant mitotic spindle assembly checkpoint protein mad2, putative [Ricinus communis] >gi|223546018|gb|EEF47521.1| plant mitotic spindle assembly checkpoint protein mad2, putative [Ricinus communis]	449531016	XM_004172436.1	299	1.29e-153	PREDICTED: Cucumis sativus mitotic spindle checkpoint protein MAD2-like (LOC101208371), mRNA	K02537	MAD2	mitotic spindle assembly checkpoint protein MAD2	http://www.genome.jp/dbget-bin/www_bget?ko:K02537	Q9LU93	960	1.98e-129	Mitotic spindle checkpoint protein MAD2 OS=Arabidopsis thaliana GN=MAD2 PE=2 SV=1	--	--	--	--	--	--	--	--	KOG3285	Spindle assembly checkpoint protein
comp96328_c0	236	--	--	--	--	--	--	--	--	--	--	--	--	--	--	--	--	--	--	--	--	--	--	--	--	--	--	--	--
comp21906_c0	412	--	--	--	--	--	337730999	JN021935.1	274	4.35e-140	Helianthus annuus cultivar HA383 clone BAC 0516M24, complete sequence	--	--	--	--	--	--	--	--	--	--	--	--	--	--	--	--	--	--
comp311108_c0	237	--	--	--	--	--	--	--	--	--	--	--	--	--	--	--	--	--	--	--	--	--	--	--	--	--	--	--	--
comp8934_c0	209	--	--	--	--	--	--	--	--	--	--	--	--	--	--	--	--	--	--	--	--	--	--	--	--	--	--	--	--
comp87547_c0	328	--	--	--	--	--	--	--	--	--	--	--	--	--	--	--	--	--	--	PF05044	Homeo-prospero domain	--	--	GO:0003677	DNA binding	--	--	--	--
comp127564_c0	572	224111524	XP_002332922.1	578	1.68e-72	predicted protein [Populus trichocarpa] >gi|222872005|gb|EEF09136.1| predicted protein [Populus trichocarpa]	356540541	XM_003538699.1	93	2.56e-39	PREDICTED: Glycine max anthocyanin regulatory C1 protein-like (LOC100816449), mRNA	K09422	MYBP	myb proto-oncogene protein, plant	http://www.genome.jp/dbget-bin/www_bget?ko:K09422	Q9SEI0	396	3.39e-46	Transcription factor WER OS=Arabidopsis thaliana GN=WER PE=1 SV=1	PF00249	Myb-like DNA-binding domain	--	--	GO:0003682//GO:0005488	chromatin binding//binding	GO:0000785	chromatin	KOG0048	Transcription factor, Myb superfamily
comp3698_c0	298	--	--	--	--	--	--	--	--	--	--	--	--	--	--	--	--	--	--	--	--	--	--	--	--	--	--	--	--
comp38971_c0	208	30017489	AAP12911.1	362	1.57e-42	putative reversibly glycosylated polypeptide , 3'-partial [Oryza sativa Japonica Group]	297807586	XM_002871631.1	97	4.99e-42	Arabidopsis lyrata subsp. lyrata reversibly glycosylated polypeptide-3 (RGP2), mRNA	K13379	RGP, UTM	reversibly glycosylated polypeptide / UDP-arabinopyranose mutase	http://www.genome.jp/dbget-bin/www_bget?ko:K13379	Q9SC19	364	7.13e-42	Alpha-1,4-glucan-protein synthase [UDP-forming] 1 OS=Solanum tuberosum GN=UPTG1 PE=1 SV=2	PF03214	Reversibly glycosylated polypeptide	GO:0030244	cellulose biosynthetic process	GO:0016866	intramolecular transferase activity	--	--	--	--
comp35270_c0	1323	80971672	ABB52807.1	1679	0	MPBQ/MSBQ methyltransferase 2 [Helianthus annuus] >gi|80971674|gb|ABB52808.1| MPBQ/MSBQ methyltransferase 2 [Helianthus annuus] >gi|80971676|gb|ABB52809.1| MPBQ/MSBQ methyltransferase 2 [Helianthus annuus] >gi|80971678|gb|ABB52810.1| MPBQ/MSBQ methyltransferase 2 [Helianthus annuus] >gi|80971680|gb|ABB52811.1| MPBQ/MSBQ methyltransferase 2 [Helianthus annuus]	80971679	DQ229844.1	579	0	Helianthus annuus cultivar RHA801 MPBQ/MSBQ methyltransferase 2 (MT-2) gene, complete cds	K12502	VTE3, APG1	MPBQ/MSBQ methyltransferase	http://www.genome.jp/dbget-bin/www_bget?ko:K12502	P23525	1256	4.24e-170	37 kDa inner envelope membrane protein, chloroplastic OS=Spinacia oleracea PE=1 SV=1	PF08241//PF05175//PF01209//PF02527//PF00891//PF00398	Methyltransferase domain//Methyltransferase small domain//ubiE/COQ5 methyltransferase family//rRNA small subunit methyltransferase G//O-methyltransferase//Ribosomal RNA adenine dimethylase	GO:0006396//GO:0032259//GO:0006364//GO:0008152//GO:0000154	RNA processing//methylation//rRNA processing//metabolic process//rRNA modification	GO:0008168//GO:0000179//GO:0008649//GO:0008171	methyltransferase activity//rRNA (adenine-N6,N6-)-dimethyltransferase activity//rRNA methyltransferase activity//O-methyltransferase activity	GO:0005737	cytoplasm	KOG1540	Ubiquinone biosynthesis methyltransferase COQ5
comp92267_c0	299	--	--	--	--	--	--	--	--	--	--	--	--	--	--	--	--	--	--	--	--	--	--	--	--	--	--	--	--
comp22915_c0	361	341608101	AEK84246.1	216	1.64e-19	COBRA-like protein [Pinus pinaster]	--	--	--	--	--	--	--	--	--	Q60E70	205	3.08e-18	COBRA-like protein 3 OS=Oryza sativa subsp. japonica GN=BC1L4 PE=2 SV=1	PF04833	COBRA-like protein	GO:0016049//GO:0010215	cell growth//cellulose microfibril organization	--	--	GO:0031225	anchored to membrane	--	--
comp178286_c0	213	--	--	--	--	--	--	--	--	--	--	--	--	--	--	--	--	--	--	--	--	--	--	--	--	--	--	--	--
comp30779_c0	993	269969916	ACZ54947.1	553	1.64e-65	type 2 histone deacetylase c [Nicotiana tabacum]	--	--	--	--	--	--	--	--	--	Q6V9I6	501	3.59e-59	Histone deacetylase HDT1 OS=Solanum chacoense GN=HDT1 PE=2 SV=1	PF05793//PF04147//PF05053//PF05764//PF00096//PF05505//PF02724	Transcription initiation factor IIF, alpha subunit (TFIIF-alpha)//Nop14-like family//Menin//YL1 nuclear protein//Zinc finger, C2H2 type//Ebola nucleoprotein//CDC45-like protein	GO:0045893//GO:0006270//GO:0019074//GO:0006355	positive regulation of transcription, DNA-dependent//DNA replication initiation//viral RNA genome packaging//regulation of transcription, DNA-dependent	GO:0003677//GO:0046872	DNA binding//metal ion binding	GO:0005634//GO:0019013//GO:0032040	nucleus//viral nucleocapsid//small-subunit processome	--	--
comp108990_c0	234	--	--	--	--	--	--	--	--	--	--	--	--	--	--	--	--	--	--	--	--	--	--	--	--	--	--	--	--
comp26682_c0	738	255579281	XP_002530486.1	482	2.36e-57	ARF GTPase activator, putative [Ricinus communis] >gi|223529983|gb|EEF31909.1| ARF GTPase activator, putative [Ricinus communis]	--	--	--	--	--	--	--	--	--	Q8L7A4	312	1.14e-31	Probable ADP-ribosylation factor GTPase-activating protein AGD11 OS=Arabidopsis thaliana GN=AGD11 PE=2 SV=1	PF00168	C2 domain	--	--	GO:0005515	protein binding	--	--	KOG1030	Predicted Ca2+-dependent phospholipid-binding protein
comp10777_c1	341	1103712	CAA58700.1	540	5.87e-63	inorganic pyrophosphatase [Nicotiana tabacum]	255579836	XM_002530709.1	116	2.4e-52	Ricinus communis Pyrophosphate-energized vacuolar membrane proton pump, putative, mRNA	K01507	ppa	inorganic pyrophosphatase	http://www.genome.jp/dbget-bin/www_bget?ko:K01507	P21616	519	3.22e-61	Pyrophosphate-energized vacuolar membrane proton pump OS=Vigna radiata var. radiata PE=1 SV=3	PF03232//PF03030	Ubiquinone biosynthesis protein COQ7//Inorganic H+ pyrophosphatase	GO:0055114//GO:0015992//GO:0006119//GO:0006744	oxidation-reduction process//proton transport//oxidative phosphorylation//ubiquinone biosynthetic process	GO:0004427//GO:0009678	inorganic diphosphatase activity//hydrogen-translocating pyrophosphatase activity	GO:0016020	membrane	--	--
comp31880_c0	1689	359496149	XP_002270437.2	1218	7.57e-160	PREDICTED: ankyrin repeat domain-containing protein, chloroplastic isoform 1 [Vitis vinifera]	--	--	--	--	--	--	--	--	--	Q05753	1081	1.82e-140	Ankyrin repeat domain-containing protein, chloroplastic OS=Arabidopsis thaliana GN=AKRP PE=1 SV=2	PF13606//PF00023	Ankyrin repeat//Ankyrin repeat	--	--	GO:0005515	protein binding	--	--	KOG0504	FOG: Ankyrin repeat
comp19694_c0	451	--	--	--	--	--	--	--	--	--	--	--	--	--	--	--	--	--	--	--	--	--	--	--	--	--	--	--	--
comp65099_c0	539	--	--	--	--	--	--	--	--	--	--	--	--	--	--	--	--	--	--	--	--	--	--	--	--	--	--	--	--
comp36487_c0	517	255557633	XP_002519846.1	146	1.02e-09	conserved hypothetical protein [Ricinus communis] >gi|223540892|gb|EEF42450.1| conserved hypothetical protein [Ricinus communis]	--	--	--	--	--	--	--	--	--	--	--	--	--	--	--	--	--	--	--	--	--	--	--
comp121178_c0	982	356532179	XP_003534651.1	1216	7.29e-164	PREDICTED: 3-oxoacyl-[acyl-carrier-protein] synthase 3 B, chloroplastic-like [Glycine max]	388458922	JQ739519.1	197	6.91e-97	Camellia oleifera beta-ketoacyl-acp synthase (KAS) mRNA, complete cds	K00648	fabH	3-oxoacyl-	http://www.genome.jp/dbget-bin/www_bget?ko:K00648	P49244	1165	3.02e-157	3-oxoacyl-[acyl-carrier-protein] synthase 3 A, chloroplastic OS=Cuphea wrightii GN=KAS3A PE=2 SV=2	PF08541//PF00195//PF02797//PF08545//PF02803	3-Oxoacyl-[acyl-carrier-protein (ACP)] synthase III C terminal//Chalcone and stilbene synthases, N-terminal domain//Chalcone and stilbene synthases, C-terminal domain//3-Oxoacyl-[acyl-carrier-protein (ACP)] synthase III//Thiolase, C-terminal domain	GO:0006633//GO:0008152//GO:0009058//GO:0042967//GO:0008610	fatty acid biosynthetic process//metabolic process//biosynthetic process//acyl-carrier-protein biosynthetic process//lipid biosynthetic process	GO:0016746//GO:0004315//GO:0016747	transferase activity, transferring acyl groups//3-oxoacyl-[acyl-carrier-protein] synthase activity//transferase activity, transferring acyl groups other than amino-acyl groups	GO:0005835	fatty acid synthase complex	--	--
comp91912_c0	494	--	--	--	--	--	--	--	--	--	--	--	--	--	--	--	--	--	--	--	--	--	--	--	--	--	--	--	--
comp41561_c0	1004	255584025	XP_002532757.1	837	1.14e-108	GMP synthase, putative [Ricinus communis] >gi|223527486|gb|EEF29614.1| GMP synthase, putative [Ricinus communis]	502077312	XM_004485559.1	37	6.21e-08	PREDICTED: Cicer arietinum putative glutamine amidotransferase-like protein C13C5.04-like (LOC101497879), mRNA	--	--	--	--	Q12288	216	6.98e-19	Putative glutamine amidotransferase YLR126C OS=Saccharomyces cerevisiae (strain ATCC 204508 / S288c) GN=YLR126C PE=1 SV=1	PF07722//PF04204	Peptidase C26//Homoserine O-succinyltransferase	GO:0042967//GO:0006555//GO:0019281//GO:0006541	acyl-carrier-protein biosynthetic process//methionine metabolic process//L-methionine biosynthetic process from homoserine via O-succinyl-L-homoserine and cystathionine//glutamine metabolic process	GO:0016787//GO:0008899	hydrolase activity//homoserine O-succinyltransferase activity	GO:0005737	cytoplasm	KOG3179	Predicted glutamine synthetase
comp448042_c0	241	--	--	--	--	--	--	--	--	--	--	--	--	--	--	--	--	--	--	--	--	--	--	--	--	--	--	--	--
comp33621_c0	1671	225441702	XP_002282897.1	742	1.14e-89	PREDICTED: transcription factor bHLH60 [Vitis vinifera] >gi|297739713|emb|CBI29895.3| unnamed protein product [Vitis vinifera]	119655906	EF127860.1	103	2.14e-44	Brassica rapa subsp. chinensis BHLHogu mRNA, complete cds	--	--	--	--	Q8VZ02	557	3.67e-64	Transcription factor bHLH48 OS=Arabidopsis thaliana GN=BHLH48 PE=2 SV=1	PF00010//PF01708	Helix-loop-helix DNA-binding domain//Geminivirus putative movement protein	GO:0046740	spread of virus in host, cell to cell	GO:0046983	protein dimerization activity	GO:0016021	integral to membrane	--	--
comp232788_c0	211	--	--	--	--	--	--	--	--	--	--	--	--	--	--	--	--	--	--	--	--	--	--	--	--	--	--	--	--
comp410512_c0	256	--	--	--	--	--	--	--	--	--	--	--	--	--	--	--	--	--	--	--	--	--	--	--	--	--	--	--	--
comp97722_c0	221	--	--	--	--	--	--	--	--	--	--	--	--	--	--	--	--	--	--	--	--	--	--	--	--	--	--	--	--
comp96660_c0	339	356500545	XP_003519092.1	400	1.39e-43	PREDICTED: ABC transporter G family member 22-like [Glycine max]	--	--	--	--	--	--	--	--	--	Q93YS4	381	5.21e-42	ABC transporter G family member 22 OS=Arabidopsis thaliana GN=ABCG22 PE=1 SV=1	PF10662//PF02367//PF03193//PF00005//PF01637//PF00437//PF01695	Ethanolamine utilisation - propanediol utilisation//Uncharacterised P-loop hydrolase UPF0079//Protein of unknown function, DUF258//ABC transporter//Archaeal ATPase//Type II/IV secretion system protein//IstB-like ATP binding protein	GO:0006576//GO:0006810//GO:0070526	cellular biogenic amine metabolic process//transport//threonylcarbamoyladenosine biosynthetic process	GO:0003924//GO:0005525//GO:0016887//GO:0005524	GTPase activity//GTP binding//ATPase activity//ATP binding	--	--	KOG0061	Transporter, ABC superfamily (Breast cancer resistance protein)
comp125385_c0	623	--	--	--	--	--	--	--	--	--	--	--	--	--	--	--	--	--	--	--	--	--	--	--	--	--	--	--	--
comp13810_c0	456	226507242	NP_001142211.1	173	1.19e-12	uncharacterized protein LOC100274379 [Zea mays] >gi|194707628|gb|ACF87898.1| unknown [Zea mays] >gi|414866592|tpg|DAA45149.1| TPA: hypothetical protein ZEAMMB73_578099, partial [Zea mays]	--	--	--	--	--	--	--	--	--	--	--	--	--	--	--	--	--	--	--	--	--	--	--
comp307613_c0	306	--	--	--	--	--	--	--	--	--	--	--	--	--	--	--	--	--	--	--	--	--	--	--	--	--	--	--	--
comp4504_c0	313	255564150	XP_002523072.1	380	1.45e-41	beta-glucosidase, putative [Ricinus communis] >gi|223537634|gb|EEF39257.1| beta-glucosidase, putative [Ricinus communis]	--	--	--	--	--	--	--	--	--	Q3ECW8	305	2.37e-32	Beta-glucosidase 1 OS=Arabidopsis thaliana GN=BGLU1 PE=2 SV=2	PF00232	Glycosyl hydrolase family 1	GO:0005975	carbohydrate metabolic process	GO:0008422//GO:0004553//GO:0043169	beta-glucosidase activity//hydrolase activity, hydrolyzing O-glycosyl compounds//cation binding	--	--	--	--
comp12779_c0	331	348687452	EGZ27266.1	260	1.41e-27	hypothetical protein PHYSODRAFT_284079 [Phytophthora sojae]	154323855	XM_001561192.1	47	5.29e-14	Botryotinia fuckeliana B05.10 40S ribosomal protein S28, partial mRNA	K02979	RP-S28e, RPS28	small subunit ribosomal protein S28e	http://www.genome.jp/dbget-bin/www_bget?ko:K02979	P33286	191	2.1e-18	40S ribosomal protein S28 OS=Kluyveromyces marxianus GN=RPS28 PE=3 SV=1	PF01200	Ribosomal protein S28e	GO:0006412//GO:0042254	translation//ribosome biogenesis	GO:0003735	structural constituent of ribosome	GO:0005622//GO:0005840	intracellular//ribosome	KOG3502	40S ribosomal protein S28
comp277577_c0	224	357494427	XP_003617502.1	217	5.21e-19	Toll interleukin receptor [Medicago truncatula] >gi|355518837|gb|AET00461.1| Toll interleukin receptor [Medicago truncatula]	--	--	--	--	--	--	--	--	--	--	--	--	--	--	--	GO:0007165	signal transduction	GO:0043531	ADP binding	GO:0005622	intracellular	--	--
comp33401_c0	3334	359489740	XP_002264036.2	3470	0	PREDICTED: exportin-2-like [Vitis vinifera]	255564664	XM_002523281.1	270	6.31e-137	Ricinus communis importin-alpha re-exporter, putative, mRNA	--	--	--	--	Q9ZPY7	3307	0	Exportin-2 OS=Arabidopsis thaliana GN=CAS PE=1 SV=1	PF03810//PF03378//PF08506	Importin-beta N-terminal domain//CAS/CSE protein, C-terminus//Cse1	GO:0015031//GO:0006886	protein transport//intracellular protein transport	GO:0005515//GO:0008565//GO:0008536	protein binding//protein transporter activity//Ran GTPase binding	GO:0005643	nuclear pore	KOG1992	Nuclear export receptor CSE1/CAS (importin beta superfamily)
comp28582_c1	1699	225440386	XP_002267055.1	639	7.42e-71	PREDICTED: scarecrow-like protein 9 [Vitis vinifera]	--	--	--	--	--	--	--	--	--	O80933	494	2.8e-52	Scarecrow-like protein 9 OS=Arabidopsis thaliana GN=SCL9 PE=2 SV=1	PF07404	Telomere-binding protein beta subunit (TEBP beta)	--	--	GO:0042162	telomeric DNA binding	GO:0000781	chromosome, telomeric region	--	--
comp209329_c0	288	--	--	--	--	--	--	--	--	--	--	--	--	--	--	--	--	--	--	--	--	--	--	--	--	--	--	--	--
comp20828_c0	415	--	--	--	--	--	--	--	--	--	--	--	--	--	--	--	--	--	--	--	--	--	--	--	--	--	--	--	--
comp397909_c0	221	301114491	XP_002999015.1	170	8.38e-14	conserved hypothetical protein [Phytophthora infestans T30-4] >gi|262111109|gb|EEY69161.1| conserved hypothetical protein [Phytophthora infestans T30-4]	--	--	--	--	--	--	--	--	--	--	--	--	--	--	--	--	--	--	--	--	--	--	--
comp227188_c0	225	--	--	--	--	--	--	--	--	--	--	--	--	--	--	--	--	--	--	--	--	--	--	--	--	--	--	--	--
comp31680_c0	2223	125589761	EAZ30111.1	723	2.69e-80	hypothetical protein OsJ_14172 [Oryza sativa Japonica Group]	--	--	--	--	--	--	--	--	--	--	--	--	--	PF14777//PF03419	Cilia BBSome complex subunit 10//Sporulation factor SpoIIGA	GO:0030436//GO:0006508//GO:0042384	asexual sporulation//proteolysis//cilium assembly	GO:0004190	aspartic-type endopeptidase activity	GO:0034464	BBSome	--	--
comp9399_c0	2303	37700327	AAR00617.1	470	2.62e-46	hypothetical protein [Oryza sativa Japonica Group] >gi|108709800|gb|ABF97595.1| transposon protein, putative, Mutator sub-class [Oryza sativa Japonica Group]	--	--	--	--	--	--	--	--	--	--	--	--	--	PF00872//PF04434	Transposase, Mutator family//SWIM zinc finger	GO:0006313	transposition, DNA-mediated	GO:0004803//GO:0003677//GO:0008270	transposase activity//DNA binding//zinc ion binding	--	--	--	--
comp5381_c0	220	--	--	--	--	--	--	--	--	--	--	--	--	--	--	--	--	--	--	--	--	--	--	--	--	--	--	--	--
comp40853_c0	368	--	--	--	--	--	--	--	--	--	--	--	--	--	--	--	--	--	--	--	--	--	--	--	--	--	--	--	--
comp36535_c0	573	378464182	AFC01190.1	471	2.43e-57	beta-tubulin, partial [Ammopiptanthus mongolicus]	1399449	U47660.1	166	6.73e-80	Lupinus albus beta-tubulin 2 (TubB2) gene, complete cds	K07375	TUBB	tubulin beta	http://www.genome.jp/dbget-bin/www_bget?ko:K07375	P20364	475	1.07e-56	Tubulin beta-1 chain (Fragment) OS=Daucus carota GN=TUBB1 PE=1 SV=2	PF03953	Tubulin C-terminal domain	GO:0051258//GO:0007018//GO:0006184	protein polymerization//microtubule-based movement//GTP catabolic process	GO:0005198//GO:0005525//GO:0003924	structural molecule activity//GTP binding//GTPase activity	GO:0005874//GO:0043234	microtubule//protein complex	KOG1375	Beta tubulin
comp61769_c0	436	359497060	XP_003635411.1	693	1.98e-89	PREDICTED: uncharacterized protein LOC100853597 [Vitis vinifera]	297853273	XM_002894472.1	113	1.46e-50	Arabidopsis lyrata subsp. lyrata WD-40 repeat family protein, mRNA	--	--	--	--	--	--	--	--	--	--	--	--	--	--	--	--	--	--
comp124713_c0	292	225441120	XP_002265216.1	158	1.02e-19	PREDICTED: UDP-glycosyltransferase 73C2 [Vitis vinifera]	--	--	--	--	--	--	--	--	--	Q9ZQ95	134	2.34e-17	UDP-glycosyltransferase 73C6 OS=Arabidopsis thaliana GN=UGT73C6 PE=2 SV=1	--	--	--	--	--	--	--	--	--	--
comp39115_c0	396	--	--	--	--	--	--	--	--	--	--	--	--	--	--	--	--	--	--	--	--	--	--	--	--	--	--	--	--
comp174533_c0	335	255575457	XP_002528630.1	327	5.7e-34	catalytic, putative [Ricinus communis] >gi|223531919|gb|EEF33733.1| catalytic, putative [Ricinus communis]	--	--	--	--	--	--	--	--	--	Q9FFN2	312	3.24e-33	Probable glycosyltransferase At5g03795 OS=Arabidopsis thaliana GN=At5g03795 PE=3 SV=2	PF04805	E10-like protein conserved region	GO:0055114	oxidation-reduction process	GO:0050508//GO:0016972	glucuronosyl-N-acetylglucosaminyl-proteoglycan 4-alpha-N-acetylglucosaminyltransferase activity//thiol oxidase activity	GO:0016020	membrane	--	--
comp17612_c0	779	297736816	CBI26017.3	976	1.03e-129	unnamed protein product [Vitis vinifera]	224102642	XM_002312725.1	117	1.61e-52	Populus trichocarpa predicted protein, mRNA	K06173	truA, PUS1	tRNA pseudouridine38-40 synthase	http://www.genome.jp/dbget-bin/www_bget?ko:K06173	Q6MEE7	465	6.26e-55	tRNA pseudouridine synthase A 1 OS=Protochlamydia amoebophila (strain UWE25) GN=truA1 PE=3 SV=1	PF01416	tRNA pseudouridine synthase	GO:0001522//GO:0009451//GO:0008033	pseudouridine synthesis//RNA modification//tRNA processing	GO:0009982//GO:0003723	pseudouridine synthase activity//RNA binding	--	--	KOG4393	Predicted pseudouridylate synthase
comp154678_c0	364	77553519	ABA96315.1	345	9.07e-38	retrotransposon protein, putative, Ty1-copia subclass [Oryza sativa Japonica Group]	--	--	--	--	--	--	--	--	--	--	--	--	--	--	--	--	--	GO:0043169	cation binding	--	--	--	--
comp105360_c0	208	--	--	--	--	--	--	--	--	--	--	--	--	--	--	--	--	--	--	--	--	--	--	--	--	--	--	--	--
comp18640_c0	365	--	--	--	--	--	--	--	--	--	--	--	--	--	--	--	--	--	--	--	--	--	--	--	--	--	--	--	--
comp19585_c0	536	224108768	XP_002314962.1	198	4.63e-16	predicted protein [Populus trichocarpa] >gi|222864002|gb|EEF01133.1| predicted protein [Populus trichocarpa]	--	--	--	--	--	--	--	--	--	Q9FGZ4	132	3.51e-08	Probable WRKY transcription factor 48 OS=Arabidopsis thaliana GN=WRKY48 PE=2 SV=1	--	--	--	--	--	--	--	--	--	--
comp58834_c0	238	--	--	--	--	--	--	--	--	--	--	--	--	--	--	--	--	--	--	--	--	--	--	--	--	--	--	--	--
comp44692_c0	277	--	--	--	--	--	--	--	--	--	--	--	--	--	--	--	--	--	--	--	--	--	--	--	--	--	--	--	--
comp10154_c0	1594	296082093	CBI21098.3	742	9.48e-126	unnamed protein product [Vitis vinifera]	--	--	--	--	--	--	--	--	--	Q84VX3	509	7.73e-55	Aberrant root formation protein 4 OS=Arabidopsis thaliana GN=ALF4 PE=1 SV=2	--	--	--	--	--	--	--	--	--	--
comp149529_c0	210	--	--	--	--	--	--	--	--	--	--	--	--	--	--	--	--	--	--	--	--	--	--	--	--	--	--	--	--
comp22186_c0	343	--	--	--	--	--	323500674	HQ222360.1	161	2.33e-77	Helianthus annuus cultivar HA383 clone BAC P339N08, complete sequence	--	--	--	--	--	--	--	--	--	--	--	--	--	--	--	--	--	--
comp327051_c0	255	--	--	--	--	--	--	--	--	--	--	--	--	--	--	--	--	--	--	PF13181//PF00515//PF13176	Tetratricopeptide repeat//Tetratricopeptide repeat//Tetratricopeptide repeat	--	--	GO:0005515	protein binding	--	--	--	--
comp22464_c0	439	224136292	XP_002326825.1	565	1.36e-68	predicted protein [Populus trichocarpa] >gi|222835140|gb|EEE73575.1| predicted protein [Populus trichocarpa]	--	--	--	--	--	K05605	HIBCH	3-hydroxyisobutyryl-CoA hydrolase	http://www.genome.jp/dbget-bin/www_bget?ko:K05605	Q5XF59	505	7.17e-61	3-hydroxyisobutyryl-CoA hydrolase-like protein 1, mitochondrial OS=Arabidopsis thaliana GN=At3g60510 PE=2 SV=1	--	--	GO:0008152	metabolic process	GO:0003824	catalytic activity	--	--	KOG1684	Enoyl-CoA hydratase
comp56354_c0	709	225456633	XP_002266733.1	761	1.01e-94	PREDICTED: calcium-dependent protein kinase 30 [Vitis vinifera]	110740797	AK226348.1	77	2.51e-30	Arabidopsis thaliana mRNA for calcium-dependent protein kinase, complete cds, clone: RAFL05-16-D16	K13412	CPK	calcium-dependent protein kinase	http://www.genome.jp/dbget-bin/www_bget?ko:K13412	Q9SSF8	709	3.16e-88	Calcium-dependent protein kinase 30 OS=Arabidopsis thaliana GN=CPK30 PE=1 SV=1	PF07714//PF01163//PF06293//PF00069	Protein tyrosine kinase//RIO1 family//Lipopolysaccharide kinase (Kdo/WaaP) family//Protein kinase domain	GO:0006468//GO:0009103	protein phosphorylation//lipopolysaccharide biosynthetic process	GO:0004672//GO:0003824//GO:0016773//GO:0005524	protein kinase activity//catalytic activity//phosphotransferase activity, alcohol group as acceptor//ATP binding	GO:0016020	membrane	KOG0032	Ca2+/calmodulin-dependent protein kinase, EF-Hand protein superfamily
comp178273_c0	225	--	--	--	--	--	--	--	--	--	--	--	--	--	--	--	--	--	--	--	--	--	--	--	--	--	--	--	--
comp20583_c0	210	296089185	CBI38888.3	343	1.68e-38	unnamed protein product [Vitis vinifera]	--	--	--	--	--	K01051	E3.1.1.11	pectinesterase	http://www.genome.jp/dbget-bin/www_bget?ko:K01051	O04887	334	6.56e-37	Pectinesterase 2 OS=Citrus sinensis GN=PECS-2.1 PE=2 SV=1	PF01095	Pectinesterase	GO:0005982//GO:0042545//GO:0005985	starch metabolic process//cell wall modification//sucrose metabolic process	GO:0030599	pectinesterase activity	GO:0005618	cell wall	--	--
comp242143_c0	210	--	--	--	--	--	--	--	--	--	--	--	--	--	--	--	--	--	--	--	--	--	--	--	--	--	--	--	--
comp30746_c0	1014	225426777	XP_002282782.1	788	2.19e-101	PREDICTED: ribosomal RNA processing protein 36 homolog [Vitis vinifera] >gi|297742597|emb|CBI34746.3| unnamed protein product [Vitis vinifera]	--	--	--	--	--	K14795	RRP36	ribosomal RNA-processing protein 36	http://www.genome.jp/dbget-bin/www_bget?ko:K14795	A7SL20	315	3.57e-32	Ribosomal RNA processing protein 36 homolog OS=Nematostella vectensis GN=v1g245966 PE=3 SV=1	PF08367//PF04546	Peptidase M16C associated//Sigma-70, non-essential region	GO:0006508//GO:0006355//GO:0006352//GO:0006364	proteolysis//regulation of transcription, DNA-dependent//DNA-dependent transcription, initiation//rRNA processing	GO:0003700//GO:0016987//GO:0003677	sequence-specific DNA binding transcription factor activity//sigma factor activity//DNA binding	GO:0005667//GO:0005634	transcription factor complex//nucleus	KOG3190	Uncharacterized conserved protein
comp3960_c0	310	--	--	--	--	--	323500681	HQ222362.1	186	2.64e-91	Helianthus annuus cultivar HA383 clone BAC P408L01, complete sequence	--	--	--	--	--	--	--	--	--	--	--	--	--	--	--	--	--	--
comp208818_c0	251	--	--	--	--	--	--	--	--	--	--	--	--	--	--	--	--	--	--	--	--	--	--	--	--	--	--	--	--
comp16666_c1	365	--	--	--	--	--	--	--	--	--	--	--	--	--	--	--	--	--	--	--	--	--	--	--	--	--	--	--	--
comp14820_c0	1104	--	--	--	--	--	--	--	--	--	--	--	--	--	--	--	--	--	--	--	--	--	--	--	--	--	--	--	--
comp68765_c0	963	359473271	XP_002277155.2	640	2.89e-78	PREDICTED: uncharacterized protein LOC100246806 [Vitis vinifera] >gi|296086423|emb|CBI32012.3| unnamed protein product [Vitis vinifera]	--	--	--	--	--	--	--	--	--	--	--	--	--	PF05531//PF05791//PF00038//PF06160//PF06009//PF04799//PF08702//PF01496//PF10186//PF01544//PF09177//PF10392//PF05483//PF04513//PF01442//PF06810//PF04136	Nucleopolyhedrovirus P10 protein//Bacillus haemolytic enterotoxin (HBL)//Intermediate filament protein//Septation ring formation regulator, EzrA//Laminin Domain II//fzo-like conserved region//Fibrinogen alpha/beta chain family//V-type ATPase 116kDa subunit family//UV radiation resistance protein and autophagy-related subunit 14//CorA-like Mg2+ transporter protein//Syntaxin 6, N-terminal//Golgi tr…	GO:0006869//GO:0015992//GO:0008053//GO:0055085//GO:0042157//GO:0006184//GO:0010508//GO:0030001//GO:0048193//GO:0007165//GO:0006891//GO:0051258//GO:0015991//GO:0030168//GO:0007155//GO:0009405//GO:0000921//GO:0006886//GO:0007130	lipid transport//proton transport//mitochondrial fusion//transmembrane transport//lipoprotein metabolic process//GTP catabolic process//positive regulation of autophagy//metal ion transport//Golgi vesicle transport//signal transduction//intra-Golgi vesicle-mediated transport//protein polymerization//ATP hydrolysis coupled proton transport//platelet activation//cell adhesion//pathogenesis//septin …	GO:0005102//GO:0015078//GO:0046873//GO:0003924//GO:0005198//GO:0008289//GO:0030674	receptor binding//hydrogen ion transmembrane transporter activity//metal ion transmembrane transporter activity//GTPase activity//structural molecule activity//lipid binding//protein binding, bridging	GO:0005604//GO:0005882//GO:0017119//GO:0000795//GO:0005801//GO:0005741//GO:0033179//GO:0005940//GO:0019028//GO:0019031//GO:0005577//GO:0005576//GO:0016021//GO:0016020	basement membrane//intermediate filament//Golgi transport complex//synaptonemal complex//cis-Golgi network//mitochondrial outer membrane//proton-transporting V-type ATPase, V0 domain//septin ring//viral capsid//viral envelope//fibrinogen complex//extracellular region//integral to membrane//membrane	--	--
comp219896_c0	220	--	--	--	--	--	--	--	--	--	--	--	--	--	--	--	--	--	--	--	--	--	--	--	--	--	--	--	--
comp256862_c0	218	--	--	--	--	--	--	--	--	--	--	--	--	--	--	--	--	--	--	--	--	--	--	--	--	--	--	--	--
comp72940_c0	239	53850010	CAG28990.1	203	8.22e-18	deoxyhypusine synthase [Eupatorium cannabinum]	--	--	--	--	--	K00809	E2.5.1.46, dys1	deoxyhypusine synthase	http://www.genome.jp/dbget-bin/www_bget?ko:K00809	Q9SC14	195	1e-17	Deoxyhypusine synthase OS=Senecio vernalis GN=DHS1 PE=2 SV=1	--	--	GO:0008612//GO:0050983	peptidyl-lysine modification to hypusine//deoxyhypusine biosynthetic process from spermidine	GO:0034038	deoxyhypusine synthase activity	--	--	KOG2924	Deoxyhypusine synthase
comp34173_c0	3225	297743980	CBI36950.3	3813	0	unnamed protein product [Vitis vinifera]	460367057	XM_004229344.1	673	0	PREDICTED: Solanum lycopersicum probable glutamyl endopeptidase, chloroplastic-like, transcript variant 2 (LOC101267841), mRNA	--	--	--	--	Q10MJ1	3645	0	Probable glutamyl endopeptidase, chloroplastic OS=Oryza sativa subsp. japonica GN=GEP PE=2 SV=1	PF01738//PF00326//PF02129//PF02230	Dienelactone hydrolase family//Prolyl oligopeptidase family//X-Pro dipeptidyl-peptidase (S15 family)//Phospholipase/Carboxylesterase	GO:0006508	proteolysis	GO:0008236//GO:0004177//GO:0016787	serine-type peptidase activity//aminopeptidase activity//hydrolase activity	--	--	KOG2100	Dipeptidyl aminopeptidase
comp248631_c0	396	297743696	CBI36579.3	153	5.02e-10	unnamed protein product [Vitis vinifera]	--	--	--	--	--	--	--	--	--	--	--	--	--	--	--	--	--	--	--	--	--	--	--
comp28114_c0	1862	225432432	XP_002278197.1	1694	0	PREDICTED: sugar transporter ERD6-like 16-like [Vitis vinifera]	--	--	--	--	--	--	--	--	--	Q8LBI9	1566	0	Sugar transporter ERD6-like 16 OS=Arabidopsis thaliana GN=At5g18840 PE=2 SV=2	PF00083//PF07690	Sugar (and other) transporter//Major Facilitator Superfamily	GO:0055085	transmembrane transport	GO:0022891//GO:0022857	substrate-specific transmembrane transporter activity//transmembrane transporter activity	GO:0016021	integral to membrane	KOG0254	Predicted transporter (major facilitator superfamily)
comp2738_c0	312	--	--	--	--	--	--	--	--	--	--	--	--	--	--	--	--	--	--	--	--	--	--	--	--	--	--	--	--
comp72143_c0	1769	224094414	XP_002310156.1	1001	4.4e-125	predicted protein [Populus trichocarpa] >gi|222853059|gb|EEE90606.1| predicted protein [Populus trichocarpa]	357482990	XM_003611734.1	87	1.78e-35	Medicago truncatula hypothetical protein (MTR_5g017790) mRNA, complete cds	--	--	--	--	--	--	--	--	--	--	--	--	--	--	--	--	--	--
comp23515_c0	1705	255575395	XP_002528600.1	580	4.33e-64	conserved hypothetical protein [Ricinus communis] >gi|223531996|gb|EEF33808.1| conserved hypothetical protein [Ricinus communis]	--	--	--	--	--	--	--	--	--	--	--	--	--	PF02443	Circovirus capsid protein	GO:0019069	viral capsid assembly	--	--	GO:0042025	host cell nucleus	--	--
comp74715_c0	324	--	--	--	--	--	--	--	--	--	--	--	--	--	--	--	--	--	--	PF02362	B3 DNA binding domain	--	--	GO:0003677	DNA binding	--	--	--	--
comp137618_c0	231	--	--	--	--	--	--	--	--	--	--	--	--	--	--	--	--	--	--	PF05995	Cysteine dioxygenase type I	GO:0046439//GO:0006534//GO:0019530//GO:0055114	L-cysteine metabolic process//cysteine metabolic process//taurine metabolic process//oxidation-reduction process	GO:0017172//GO:0005506	cysteine dioxygenase activity//iron ion binding	--	--	--	--
comp414402_c0	238	--	--	--	--	--	--	--	--	--	--	--	--	--	--	--	--	--	--	PF07904//PF05208	Chromatin modification-related protein EAF7//ALG3 protein	GO:0006355	regulation of transcription, DNA-dependent	GO:0016758	transferase activity, transferring hexosyl groups	GO:0043189//GO:0016021//GO:0005783//GO:0005634	H4/H2A histone acetyltransferase complex//integral to membrane//endoplasmic reticulum//nucleus	--	--
comp105561_c0	363	--	--	--	--	--	--	--	--	--	--	--	--	--	--	--	--	--	--	--	--	--	--	--	--	--	--	--	--
comp7864_c0	203	24421095	BAC07504.2	278	1.5e-27	receptor-like protein kinase [Nicotiana tabacum]	--	--	--	--	--	--	--	--	--	Q9SKB2	255	1.4e-25	Leucine-rich repeat receptor-like serine/threonine/tyrosine-protein kinase SOBIR1 OS=Arabidopsis thaliana GN=SOBIR1 PE=1 SV=1	PF00069//PF07714	Protein kinase domain//Protein tyrosine kinase	GO:0016310//GO:0009069//GO:0006468	phosphorylation//serine family amino acid metabolic process//protein phosphorylation	GO:0004674//GO:0004672//GO:0005524	protein serine/threonine kinase activity//protein kinase activity//ATP binding	--	--	--	--
comp29358_c0	1640	225446018	XP_002268396.1	1482	0	PREDICTED: uncharacterized protein LOC100241048 [Vitis vinifera]	--	--	--	--	--	--	--	--	--	--	--	--	--	--	--	--	--	--	--	--	--	--	--
comp305706_c0	219	--	--	--	--	--	--	--	--	--	--	--	--	--	--	--	--	--	--	--	--	--	--	--	--	--	--	--	--
comp55424_c0	2454	359486863	XP_002271820.2	3301	0	PREDICTED: pullulanase 1, chloroplastic-like [Vitis vinifera]	255584073	XM_002532734.1	623	0	Ricinus communis pullulanase, putative, mRNA	--	--	--	--	Q8GTR4	3094	0	Pullulanase 1, chloroplastic OS=Arabidopsis thaliana GN=PU1 PE=1 SV=2	PF03662//PF00128//PF02922	Glycosyl hydrolase family 79, N-terminal domain//Alpha amylase, catalytic domain//Carbohydrate-binding module 48 (Isoamylase N-terminal domain)	GO:0005975	carbohydrate metabolic process	GO:0003824//GO:0016798//GO:0004553//GO:0043169	catalytic activity//hydrolase activity, acting on glycosyl bonds//hydrolase activity, hydrolyzing O-glycosyl compounds//cation binding	GO:0016020	membrane	--	--
comp21692_c1	1147	255539531	XP_002510830.1	701	3.06e-84	(S)-N-methylcoclaurine 3'-hydroxylase isozyme, putative [Ricinus communis] >gi|223549945|gb|EEF51432.1| (S)-N-methylcoclaurine 3'-hydroxylase isozyme, putative [Ricinus communis]	--	--	--	--	--	--	--	--	--	O64899	611	3.02e-72	(S)-N-methylcoclaurine 3'-hydroxylase isozyme 1 (Fragment) OS=Eschscholzia californica GN=CYP80B1 PE=2 SV=1	PF00067	Cytochrome P450	GO:0055114	oxidation-reduction process	GO:0016705//GO:0005506//GO:0005488//GO:0016491//GO:0020037	oxidoreductase activity, acting on paired donors, with incorporation or reduction of molecular oxygen//iron ion binding//binding//oxidoreductase activity//heme binding	--	--	KOG0156	Cytochrome P450 CYP2 subfamily
comp222813_c0	212	--	--	--	--	--	--	--	--	--	--	--	--	--	--	--	--	--	--	--	--	--	--	--	--	--	--	--	--
comp70333_c0	608	302846696	XP_002954884.1	128	4.94e-07	hypothetical protein VOLCADRAFT_65252 [Volvox carteri f. nagariensis] >gi|300259859|gb|EFJ44083.1| hypothetical protein VOLCADRAFT_65252 [Volvox carteri f. nagariensis]	--	--	--	--	--	--	--	--	--	--	--	--	--	--	--	--	--	--	--	--	--	--	--
comp44100_c0	259	225455386	XP_002278061.1	318	5.96e-33	PREDICTED: probable pectinesterase/pectinesterase inhibitor 34-like [Vitis vinifera]	--	--	--	--	--	--	--	--	--	Q9M3B0	309	7.23e-33	Probable pectinesterase/pectinesterase inhibitor 34 OS=Arabidopsis thaliana GN=PME34 PE=2 SV=1	PF01095	Pectinesterase	GO:0005982//GO:0042545//GO:0008152//GO:0005985	starch metabolic process//cell wall modification//metabolic process//sucrose metabolic process	GO:0016788//GO:0030599	hydrolase activity, acting on ester bonds//pectinesterase activity	GO:0005618	cell wall	--	--
comp84646_c0	212	--	--	--	--	--	--	--	--	--	--	--	--	--	--	--	--	--	--	--	--	--	--	--	--	--	--	--	--
comp248765_c0	331	255549285	XP_002515696.1	197	4.93e-16	Root phototropism protein, putative [Ricinus communis] >gi|223545133|gb|EEF46643.1| Root phototropism protein, putative [Ricinus communis]	--	--	--	--	--	--	--	--	--	Q9FIK1	162	1.78e-12	BTB/POZ domain-containing protein At5g47800 OS=Arabidopsis thaliana GN=At5g47800 PE=2 SV=1	--	--	GO:0050896	response to stimulus	--	--	--	--	--	--
comp150338_c0	233	--	--	--	--	--	--	--	--	--	--	--	--	--	--	--	--	--	--	--	--	--	--	--	--	--	--	--	--
comp18322_c0	268	--	--	--	--	--	--	--	--	--	--	--	--	--	--	--	--	--	--	--	--	--	--	--	--	--	--	--	--
comp28502_c0	839	225460055	XP_002274036.1	348	5e-38	PREDICTED: molybdopterin synthase sulfur carrier subunit [Vitis vinifera] >gi|297740933|emb|CBI31245.3| unnamed protein product [Vitis vinifera]	--	--	--	--	--	K03635	MOCS2, moaE	molybdopterin synthase catalytic subunit	http://www.genome.jp/dbget-bin/www_bget?ko:K03635	Q9S7A3	295	1.81e-31	Molybdopterin synthase sulfur carrier subunit OS=Arabidopsis thaliana GN=At4g10100 PE=2 SV=1	--	--	GO:0006777	Mo-molybdopterin cofactor biosynthetic process	--	--	--	--	--	--
comp256261_c0	418	--	--	--	--	--	--	--	--	--	--	--	--	--	--	--	--	--	--	--	--	--	--	--	--	--	--	--	--
comp26040_c0	714	225442677	XP_002284798.1	223	6.25e-20	PREDICTED: uncharacterized protein LOC100256715 [Vitis vinifera]	--	--	--	--	--	--	--	--	--	--	--	--	--	--	--	--	--	--	--	--	--	--	--
comp23911_c0	1064	359494376	XP_002268571.2	936	4.35e-123	PREDICTED: nicotinamide mononucleotide adenylyltransferase 1-like [Vitis vinifera]	502099592	XM_004491460.1	155	1.67e-73	PREDICTED: Cicer arietinum nicotinamide mononucleotide adenylyltransferase 1-like (LOC101514214), transcript variant X2, mRNA	K06210	NMNAT	nicotinamide mononucleotide adenylyltransferase	http://www.genome.jp/dbget-bin/www_bget?ko:K06210	Q9HAN9	523	6.25e-62	Nicotinamide mononucleotide adenylyltransferase 1 OS=Homo sapiens GN=NMNAT1 PE=1 SV=1	PF01467	Cytidylyltransferase	GO:0009058	biosynthetic process	GO:0003824	catalytic activity	--	--	KOG3199	Nicotinamide mononucleotide adenylyl transferase
comp174360_c0	309	--	--	--	--	--	--	--	--	--	--	--	--	--	--	--	--	--	--	--	--	--	--	--	--	--	--	--	--
comp174885_c0	230	--	--	--	--	--	--	--	--	--	--	--	--	--	--	--	--	--	--	--	--	--	--	--	--	--	--	--	--
comp127113_c0	284	--	--	--	--	--	--	--	--	--	--	--	--	--	--	--	--	--	--	--	--	--	--	--	--	--	--	--	--
comp8319_c0	1971	33321041	AAQ06285.1	202	1.05e-13	hypothetical protein [Zea mays]	--	--	--	--	--	--	--	--	--	--	--	--	--	--	--	--	--	--	--	--	--	--	--
comp7680_c0	381	255584037	XP_002532763.1	342	4.17e-35	dynamin, putative [Ricinus communis] >gi|223527492|gb|EEF29620.1| dynamin, putative [Ricinus communis]	270150648	BT117534.1	36	8.04e-08	Picea glauca clone GQ03902_I02 mRNA sequence	K01528	DNM	dynamin GTPase	http://www.genome.jp/dbget-bin/www_bget?ko:K01528	Q8S944	313	2.42e-32	Dynamin-related protein 3A OS=Arabidopsis thaliana GN=DRP3A PE=1 SV=2	PF02212	Dynamin GTPase effector domain	--	--	GO:0005525//GO:0003924	GTP binding//GTPase activity	--	--	--	--
comp34628_c1	243	--	--	--	--	--	--	--	--	--	--	--	--	--	--	--	--	--	--	--	--	--	--	--	--	--	--	--	--
comp140855_c0	587	--	--	--	--	--	--	--	--	--	--	--	--	--	--	--	--	--	--	--	--	--	--	--	--	--	--	--	--
comp432097_c0	215	359494848	XP_002267221.2	256	2.6e-24	PREDICTED: subtilisin-like protease SDD1 [Vitis vinifera] >gi|297741764|emb|CBI32993.3| unnamed protein product [Vitis vinifera]	--	--	--	--	--	--	--	--	--	O64495	125	6.05e-08	Subtilisin-like protease SDD1 OS=Arabidopsis thaliana GN=SDD1 PE=2 SV=1	PF00082	Subtilase family	GO:0008152//GO:0006508	metabolic process//proteolysis	GO:0004252//GO:0008236	serine-type endopeptidase activity//serine-type peptidase activity	--	--	--	--
comp373226_c0	256	--	--	--	--	--	--	--	--	--	--	--	--	--	--	--	--	--	--	--	--	--	--	--	--	--	--	--	--
comp159155_c0	348	--	--	--	--	--	--	--	--	--	--	--	--	--	--	--	--	--	--	--	--	--	--	--	--	--	--	--	--
comp43020_c0	283	388495032	AFK35582.1	149	6.97e-11	unknown [Medicago truncatula]	168003542	XM_001754420.1	50	9.54e-16	Physcomitrella patens subsp. patens 26S proteasome regulatory complex, ATPase RPT4 (PATPA1503) mRNA, complete cds	K03064	PSMC6, RPT4	26S proteasome regulatory subunit T4	http://www.genome.jp/dbget-bin/www_bget?ko:K03064	Q9SEI3	142	3.78e-10	26S protease regulatory subunit 10B homolog A OS=Arabidopsis thaliana GN=RPT4A PE=2 SV=1	--	--	--	--	--	--	--	--	--	--
comp53099_c0	577	356544810	XP_003540840.1	413	1.4e-46	PREDICTED: thaumatin-like protein 1-like [Glycine max]	470116817	XM_004294524.1	33	5.83e-06	PREDICTED: Fragaria vesca subsp. vesca osmotin-like protein-like (LOC101292677), mRNA	--	--	--	--	O80327	246	8.3e-24	Thaumatin-like protein 1 OS=Pyrus pyrifolia GN=TL1 PE=1 SV=1	--	--	--	--	--	--	--	--	--	--
comp8897_c0	771	357484247	XP_003612411.1	530	5.42e-64	Ring finger protein [Medicago truncatula] >gi|355513746|gb|AES95369.1| Ring finger protein [Medicago truncatula] >gi|388496508|gb|AFK36320.1| unknown [Medicago truncatula]	--	--	--	--	--	--	--	--	--	O22755	419	6.44e-49	RING-H2 finger protein ATL44 OS=Arabidopsis thaliana GN=ATL44 PE=2 SV=1	PF12906//PF14634//PF13639//PF12678//PF12861//PF00097	RING-variant domain//zinc-RING finger domain//Ring finger domain//RING-H2 zinc finger//Anaphase-promoting complex subunit 11 RING-H2 finger//Zinc finger, C3HC4 type (RING finger)	GO:0016567	protein ubiquitination	GO:0043169//GO:0004842//GO:0005515//GO:0008270//GO:0046872	cation binding//ubiquitin-protein ligase activity//protein binding//zinc ion binding//metal ion binding	GO:0005680	anaphase-promoting complex	KOG0800	FOG: Predicted E3 ubiquitin ligase
comp33532_c0	1575	224127660	XP_002320129.1	267	1.73e-24	predicted protein [Populus trichocarpa] >gi|222860902|gb|EEE98444.1| predicted protein [Populus trichocarpa]	--	--	--	--	--	--	--	--	--	--	--	--	--	PF07851	TMPIT-like protein	--	--	--	--	GO:0016021	integral to membrane	--	--
comp243480_c0	208	149044164	EDL97546.1	320	4.78e-35	rCG27710, isoform CRA_a [Rattus norvegicus] >gi|149044166|gb|EDL97548.1| rCG27710, isoform CRA_a [Rattus norvegicus] >gi|149044167|gb|EDL97549.1| rCG27710, isoform CRA_a [Rattus norvegicus] >gi|149044168|gb|EDL97550.1| rCG27710, isoform CRA_a [Rattus norvegicus]	432936808	XM_004082242.1	57	8.59e-20	PREDICTED: Oryzias latipes tryptophan--tRNA ligase, cytoplasmic-like (LOC101165363), mRNA	K01867	WARS, trpS	tryptophanyl-tRNA synthetase	http://www.genome.jp/dbget-bin/www_bget?ko:K01867	P23381	321	2.45e-35	Tryptophan--tRNA ligase, cytoplasmic OS=Homo sapiens GN=WARS PE=1 SV=2	PF00579	tRNA synthetases class I (W and Y)	GO:0006418	tRNA aminoacylation for protein translation	GO:0000166//GO:0004812//GO:0005524	nucleotide binding//aminoacyl-tRNA ligase activity//ATP binding	--	--	KOG2145	Cytoplasmic tryptophanyl-tRNA synthetase
comp23215_c0	369	--	--	--	--	--	--	--	--	--	--	--	--	--	--	--	--	--	--	--	--	--	--	--	--	--	--	--	--
comp31744_c0	1063	124360148	ABN08164.1	190	2.63e-13	Ovarian tumour, otubain [Medicago truncatula]	--	--	--	--	--	--	--	--	--	--	--	--	--	PF03146	Agrin NtA domain	GO:0043113//GO:0007213	receptor clustering//G-protein coupled acetylcholine receptor signaling pathway	GO:0043236	laminin binding	GO:0005605	basal lamina	--	--
comp201539_c0	529	--	--	--	--	--	--	--	--	--	--	--	--	--	--	--	--	--	--	--	--	--	--	--	--	--	--	--	--
comp6696_c0	299	10177143	BAB10503.1	299	2.07e-29	retroelement pol polyprotein-like [Arabidopsis thaliana]	--	--	--	--	--	--	--	--	--	P04146	167	4.09e-13	Copia protein OS=Drosophila melanogaster GN=GIP PE=1 SV=3	--	--	--	--	--	--	--	--	--	--
comp14222_c0	1674	225465318	XP_002269453.1	1565	0	PREDICTED: probable leucine-rich repeat receptor-like protein kinase At5g49770-like [Vitis vinifera]	--	--	--	--	--	--	--	--	--	Q9LT96	1194	5.29e-151	Probable leucine-rich repeat receptor-like protein kinase At5g49770 OS=Arabidopsis thaliana GN=At5g49770 PE=2 SV=1	PF00560	Leucine Rich Repeat	--	--	GO:0005515	protein binding	--	--	--	--
comp83113_c0	604	147856502	CAN78643.1	514	7.8e-58	hypothetical protein VITISV_031742 [Vitis vinifera]	--	--	--	--	--	--	--	--	--	Q8RWW0	343	1.77e-35	Receptor-like serine/threonine-protein kinase ALE2 OS=Arabidopsis thaliana GN=ALE2 PE=1 SV=1	--	--	--	--	--	--	--	--	--	--
comp260358_c0	311	--	--	--	--	--	--	--	--	--	--	--	--	--	--	--	--	--	--	--	--	--	--	--	--	--	--	--	--
comp13239_c0	594	307135966	ADN33825.1	344	6.29e-35	RNA splicing factor [Cucumis melo subsp. melo]	--	--	--	--	--	--	--	--	--	Q9LDA9	291	8.35e-29	CRS2-associated factor 2, chloroplastic OS=Arabidopsis thaliana GN=At1g23400 PE=2 SV=1	--	--	--	--	--	--	--	--	--	--
comp244094_c0	331	225445364	XP_002284885.1	392	1.08e-41	PREDICTED: ABC transporter G family member 32 [Vitis vinifera] >gi|297738886|emb|CBI28131.3| unnamed protein product [Vitis vinifera]	--	--	--	--	--	--	--	--	--	Q8GU87	359	1.68e-38	Pleiotropic drug resistance protein 6 OS=Oryza sativa subsp. japonica GN=PDR6 PE=2 SV=3	PF06743	FAST kinase-like protein, subdomain 1	--	--	GO:0000166//GO:0004672//GO:0017111	nucleotide binding//protein kinase activity//nucleoside-triphosphatase activity	--	--	--	--
comp50958_c0	467	290978290	XP_002671869.1	770	3.38e-102	predicted protein [Naegleria gruberi] >gi|284085441|gb|EFC39125.1| predicted protein [Naegleria gruberi]	290978289	XM_002671823.1	374	0	Naegleria gruberi predicted protein, mRNA	K02880	RP-L17e, RPL17	large subunit ribosomal protein L17e	http://www.genome.jp/dbget-bin/www_bget?ko:K02880	Q09JW2	424	3.6e-51	60S ribosomal protein L17 OS=Argas monolakensis GN=RpL17 PE=2 SV=1	PF00237	Ribosomal protein L22p/L17e	GO:0042254//GO:0006412	ribosome biogenesis//translation	GO:0003735	structural constituent of ribosome	GO:0005840//GO:0015934	ribosome//large ribosomal subunit	KOG3353	60S ribosomal protein L22
comp255427_c0	304	--	--	--	--	--	--	--	--	--	--	--	--	--	--	--	--	--	--	--	--	--	--	--	--	--	--	--	--
comp175574_c0	331	--	--	--	--	--	--	--	--	--	--	--	--	--	--	--	--	--	--	--	--	--	--	--	--	--	--	--	--
comp5767_c0	246	--	--	--	--	--	--	--	--	--	--	--	--	--	--	--	--	--	--	--	--	--	--	--	--	--	--	--	--
comp30139_c0	365	--	--	--	--	--	--	--	--	--	--	--	--	--	--	--	--	--	--	--	--	--	--	--	--	--	--	--	--
comp48815_c0	1048	297742361	CBI34510.3	520	7.08e-57	unnamed protein product [Vitis vinifera]	--	--	--	--	--	--	--	--	--	Q9XED8	392	9.67e-41	Auxin response factor 9 OS=Arabidopsis thaliana GN=ARF9 PE=1 SV=1	PF02309//PF08804	AUX/IAA family//gp32 DNA binding protein like	GO:0006355	regulation of transcription, DNA-dependent	GO:0003697	single-stranded DNA binding	GO:0005634	nucleus	--	--
comp25838_c0	521	--	--	--	--	--	--	--	--	--	--	--	--	--	--	--	--	--	--	--	--	--	--	--	--	--	--	--	--
comp68272_c0	393	22331057	NP_683562.1	168	1.07e-13	uncharacterized protein [Arabidopsis thaliana] >gi|29367152|gb|AAO72719.1| unknown protein [Arabidopsis thaliana] >gi|110739300|dbj|BAF01563.1| hypothetical protein [Arabidopsis thaliana] >gi|332641806|gb|AEE75327.1| uncharacterized protein [Arabidopsis thaliana]	--	--	--	--	--	--	--	--	--	--	--	--	--	--	--	--	--	--	--	GO:0005576	extracellular region	--	--
comp21089_c0	685	225437251	XP_002282315.1	206	2.56e-17	PREDICTED: ethylene-responsive transcription factor 7-like [Vitis vinifera]	--	--	--	--	--	K09286	EREBP	EREBP-like factor	http://www.genome.jp/dbget-bin/www_bget?ko:K09286	O80340	172	1.12e-13	Ethylene-responsive transcription factor 4 OS=Arabidopsis thaliana GN=ERF4 PE=1 SV=1	PF00847	AP2 domain	GO:0006355	regulation of transcription, DNA-dependent	GO:0003700	sequence-specific DNA binding transcription factor activity	GO:0005667	transcription factor complex	--	--
comp404379_c0	312	303271621	XP_003055172.1	380	1.48e-43	predicted protein [Micromonas pusilla CCMP1545] >gi|226463146|gb|EEH60424.1| predicted protein [Micromonas pusilla CCMP1545]	--	--	--	--	--	K14563	NOP1, FBL	rRNA 2'-O-methyltransferase fibrillarin	http://www.genome.jp/dbget-bin/www_bget?ko:K14563	P35550	358	1.17e-40	rRNA 2'-O-methyltransferase fibrillarin OS=Mus musculus GN=Fbl PE=1 SV=2	PF01269	Fibrillarin	GO:0006364//GO:0032259//GO:0008033	rRNA processing//methylation//tRNA processing	GO:0003723//GO:0008168	RNA binding//methyltransferase activity	--	--	KOG1596	Fibrillarin and related nucleolar RNA-binding proteins
comp77317_c0	217	255576367	XP_002529076.1	355	7.52e-39	histone deacetylase 1, 2 ,3, putative [Ricinus communis] >gi|223531488|gb|EEF33320.1| histone deacetylase 1, 2 ,3, putative [Ricinus communis]	--	--	--	--	--	K06067	HDAC1_2	histone deacetylase 1/2	http://www.genome.jp/dbget-bin/www_bget?ko:K06067	Q8H0W2	337	1.64e-37	Histone deacetylase 9 OS=Arabidopsis thaliana GN=HDA9 PE=2 SV=1	--	--	GO:0070933//GO:0006807//GO:0070932//GO:0006355	histone H4 deacetylation//nitrogen compound metabolic process//histone H3 deacetylation//regulation of transcription, DNA-dependent	GO:0097372//GO:0032041//GO:0046969//GO:0046970	NAD-dependent histone deacetylase activity (H3-K18 specific)//NAD-dependent histone deacetylase activity (H3-K14 specific)//NAD-dependent histone deacetylase activity (H3-K9 specific)//NAD-dependent histone deacetylase activity (H4-K16 specific)	GO:0000118//GO:0005634	histone deacetylase complex//nucleus	KOG1342	Histone deacetylase complex, catalytic component RPD3
comp916_c0	253	--	--	--	--	--	290977970	XM_002671664.1	159	2.15e-76	Naegleria gruberi predicted protein, mRNA	--	--	--	--	--	--	--	--	PF00590	Tetrapyrrole (Corrin/Porphyrin) Methylases	GO:0008152	metabolic process	GO:0008168	methyltransferase activity	--	--	--	--
comp407337_c0	320	--	--	--	--	--	--	--	--	--	--	--	--	--	--	--	--	--	--	--	--	--	--	--	--	--	--	--	--
comp203126_c0	367	--	--	--	--	--	--	--	--	--	--	--	--	--	--	--	--	--	--	--	--	--	--	--	--	--	--	--	--
comp27136_c0	425	2444180	AAB71529.1	207	1.26e-16	unconventional myosin [Helianthus annuus]	--	--	--	--	--	--	--	--	--	--	--	--	--	--	--	--	--	GO:0003779//GO:0005524//GO:0003774	actin binding//ATP binding//motor activity	GO:0016459	myosin complex	--	--
comp10468_c0	865	12003388	AAG43551.1	475	9.96e-56	Avr9/Cf-9 rapidly elicited protein 146 [Nicotiana tabacum]	--	--	--	--	--	--	--	--	--	--	--	--	--	--	--	--	--	--	--	--	--	--	--
comp29792_c1	1406	225449798	XP_002272111.1	1459	0	PREDICTED: pentatricopeptide repeat-containing protein At1g11290-like [Vitis vinifera]	--	--	--	--	--	--	--	--	--	Q3E6Q1	1430	0	Pentatricopeptide repeat-containing protein At1g11290 OS=Arabidopsis thaliana GN=PCMP-H40 PE=2 SV=1	--	--	--	--	--	--	--	--	--	--
comp31015_c0	805	255558812	XP_002520429.1	594	4.28e-74	conserved hypothetical protein [Ricinus communis] >gi|223540271|gb|EEF41842.1| conserved hypothetical protein [Ricinus communis]	--	--	--	--	--	--	--	--	--	--	--	--	--	--	--	--	--	--	--	--	--	--	--
comp21939_c0	791	--	--	--	--	--	--	--	--	--	--	--	--	--	--	--	--	--	--	PF06839	GRF zinc finger	--	--	GO:0008270	zinc ion binding	--	--	--	--
comp26130_c0	1139	359494199	XP_003634736.1	777	1.51e-103	PREDICTED: uncharacterized protein LOC100853259 [Vitis vinifera]	--	--	--	--	--	--	--	--	--	--	--	--	--	--	--	--	--	--	--	--	--	--	--
comp33719_c0	1905	255558804	XP_002520425.1	2303	0	laccase, putative [Ricinus communis] >gi|223540267|gb|EEF41838.1| laccase, putative [Ricinus communis]	255586506	XM_002533848.1	245	2.83e-123	Ricinus communis laccase, putative, mRNA	--	--	--	--	O80434	2151	0	Laccase-4 OS=Arabidopsis thaliana GN=IRX12 PE=2 SV=2	PF07732//PF07731//PF00394	Multicopper oxidase//Multicopper oxidase//Multicopper oxidase	GO:0046274//GO:0055114//GO:0019852//GO:0006118	lignin catabolic process//oxidation-reduction process//L-ascorbic acid metabolic process//electron transport	GO:0005507//GO:0052716//GO:0016491//GO:0008447	copper ion binding//hydroquinone:oxygen oxidoreductase activity//oxidoreductase activity//L-ascorbate oxidase activity	GO:0048046	apoplast	KOG1263	Multicopper oxidases
comp32148_c0	1428	225442119	XP_002274016.1	1314	2.54e-176	PREDICTED: mitochondrial ubiquitin ligase activator of nfkb 1 [Vitis vinifera] >gi|297743001|emb|CBI35868.3| unnamed protein product [Vitis vinifera]	224070804	XM_002303207.1	129	6.42e-59	Populus trichocarpa predicted protein, mRNA	K15688	MUL1	E3 ubiquitin-protein ligase MUL1	http://www.genome.jp/dbget-bin/www_bget?ko:K15688	Q24306	139	7.82e-08	Apoptosis 1 inhibitor OS=Drosophila melanogaster GN=th PE=1 SV=2	PF14634//PF13639//PF12483//PF00097	zinc-RING finger domain//Ring finger domain//E3 Ubiquitin ligase//Zinc finger, C3HC4 type (RING finger)	GO:0016567//GO:0007005	protein ubiquitination//mitochondrion organization	GO:0046872//GO:0016881//GO:0004842//GO:0005515//GO:0008270	metal ion binding//acid-amino acid ligase activity//ubiquitin-protein ligase activity//protein binding//zinc ion binding	--	--	KOG1571	Predicted E3 ubiquitin ligase
comp21409_c0	2066	225448534	XP_002273466.1	1748	0	PREDICTED: probable methyltransferase PMT23 [Vitis vinifera] >gi|297736564|emb|CBI25435.3| unnamed protein product [Vitis vinifera]	--	--	--	--	--	--	--	--	--	Q9SIZ3	1614	0	Probable methyltransferase PMT23 OS=Arabidopsis thaliana GN=At2g40280 PE=1 SV=2	PF01209//PF03141//PF08241	ubiE/COQ5 methyltransferase family//Putative S-adenosyl-L-methionine-dependent methyltransferase//Methyltransferase domain	GO:0032259//GO:0008152	methylation//metabolic process	GO:0008168	methyltransferase activity	GO:0005794	Golgi apparatus	--	--
comp8414_c0	1087	--	--	--	--	--	--	--	--	--	--	--	--	--	--	--	--	--	--	--	--	--	--	--	--	--	--	--	--
comp17297_c0	508	255543106	XP_002512616.1	271	5.44e-25	interferon-induced GTP-binding protein mx, putative [Ricinus communis] >gi|223548577|gb|EEF50068.1| interferon-induced GTP-binding protein mx, putative [Ricinus communis]	--	--	--	--	--	--	--	--	--	Q9ZP55	246	7.31e-23	Dynamin-related protein 4C OS=Arabidopsis thaliana GN=DRP4C PE=2 SV=1	PF02212//PF07652	Dynamin GTPase effector domain//Flavivirus DEAD domain	GO:0019079	viral genome replication	GO:0008026//GO:0003924//GO:0000166//GO:0005525//GO:0005524	ATP-dependent helicase activity//GTPase activity//nucleotide binding//GTP binding//ATP binding	--	--	--	--
comp21829_c0	787	306756328	P85192.1	939	3.16e-126	RecName: Full=Unknown protein 1	--	--	--	--	--	--	--	--	--	P85192	939	2.13e-127	Unknown protein 1 OS=Helianthus annuus PE=1 SV=1	--	--	--	--	--	--	--	--	--	--
comp245179_c0	226	336462674	AEI59778.1	276	1.11e-27	cytochrome P450 [Helianthus annuus]	--	--	--	--	--	--	--	--	--	Q6YV88	215	3.5e-20	Ent-cassadiene C2-hydroxylase OS=Oryza sativa subsp. japonica GN=CYP71Z7 PE=1 SV=1	PF00067	Cytochrome P450	GO:0055114//GO:0006118	oxidation-reduction process//electron transport	GO:0009055//GO:0004497//GO:0020037//GO:0016705//GO:0005506	electron carrier activity//monooxygenase activity//heme binding//oxidoreductase activity, acting on paired donors, with incorporation or reduction of molecular oxygen//iron ion binding	--	--	KOG0156	Cytochrome P450 CYP2 subfamily
comp273253_c0	290	356558215	XP_003547403.1	219	6.72e-19	PREDICTED: uncharacterized protein LOC100796627 [Glycine max]	--	--	--	--	--	--	--	--	--	--	--	--	--	--	--	--	--	--	--	--	--	--	--
comp190232_c0	221	--	--	--	--	--	--	--	--	--	--	--	--	--	--	--	--	--	--	--	--	--	--	--	--	--	--	--	--
comp30565_c0	924	312222661	BAJ33519.1	603	7.14e-70	CACTA transposable element [Dahlia pinnata]	312222660	AB601009.1	210	3.85e-104	Dahlia pinnata Tdv1 gene for CACTA transposable element, complete cds	--	--	--	--	--	--	--	--	PF02064	MAS20 protein import receptor	GO:0006886//GO:0006605	intracellular protein transport//protein targeting	--	--	GO:0005742	mitochondrial outer membrane translocase complex	--	--
comp24276_c0	876	442565874	AGC56217.1	1211	3.29e-163	translation elongation factor 2, partial [Dermatophagoides farinae]	241951083	XM_002418219.1	158	2.94e-75	Candida dubliniensis CD36 elongation factor 2, putative (CD36_17870) mRNA, complete cds	K03234	EEF2	elongation factor 2	http://www.genome.jp/dbget-bin/www_bget?ko:K03234	P58252	1201	3.32e-157	Elongation factor 2 OS=Mus musculus GN=Eef2 PE=1 SV=2	PF03764	Elongation factor G, domain IV	--	--	GO:0005525	GTP binding	--	--	KOG0469	Elongation factor 2
comp108713_c0	460	--	--	--	--	--	--	--	--	--	--	--	--	--	--	--	--	--	--	--	--	--	--	--	--	--	--	--	--
comp265156_c0	213	388521771	AFK48947.1	205	8.76e-19	unknown [Lotus japonicus]	--	--	--	--	--	--	--	--	--	--	--	--	--	PF04827	Plant transposon protein	--	--	GO:0016788	hydrolase activity, acting on ester bonds	--	--	--	--
comp20465_c0	362	297738530	CBI27775.3	247	2.81e-23	unnamed protein product [Vitis vinifera]	449488118	XM_004157896.1	81	7.34e-33	PREDICTED: Cucumis sativus uncharacterized LOC101229139 (LOC101229139), mRNA	K13201	TIA1, TIAL1	nucleolysin TIA-1/TIAR	http://www.genome.jp/dbget-bin/www_bget?ko:K13201	--	--	--	--	PF00076	RNA recognition motif. (a.k.a. RRM, RBD, or RNP domain)	--	--	GO:0003676	nucleic acid binding	--	--	--	--
comp338009_c0	206	--	--	--	--	--	--	--	--	--	--	--	--	--	--	--	--	--	--	--	--	--	--	--	--	--	--	--	--
comp281542_c0	283	--	--	--	--	--	--	--	--	--	--	--	--	--	--	--	--	--	--	--	--	--	--	--	--	--	--	--	--
comp309006_c0	281	--	--	--	--	--	--	--	--	--	--	--	--	--	--	--	--	--	--	--	--	--	--	--	--	--	--	--	--
comp258280_c0	227	--	--	--	--	--	--	--	--	--	--	--	--	--	--	--	--	--	--	--	--	--	--	--	--	--	--	--	--
comp101986_c0	554	356554738	XP_003545700.1	596	6.16e-70	PREDICTED: uncharacterized protein LOC100803169 [Glycine max]	--	--	--	--	--	--	--	--	--	--	--	--	--	--	--	--	--	--	--	--	--	--	--
comp466887_c0	206	147773389	CAN64573.1	274	6.12e-27	hypothetical protein VITISV_010383 [Vitis vinifera]	--	--	--	--	--	--	--	--	--	Q9C6T2	170	4.31e-14	Pentatricopeptide repeat-containing protein At1g31920 OS=Arabidopsis thaliana GN=PCMP-H11 PE=2 SV=1	--	--	--	--	--	--	--	--	--	--
comp432498_c0	237	--	--	--	--	--	--	--	--	--	--	--	--	--	--	--	--	--	--	--	--	--	--	--	--	--	--	--	--
comp54480_c0	1004	224090998	XP_002309139.1	902	2.59e-118	predicted protein [Populus trichocarpa] >gi|222855115|gb|EEE92662.1| predicted protein [Populus trichocarpa]	--	--	--	--	--	--	--	--	--	A6QP81	146	2.23e-09	Protein-lysine methyltransferase METTL21C OS=Bos taurus GN=METTL21C PE=2 SV=1	PF06325//PF08241//PF01530//PF05175	Ribosomal protein L11 methyltransferase (PrmA)//Methyltransferase domain//Zinc finger, C2HC type//Methyltransferase small domain	GO:0006479//GO:0008152//GO:0006355	protein methylation//metabolic process//regulation of transcription, DNA-dependent	GO:0008270//GO:0008276//GO:0008168//GO:0003700	zinc ion binding//protein methyltransferase activity//methyltransferase activity//sequence-specific DNA binding transcription factor activity	GO:0005634//GO:0005737//GO:0005667	nucleus//cytoplasm//transcription factor complex	KOG2497	Predicted methyltransferase
comp20263_c0	485	--	--	--	--	--	--	--	--	--	--	--	--	--	--	--	--	--	--	--	--	--	--	--	--	--	--	--	--
comp32456_c0	1209	356570914	XP_003553628.1	223	1.28e-18	PREDICTED: uncharacterized protein LOC100794951 [Glycine max]	--	--	--	--	--	--	--	--	--	--	--	--	--	--	--	--	--	--	--	--	--	--	--
comp101287_c0	307	356523755	XP_003530500.1	428	3.55e-48	PREDICTED: uncharacterized protein LOC100777327 [Glycine max]	460412454	XM_004251566.1	133	7.58e-62	PREDICTED: Solanum lycopersicum protein tesmin/TSO1-like CXC 5-like (LOC101252559), mRNA	--	--	--	--	Q9SL70	416	1.31e-47	Protein tesmin/TSO1-like CXC 6 OS=Arabidopsis thaliana GN=TCX6 PE=1 SV=1	--	--	--	--	--	--	--	--	--	--
comp24776_c0	376	--	--	--	--	--	--	--	--	--	--	--	--	--	--	--	--	--	--	--	--	--	--	--	--	--	--	--	--
comp22782_c0	517	255552069	XP_002517079.1	211	2.77e-17	calmodulin binding protein, putative [Ricinus communis] >gi|223543714|gb|EEF45242.1| calmodulin binding protein, putative [Ricinus communis]	--	--	--	--	--	--	--	--	--	--	--	--	--	--	--	--	--	--	--	--	--	--	--
comp21253_c0	1125	302595736	P85189.1	1206	1.33e-163	RecName: Full=Oxygen-evolving enhancer protein 2, chloroplastic; Short=OEE2; AltName: Full=23 kDa subunit of oxygen evolving system of photosystem II; AltName: Full=23 kDa thylakoid membrane protein; AltName: Full=OEC 23 kDa subunit; Flags: Precursor	134303549	EF469938.1	616	0	Helianthus annuus RFLP probe ZVG79 mRNA sequence	K02717	psbP	photosystem II oxygen-evolving enhancer protein 2	http://www.genome.jp/dbget-bin/www_bget?ko:K02717	P85189	1206	8.98e-165	Oxygen-evolving enhancer protein 2, chloroplastic OS=Helianthus annuus GN=PSBP PE=1 SV=1	PF01789	PsbP	GO:0015979	photosynthesis	GO:0005509	calcium ion binding	GO:0009654//GO:0019898//GO:0009523//GO:0009535	oxygen evolving complex//extrinsic to membrane//photosystem II//chloroplast thylakoid membrane	--	--
comp25053_c1	456	255577035	XP_002529402.1	606	5.28e-74	serine carboxypeptidase, putative [Ricinus communis] >gi|223531150|gb|EEF32998.1| serine carboxypeptidase, putative [Ricinus communis]	110671835	DQ785742.1	60	4.44e-21	Arabidopsis thaliana serine carboxypeptidase (ECS1) mRNA, complete cds	K16297	SCPL-II	serine carboxypeptidase-like clade II	http://www.genome.jp/dbget-bin/www_bget?ko:K16297	Q9M099	572	3.65e-70	Serine carboxypeptidase 24 OS=Arabidopsis thaliana GN=SCPL24 PE=1 SV=1	PF00450	Serine carboxypeptidase	GO:0006508	proteolysis	GO:0004185	serine-type carboxypeptidase activity	--	--	KOG1282	Serine carboxypeptidases (lysosomal cathepsin A)
comp143807_c0	216	330791547	XP_003283854.1	252	5.7e-26	hypothetical protein DICPUDRAFT_45088 [Dictyostelium purpureum] >gi|325086240|gb|EGC39633.1| hypothetical protein DICPUDRAFT_45088 [Dictyostelium purpureum]	--	--	--	--	--	K04565	SOD1	superoxide dismutase, Cu-Zn family	http://www.genome.jp/dbget-bin/www_bget?ko:K04565	Q55GQ5	242	9.6e-26	Superoxide dismutase [Cu-Zn] 1 OS=Dictyostelium discoideum GN=sodA PE=2 SV=1	PF00080	Copper/zinc superoxide dismutase (SODC)	GO:0006801//GO:0008152//GO:0055114	superoxide metabolic process//metabolic process//oxidation-reduction process	GO:0046872//GO:0016491	metal ion binding//oxidoreductase activity	--	--	KOG0441	Cu2+/Zn2+ superoxide dismutase SOD1
comp17167_c0	420	--	--	--	--	--	--	--	--	--	--	--	--	--	--	--	--	--	--	--	--	--	--	--	--	--	--	--	--
comp220861_c0	201	--	--	--	--	--	--	--	--	--	--	--	--	--	--	--	--	--	--	--	--	--	--	--	--	--	--	--	--
comp147008_c0	243	--	--	--	--	--	--	--	--	--	--	--	--	--	--	--	--	--	--	--	--	--	--	--	--	--	--	--	--
comp5908_c0	248	--	--	--	--	--	--	--	--	--	--	--	--	--	--	--	--	--	--	--	--	--	--	--	--	--	--	--	--
comp44246_c0	414	--	--	--	--	--	--	--	--	--	--	--	--	--	--	--	--	--	--	--	--	--	--	--	--	--	--	--	--
comp519423_c0	238	--	--	--	--	--	--	--	--	--	--	--	--	--	--	--	--	--	--	--	--	--	--	--	--	--	--	--	--
comp62967_c0	565	--	--	--	--	--	--	--	--	--	--	--	--	--	--	--	--	--	--	--	--	--	--	--	--	--	--	--	--
comp32270_c0	893	350536631	NP_001234512.1	420	1.1e-46	ethylene response factor 5 [Solanum lycopersicum] >gi|45642990|gb|AAS72389.1| ethylene response factor 5 [Solanum lycopersicum]	402810644	JX220973.1	66	4.17e-24	Populus x canadensis cultivar Nanling895 ERF5-1 mRNA, complete cds	K09286	EREBP	EREBP-like factor	http://www.genome.jp/dbget-bin/www_bget?ko:K09286	Q40478	410	7.45e-46	Ethylene-responsive transcription factor 5 OS=Nicotiana tabacum GN=ERF5 PE=2 SV=1	PF00847	AP2 domain	GO:0006355	regulation of transcription, DNA-dependent	GO:0003700	sequence-specific DNA binding transcription factor activity	GO:0005667	transcription factor complex	--	--
comp23780_c0	1001	224113941	XP_002316621.1	638	3.15e-74	predicted protein [Populus trichocarpa] >gi|222859686|gb|EEE97233.1| predicted protein [Populus trichocarpa]	357452498	XM_003596478.1	35	8e-07	Medicago truncatula Cysteine-rich receptor-like protein kinase (MTR_2g081500) mRNA, complete cds	--	--	--	--	Q9T0J1	490	3.34e-54	Cysteine-rich receptor-like protein kinase 26 OS=Arabidopsis thaliana GN=CRK26 PE=2 SV=1	PF07714//PF02480//PF00069	Protein tyrosine kinase//Alphaherpesvirus glycoprotein E//Protein kinase domain	GO:0006468	protein phosphorylation	GO:0004672//GO:0005524	protein kinase activity//ATP binding	GO:0016020	membrane	--	--
comp19592_c0	276	--	--	--	--	--	--	--	--	--	--	--	--	--	--	--	--	--	--	--	--	--	--	--	--	--	--	--	--
comp102945_c0	354	224134066	XP_002327747.1	315	7.3e-34	predicted protein [Populus trichocarpa] >gi|222836832|gb|EEE75225.1| predicted protein [Populus trichocarpa]	--	--	--	--	--	--	--	--	--	P25096	206	2.65e-19	Protein P21 OS=Glycine max PE=1 SV=1	PF08106	Formaecin family	GO:0042381//GO:0042742	hemolymph coagulation//defense response to bacterium	--	--	--	--	--	--
comp28407_c0	2756	356575590	XP_003555922.1	3143	0	PREDICTED: elongator complex protein 2-like [Glycine max]	460389703	XM_004240442.1	382	0	PREDICTED: Solanum lycopersicum elongator complex protein 2-like (LOC101266828), mRNA	K11374	ELP2	elongator complex protein 2	http://www.genome.jp/dbget-bin/www_bget?ko:K11374	F4I1S7	2860	0	Elongator complex protein 2 OS=Arabidopsis thaliana GN=ELP2 PE=1 SV=1	PF00400	WD domain, G-beta repeat	--	--	GO:0005515	protein binding	--	--	KOG1063	RNA polymerase II elongator complex, subunit ELP2, WD repeat superfamily
comp31986_c0	1328	225458101	XP_002280716.1	666	1.45e-80	PREDICTED: probable salt tolerance-like protein At1g75540 [Vitis vinifera] >gi|302142591|emb|CBI19794.3| unnamed protein product [Vitis vinifera]	356509645	XM_003523509.1	93	6.14e-39	PREDICTED: Glycine max probable salt tolerance-like protein At1g75540-like (LOC100785978), mRNA	--	--	--	--	Q9LQZ7	579	1.44e-68	Probable salt tolerance-like protein At1g75540 OS=Arabidopsis thaliana GN=At1g75540 PE=1 SV=1	PF00643//PF00628	B-box zinc finger//PHD-finger	--	--	GO:0008270//GO:0005515	zinc ion binding//protein binding	GO:0005622	intracellular	--	--
comp25782_c0	735	357601490	AET86955.1	900	7.77e-117	PAP18 [Gossypium hirsutum]	304421405	GQ422783.1	210	3.04e-104	Glycine max clone GmPAP07 purple acid phosphatases mRNA, complete cds	--	--	--	--	Q9LJU7	893	5.35e-117	Purple acid phosphatase 18 OS=Arabidopsis thaliana GN=PAP18 PE=2 SV=1	PF00149//PF05681	Calcineurin-like phosphoesterase//Fumarate hydratase (Fumerase)	GO:0006771//GO:0019497	riboflavin metabolic process//hexachlorocyclohexane metabolic process	GO:0016829//GO:0003993//GO:0046872//GO:0016787	lyase activity//acid phosphatase activity//metal ion binding//hydrolase activity	--	--	KOG1378	Purple acid phosphatase
comp87423_c0	367	--	--	--	--	--	--	--	--	--	--	--	--	--	--	--	--	--	--	--	--	--	--	--	--	--	--	--	--
comp156447_c0	213	--	--	--	--	--	--	--	--	--	--	--	--	--	--	--	--	--	--	--	--	--	--	--	--	--	--	--	--
comp16498_c0	373	--	--	--	--	--	--	--	--	--	--	--	--	--	--	--	--	--	--	--	--	--	--	--	--	--	--	--	--
comp143570_c0	490	147775005	CAN70471.1	469	1.96e-51	hypothetical protein VITISV_013478 [Vitis vinifera]	--	--	--	--	--	--	--	--	--	Q9C0R2	139	5.95e-09	Retrotransposable element Tf2 155 kDa protein type 2 OS=Schizosaccharomyces pombe (strain 972 / ATCC 24843) GN=Tf2-7 PE=2 SV=1	--	--	--	--	--	--	--	--	KOG0017	FOG: Transposon-encoded proteins with TYA, reverse transcriptase, integrase domains in various combinations
comp2110_c0	279	--	--	--	--	--	--	--	--	--	--	--	--	--	--	--	--	--	--	--	--	--	--	--	--	--	--	--	--
comp339927_c0	220	290982705	XP_002674070.1	294	2.27e-31	predicted protein [Naegleria gruberi] >gi|284087658|gb|EFC41326.1| predicted protein [Naegleria gruberi]	--	--	--	--	--	--	--	--	--	--	--	--	--	--	--	--	--	--	--	--	--	--	--
comp18411_c0	440	--	--	--	--	--	--	--	--	--	--	--	--	--	--	--	--	--	--	--	--	--	--	--	--	--	--	--	--
comp22714_c0	314	356504857	XP_003521211.1	138	1.41e-08	PREDICTED: zinc finger CCCH domain-containing protein 14-like [Glycine max]	--	--	--	--	--	--	--	--	--	Q9C7C3	119	2.85e-07	Zinc finger CCCH domain-containing protein 36 OS=Arabidopsis thaliana GN=At3g12130 PE=2 SV=1	--	--	--	--	--	--	--	--	--	--
comp80227_c0	909	15235982	NP_195678.1	158	1.86e-09	SAP domain-containing protein [Arabidopsis thaliana] >gi|145334269|ref|NP_001078515.1| SAP domain-containing protein [Arabidopsis thaliana] >gi|3080437|emb|CAA18754.1| putative protein [Arabidopsis thaliana] >gi|7270952|emb|CAB80631.1| putative protein [Arabidopsis thaliana] >gi|332661703|gb|AEE87103.1| SAP domain-containing protein [Arabidopsis thaliana] >gi|332661704|gb|AEE87104.1| SAP domain-c…	--	--	--	--	--	K12875	ACIN1, ACINUS	apoptotic chromatin condensation inducer in the nucleus	http://www.genome.jp/dbget-bin/www_bget?ko:K12875	--	--	--	--	PF02037	SAP domain	GO:0009888//GO:0031048//GO:0045132//GO:0007062//GO:0010332//GO:0043247//GO:0032204//GO:0010638//GO:0010564//GO:0006310//GO:0016567//GO:0009887	tissue development//chromatin silencing by small RNA//meiotic chromosome segregation//sister chromatid cohesion//response to gamma radiation//telomere maintenance in response to DNA damage//regulation of telomere maintenance//positive regulation of organelle organization//regulation of cell cycle process//DNA recombination//protein ubiquitination//organ morphogenesis	GO:0003677//GO:0003676	DNA binding//nucleic acid binding	GO:0009507//GO:0005829//GO:0005634	chloroplast//cytosol//nucleus	--	--
comp10136_c0	329	77416949	ABA81870.1	189	9.01e-16	unknown [Solanum tuberosum]	--	--	--	--	--	K11092	SNRPA1	U2 small nuclear ribonucleoprotein A'	http://www.genome.jp/dbget-bin/www_bget?ko:K11092	P43333	134	2.61e-09	U2 small nuclear ribonucleoprotein A' OS=Arabidopsis thaliana GN=At1g09760 PE=2 SV=2	--	--	--	--	--	--	--	--	--	--
comp25783_c0	510	75268416	Q52JK6.1	339	1.3e-34	RecName: Full=Probable NOT transcription complex subunit VIP2; AltName: Full=Protein VIRE2 INTERACTING PROTEIN2; Short=NbVIP2 >gi|62824286|gb|AAY15746.1| VIP2 [Nicotiana benthamiana]	--	--	--	--	--	K12605	CNOT2, NOT2	CCR4-NOT transcription complex subunit 2	http://www.genome.jp/dbget-bin/www_bget?ko:K12605	Q52JK6	339	8.79e-36	Probable NOT transcription complex subunit VIP2 (Fragment) OS=Nicotiana benthamiana GN=VIP2 PE=1 SV=1	--	--	GO:0015074//GO:0006355	DNA integration//regulation of transcription, DNA-dependent	GO:0005515	protein binding	GO:0005634	nucleus	--	--
comp16154_c0	1356	224121130	XP_002318505.1	579	4.11e-69	predicted protein [Populus trichocarpa] >gi|222859178|gb|EEE96725.1| predicted protein [Populus trichocarpa]	--	--	--	--	--	--	--	--	--	Q9FLU1	517	4.33e-58	DNA-binding protein BIN4 OS=Arabidopsis thaliana GN=BIN4 PE=1 SV=2	PF04075//PF04336	Domain of unknown function (DUF385)//Protein of unknown function, DUF479	GO:0015940//GO:0055114//GO:0006633	pantothenate biosynthetic process//oxidation-reduction process//fatty acid biosynthetic process	GO:0008770//GO:0016491	[acyl-carrier-protein] phosphodiesterase activity//oxidoreductase activity	--	--	--	--
comp20276_c0	291	--	--	--	--	--	--	--	--	--	--	--	--	--	--	--	--	--	--	--	--	--	--	--	--	--	--	--	--
comp144583_c0	554	147811344	CAN74410.1	288	1.48e-27	hypothetical protein VITISV_013215 [Vitis vinifera]	--	--	--	--	--	K13680	CSLA	beta-mannan synthase	http://www.genome.jp/dbget-bin/www_bget?ko:K13680	Q6UDF0	265	1.64e-25	Mannan synthase 1 OS=Cyamopsis tetragonoloba GN=ManS PE=1 SV=1	--	--	--	--	--	--	--	--	--	--
comp96530_c0	308	--	--	--	--	--	--	--	--	--	--	--	--	--	--	--	--	--	--	--	--	--	--	--	--	--	--	--	--
comp22878_c0	430	--	--	--	--	--	--	--	--	--	--	--	--	--	--	--	--	--	--	--	--	--	--	--	--	--	--	--	--
comp57031_c0	343	--	--	--	--	--	--	--	--	--	--	--	--	--	--	--	--	--	--	--	--	--	--	--	--	--	--	--	--
comp7819_c0	1472	225450297	XP_002267864.1	1574	0	PREDICTED: molybdopterin biosynthesis protein CNX2-like [Vitis vinifera]	460366955	XM_004229293.1	350	0	PREDICTED: Solanum lycopersicum cyclic pyranopterin monophosphate synthase, mitochondrial-like (LOC101248709), mRNA	K03639	MOCS1, moaA	molybdenum cofactor biosynthesis protein	http://www.genome.jp/dbget-bin/www_bget?ko:K03639	Q39055	1513	0	Cyclic pyranopterin monophosphate synthase, mitochondrial OS=Arabidopsis thaliana GN=CNX2 PE=1 SV=1	PF06463//PF04055	Molybdenum Cofactor Synthesis C//Radical SAM superfamily	GO:0006777	Mo-molybdopterin cofactor biosynthetic process	GO:0051536//GO:0051539//GO:0003824	iron-sulfur cluster binding//4 iron, 4 sulfur cluster binding//catalytic activity	GO:0019008	molybdopterin synthase complex	KOG2876	Molybdenum cofactor biosynthesis pathway protein
comp14293_c0	521	359478318	XP_003632106.1	345	8.01e-39	PREDICTED: glycine-rich RNA-binding protein 2, mitochondrial-like [Vitis vinifera] >gi|296084274|emb|CBI24662.3| unnamed protein product [Vitis vinifera]	--	--	--	--	--	--	--	--	--	Q9SVM8	228	3.21e-22	Glycine-rich RNA-binding protein 2, mitochondrial OS=Arabidopsis thaliana GN=GRP2 PE=1 SV=1	PF00076	RNA recognition motif. (a.k.a. RRM, RBD, or RNP domain)	--	--	GO:0003676	nucleic acid binding	--	--	KOG0118	FOG: RRM domain
comp29781_c0	927	225449633	XP_002284256.1	811	3.17e-105	PREDICTED: putative oxygen evolving enhancer protein [Vitis vinifera] >gi|296086290|emb|CBI31731.3| unnamed protein product [Vitis vinifera]	--	--	--	--	--	K02717	psbP	photosystem II oxygen-evolving enhancer protein 2	http://www.genome.jp/dbget-bin/www_bget?ko:K02717	P82538	686	1.51e-87	PsbP-like protein 1, chloroplastic OS=Arabidopsis thaliana GN=PPL1 PE=1 SV=1	PF01789	PsbP	GO:0015979	photosynthesis	GO:0005509	calcium ion binding	GO:0019898//GO:0009523//GO:0009654	extrinsic to membrane//photosystem II//oxygen evolving complex	--	--
comp40902_c0	1157	297739988	CBI30170.3	1001	1.2e-132	unnamed protein product [Vitis vinifera]	470137464	XM_004304436.1	284	3.55e-145	PREDICTED: Fragaria vesca subsp. vesca splicing factor 3A subunit 2-like (LOC101304789), mRNA	K12826	SF3A2, SAP62	splicing factor 3A subunit 2	http://www.genome.jp/dbget-bin/www_bget?ko:K12826	Q15428	635	6.5e-76	Splicing factor 3A subunit 2 OS=Homo sapiens GN=SF3A2 PE=1 SV=2	PF09732	Cactus-binding C-terminus of cactin protein	--	--	GO:0005515	protein binding	--	--	KOG0227	Splicing factor 3a, subunit 2
comp52468_c0	221	--	--	--	--	--	--	--	--	--	--	--	--	--	--	--	--	--	--	--	--	--	--	--	--	--	--	--	--
comp28303_c0	1489	359484076	XP_002273320.2	1641	0	PREDICTED: serine carboxypeptidase-like 34 [Vitis vinifera]	502144456	XM_004505647.1	156	6.57e-74	PREDICTED: Cicer arietinum serine carboxypeptidase-like 34-like (LOC101496679), mRNA	K16297	SCPL-II	serine carboxypeptidase-like clade II	http://www.genome.jp/dbget-bin/www_bget?ko:K16297	Q0WPR4	1603	0	Serine carboxypeptidase-like 34 OS=Arabidopsis thaliana GN=SCPL34 PE=2 SV=2	PF00450	Serine carboxypeptidase	GO:0006508	proteolysis	GO:0004185	serine-type carboxypeptidase activity	--	--	KOG1282	Serine carboxypeptidases (lysosomal cathepsin A)
comp76095_c0	791	224087006	XP_002308027.1	1006	5.37e-134	predicted protein [Populus trichocarpa] >gi|222854003|gb|EEE91550.1| predicted protein [Populus trichocarpa]	--	--	--	--	--	--	--	--	--	--	--	--	--	--	--	--	--	--	--	GO:0009505	plant-type cell wall	--	--
comp207935_c0	344	71023135	XP_761797.1	205	3.84e-17	hypothetical protein UM05650.1 [Ustilago maydis 521] >gi|46100820|gb|EAK86053.1| hypothetical protein UM05650.1 [Ustilago maydis 521]	--	--	--	--	--	K13195	CIRBP	cold-inducible RNA-binding protein	http://www.genome.jp/dbget-bin/www_bget?ko:K13195	P49310	151	6.25e-12	Glycine-rich RNA-binding protein GRP1A OS=Sinapis alba PE=2 SV=1	PF00076	RNA recognition motif. (a.k.a. RRM, RBD, or RNP domain)	--	--	GO:0003676	nucleic acid binding	--	--	KOG0118	FOG: RRM domain
comp23595_c2	342	--	--	--	--	--	--	--	--	--	--	--	--	--	--	--	--	--	--	--	--	--	--	--	--	--	--	--	--
comp117621_c0	251	--	--	--	--	--	--	--	--	--	--	--	--	--	--	Q9LZ57	108	1.21e-06	60S ribosomal protein L36-3 OS=Arabidopsis thaliana GN=RPL36C PE=2 SV=1	PF01158	Ribosomal protein L36e	GO:0042254//GO:0006412	ribosome biogenesis//translation	GO:0003735	structural constituent of ribosome	GO:0005622//GO:0005840	intracellular//ribosome	--	--
[truncated: 61,133 more rows]
