# Supplementary material for: Identification of differentially expressed genes in sunflower (Helianthus annuus) leaves and roots under drought stress by RNA sequencing
Source: Bot Stud. 2017 Oct 25;58:42. doi: 10.1186/s40529-017-0197-3 (PMC5656504; doi:10.1186/s40529-017-0197-3)
Supplement: Supplementary file 3 — Additional file 3: Table S3. Go enrichment of unigenes obtained by transcriptome sequencing. [file 40529_2017_197_MOESM3_ESM.xlsx]

## Sheet: Supplementary Table S3
GO ID (Lev1)	GO Term (Lev1)	GO ID (Lev2)	GO Term (Lev2)	GO ID (Lev3)	GO Term (Lev3)	GO ID (Lev4)	GO Term (Lev4)	Gene Number	Gene List
GO:0005575	Cellular Component	GO:0044425	membrane part	GO:0031224	intrinsic to membrane	GO:0031226	intrinsic to plasma membrane	84	comp6023_c0,comp13716_c0,comp82038_c0,comp36014_c0,comp14774_c0,comp29274_c0,comp17900_c0,comp32995_c0,comp30944_c0,comp24417_c0,comp17354_c0,comp30116_c0,comp109354_c0,comp152_c0,comp19682_c0,comp36425_c0,comp300162_c0,comp57793_c0,comp258812_c0,comp7478_c0,comp33362_c0,comp27820_c0,comp25158_c1,comp32916_c0,comp82150_c0,comp31752_c0,comp105665_c0,comp15528_c0,comp179774_c0,comp162518_c0,comp370…
GO:0005575	Cellular Component	GO:0044425	membrane part	GO:0031224	intrinsic to membrane	GO:0031300	intrinsic to organelle membrane	87	comp9959_c0,comp116474_c0,comp47664_c0,comp16367_c0,comp28854_c0,comp15273_c0,comp107213_c0,comp6779_c0,comp95846_c0,comp402460_c0,comp10288_c0,comp73862_c0,comp28836_c0,comp29478_c0,comp8091_c0,comp14455_c0,comp34527_c0,comp28020_c0,comp153738_c0,comp31692_c0,comp25773_c0,comp33027_c0,comp26853_c0,comp67088_c0,comp4696_c0,comp5528_c0,comp31641_c0,comp20271_c0,comp24762_c0,comp30904_c0,comp14959_…
GO:0005575	Cellular Component	GO:0044425	membrane part	GO:0031224	intrinsic to membrane	GO:0016021	integral to membrane	252	comp5696_c0,comp109407_c0,comp17674_c0,comp164784_c0,comp116074_c0,comp12544_c0,comp13536_c0,comp7654_c0,comp103_c0,comp10497_c0,comp109241_c0,comp29985_c0,comp9995_c0,comp27627_c0,comp26131_c0,comp40476_c0,comp34066_c0,comp38572_c0,comp35990_c0,comp16195_c0,comp21529_c0,comp94653_c0,comp200970_c0,comp48053_c0,comp64514_c0,comp36138_c0,comp22753_c0,comp28422_c0,comp125989_c0,comp11666_c0,comp3171…
GO:0005575	Cellular Component	GO:0044425	membrane part	GO:0031224	intrinsic to membrane	GO:0031225	anchored to membrane	24	comp105665_c0,comp82038_c0,comp24417_c0,comp17354_c0,comp2427_c0,comp155191_c0,comp31493_c2,comp56710_c0,comp57762_c0,comp36425_c0,comp27818_c0,comp30116_c0,comp56317_c0,comp4278_c0,comp162518_c0,comp30967_c0,comp20419_c1,comp109354_c0,comp27820_c0,comp37322_c0,comp25309_c0,comp30478_c0,comp22373_c0,comp300162_c0
GO:0005575	Cellular Component	GO:0044425	membrane part	GO:0070469	respiratory chain	GO:0005746	mitochondrial respiratory chain	58	comp10691_c1,comp107467_c0,comp33340_c0,comp15861_c0,comp125579_c0,comp35662_c0,comp132279_c0,comp22643_c0,comp24337_c1,comp35812_c0,comp34176_c0,comp40125_c0,comp35103_c0,comp38442_c0,comp35534_c0,comp12653_c0,comp27811_c0,comp77111_c0,comp29721_c1,comp9233_c0,comp473215_c0,comp254460_c0,comp29387_c0,comp14661_c0,comp192145_c0,comp25609_c0,comp35065_c0,comp35518_c0,comp27843_c0,comp35548_c0,comp…
GO:0005575	Cellular Component	GO:0044425	membrane part	GO:0070469	respiratory chain	GO:0045275	respiratory chain complex III	17	comp12269_c0,comp33342_c1,comp35534_c0,comp21400_c0,comp36644_c0,comp132279_c0,comp35518_c0,comp14163_c0,comp345476_c0,comp35065_c0,comp25609_c0,comp14938_c0,comp29721_c1,comp27811_c0,comp12653_c0,comp14661_c0,comp473215_c0
GO:0005575	Cellular Component	GO:0044425	membrane part	GO:0070469	respiratory chain	GO:0045277	respiratory chain complex IV	7	comp11384_c0,comp21595_c0,comp77111_c0,comp94600_c0,comp192145_c0,comp35103_c0,comp40125_c0
GO:0005575	Cellular Component	GO:0044425	membrane part	GO:0070469	respiratory chain	GO:0045273	respiratory chain complex II	6	comp27788_c0,comp35662_c0,comp270351_c0,comp27708_c0,comp164402_c0,comp279934_c0
GO:0005575	Cellular Component	GO:0044425	membrane part	GO:0070469	respiratory chain	GO:0045271	respiratory chain complex I	32	comp33358_c1,comp25531_c0,comp26995_c0,comp589062_c0,comp24076_c0,comp48571_c0,comp11139_c1,comp26661_c0,comp45440_c0,comp31935_c0,comp35299_c0,comp35608_c0,comp38771_c0,comp31024_c0,comp61515_c0,comp11139_c0,comp35812_c0,comp24337_c1,comp38442_c0,comp34176_c0,comp15861_c0,comp125579_c0,comp10691_c1,comp33340_c0,comp107467_c0,comp22643_c0,comp35548_c0,comp36856_c0,comp27843_c0,comp9233_c0,comp254…
GO:0005575	Cellular Component	GO:0044425	membrane part	GO:0030964	NADH dehydrogenase complex	GO:0045271	respiratory chain complex I	32	comp33358_c1,comp25531_c0,comp26995_c0,comp589062_c0,comp24076_c0,comp48571_c0,comp11139_c1,comp26661_c0,comp45440_c0,comp31935_c0,comp35299_c0,comp35608_c0,comp38771_c0,comp31024_c0,comp61515_c0,comp11139_c0,comp35812_c0,comp24337_c1,comp38442_c0,comp34176_c0,comp15861_c0,comp125579_c0,comp10691_c1,comp33340_c0,comp107467_c0,comp22643_c0,comp35548_c0,comp36856_c0,comp27843_c0,comp9233_c0,comp254…
GO:0005575	Cellular Component	GO:0044425	membrane part	GO:0016469	proton-transporting two-sector ATPase complex	GO:0033176	proton-transporting V-type ATPase complex	199	comp57983_c0,comp8507_c0,comp484965_c0,comp10989_c1,comp30419_c0,comp23345_c0,comp10599_c0,comp26281_c0,comp28778_c0,comp364960_c0,comp33769_c0,comp22007_c0,comp15531_c0,comp211199_c0,comp16986_c0,comp197869_c0,comp12845_c0,comp27104_c0,comp26493_c0,comp30511_c0,comp33726_c0,comp10599_c1,comp76982_c0,comp8647_c0,comp14315_c0,comp33672_c1,comp33924_c0,comp34371_c1,comp23081_c0,comp12045_c0,comp157…
GO:0005575	Cellular Component	GO:0044425	membrane part	GO:0016469	proton-transporting two-sector ATPase complex	GO:0033177	proton-transporting two-sector ATPase complex, proton-transporting domain	275	comp33312_c0,comp16109_c0,comp25126_c0,comp243037_c0,comp37865_c0,comp44875_c0,comp30509_c0,comp30749_c0,comp34794_c0,comp20300_c0,comp138008_c0,comp71841_c0,comp52309_c0,comp52299_c0,comp21390_c0,comp31373_c0,comp122755_c0,comp35616_c0,comp7515_c0,comp35990_c0,comp36138_c0,comp33780_c0,comp34660_c0,comp28490_c0,comp26325_c0,comp64804_c0,comp28081_c0,comp33071_c1,comp21970_c0,comp531602_c0,comp37…
GO:0005575	Cellular Component	GO:0044425	membrane part	GO:0016469	proton-transporting two-sector ATPase complex	GO:0045259	proton-transporting ATP synthase complex	173	comp14986_c0,comp34647_c0,comp22390_c0,comp390406_c0,comp29547_c0,comp413236_c0,comp26707_c0,comp215286_c0,comp26905_c0,comp211956_c0,comp8429_c0,comp34526_c0,comp34389_c0,comp23182_c0,comp16234_c0,comp31205_c0,comp447292_c0,comp279157_c0,comp13785_c0,comp15150_c0,comp115176_c0,comp153691_c0,comp6643_c0,comp6715_c0,comp32022_c0,comp33718_c0,comp125098_c0,comp252016_c0,comp27095_c0,comp30233_c0,co…
GO:0005575	Cellular Component	GO:0044425	membrane part	GO:0016469	proton-transporting two-sector ATPase complex	GO:0033178	proton-transporting two-sector ATPase complex, catalytic domain	91	comp25483_c0,comp244832_c0,comp26036_c0,comp173283_c0,comp240526_c0,comp19523_c0,comp33059_c0,comp33550_c1,comp27569_c0,comp21404_c0,comp323586_c0,comp31207_c1,comp25316_c0,comp32619_c0,comp306229_c0,comp32671_c2,comp194533_c0,comp10360_c0,comp32747_c0,comp203725_c0,comp34667_c0,comp18578_c0,comp21743_c0,comp33274_c0,comp426120_c0,comp14324_c0,comp30918_c0,comp19784_c0,comp260169_c0,comp6680_c0,c…
GO:0005575	Cellular Component	GO:0044425	membrane part	GO:0033178	proton-transporting two-sector ATPase complex, catalytic domain	GO:0033180	proton-transporting V-type ATPase, V1 domain	23	comp30419_c0,comp23345_c0,comp14324_c0,comp22304_c0,comp14450_c0,comp25382_c0,comp33953_c1,comp27569_c0,comp26493_c0,comp32671_c2,comp33480_c0,comp32619_c0,comp24669_c0,comp14347_c0,comp27104_c0,comp34667_c0,comp43755_c0,comp32909_c0,comp28778_c0,comp33274_c0,comp28551_c0,comp33059_c0,comp33769_c0
GO:0005575	Cellular Component	GO:0044425	membrane part	GO:0033178	proton-transporting two-sector ATPase complex, catalytic domain	GO:0045261	proton-transporting ATP synthase complex, catalytic core F(1)	16	comp29259_c0,comp13268_c0,comp182326_c0,comp260169_c0,comp25316_c0,comp423532_c0,comp16262_c0,comp18628_c1,comp240526_c0,comp48477_c0,comp33718_c0,comp22390_c0,comp390406_c0,comp176864_c0,comp413236_c0,comp203725_c0
GO:0005575	Cellular Component	GO:0044425	membrane part	GO:0030117	membrane coat	GO:0030120	vesicle coat	82	comp32541_c0,comp12819_c0,comp26733_c0,comp21279_c1,comp127201_c0,comp15729_c0,comp33415_c0,comp14828_c1,comp346125_c0,comp10532_c0,comp254869_c0,comp42257_c0,comp33425_c0,comp31837_c0,comp146888_c0,comp31718_c0,comp13742_c1,comp22659_c0,comp32698_c0,comp27397_c0,comp28765_c1,comp14495_c0,comp65798_c0,comp43502_c0,comp28765_c0,comp14495_c1,comp32337_c0,comp2102_c0,comp31678_c0,comp33940_c0,comp58…
GO:0005575	Cellular Component	GO:0044425	membrane part	GO:0030117	membrane coat	GO:0030118	clathrin coat	41	comp32034_c0,comp215247_c0,comp31859_c0,comp52767_c0,comp33415_c0,comp32949_c0,comp49265_c0,comp33467_c0,comp66211_c0,comp346125_c0,comp19624_c1,comp8539_c0,comp34100_c0,comp17840_c0,comp51884_c0,comp30027_c0,comp11154_c0,comp57134_c0,comp259255_c0,comp24177_c0,comp57753_c0,comp31718_c0,comp27774_c0,comp32698_c0,comp14632_c0,comp27397_c0,comp32656_c0,comp30518_c0,comp400954_c0,comp29027_c0,comp32…
GO:0005575	Cellular Component	GO:0044425	membrane part	GO:0030117	membrane coat	GO:0030119	AP-type membrane coat adaptor complex	35	comp19624_c1,comp34100_c0,comp8539_c0,comp17840_c0,comp51884_c0,comp30027_c0,comp57134_c0,comp11154_c0,comp57753_c0,comp24177_c0,comp32034_c0,comp215247_c0,comp52767_c0,comp32949_c0,comp49265_c0,comp33467_c0,comp66211_c0,comp48431_c0,comp78229_c0,comp57882_c0,comp7424_c0,comp32497_c1,comp22528_c0,comp130082_c0,comp26288_c0,comp33692_c0,comp16251_c0,comp27774_c0,comp14632_c0,comp13775_c0,comp30518…
GO:0005575	Cellular Component	GO:0044425	membrane part	GO:0045273	respiratory chain complex II	GO:0045283	fumarate reductase complex	2	comp35662_c0,comp27708_c0
GO:0005575	Cellular Component	GO:0044425	membrane part	GO:0045273	respiratory chain complex II	GO:0045281	succinate dehydrogenase complex	2	comp27708_c0,comp35662_c0
GO:0005575	Cellular Component	GO:0044425	membrane part	GO:0005789	endoplasmic reticulum membrane	GO:0030867	rough endoplasmic reticulum membrane	13	comp28854_c0,comp29478_c0,comp112279_c0,comp35926_c0,comp61072_c0,comp14485_c0,comp30872_c2,comp34164_c1,comp39855_c0,comp40145_c0,comp4696_c0,comp109407_c0,comp5528_c0
GO:0005575	Cellular Component	GO:0044425	membrane part	GO:0005789	endoplasmic reticulum membrane	GO:0031227	intrinsic to endoplasmic reticulum membrane	24	comp109407_c0,comp17674_c0,comp10288_c0,comp34710_c0,comp31021_c0,comp28836_c0,comp34527_c0,comp112279_c0,comp37287_c0,comp29478_c0,comp19847_c0,comp32472_c1,comp31692_c0,comp28599_c0,comp96400_c0,comp38572_c0,comp4696_c0,comp124666_c0,comp20929_c0,comp217960_c0,comp5528_c0,comp28854_c0,comp38721_c0,comp240537_c0
GO:0005575	Cellular Component	GO:0044425	membrane part	GO:0019898	extrinsic to membrane	GO:0031312	extrinsic to organelle membrane	2	comp169070_c0,comp23280_c1
GO:0005575	Cellular Component	GO:0044425	membrane part	GO:0019898	extrinsic to membrane	GO:0019897	extrinsic to plasma membrane	19	comp14732_c0,comp47579_c0,comp13313_c0,comp425776_c0,comp40614_c0,comp30461_c0,comp155553_c0,comp709233_c0,comp27311_c0,comp22482_c0,comp32918_c0,comp52339_c0,comp39395_c0,comp169799_c0,comp41293_c0,comp26531_c0,comp101025_c0,comp115791_c0,comp20953_c0
GO:0005575	Cellular Component	GO:0044425	membrane part	GO:0044459	plasma membrane part	GO:0031226	intrinsic to plasma membrane	84	comp6023_c0,comp13716_c0,comp82038_c0,comp36014_c0,comp14774_c0,comp29274_c0,comp17900_c0,comp32995_c0,comp30944_c0,comp24417_c0,comp17354_c0,comp30116_c0,comp109354_c0,comp152_c0,comp19682_c0,comp36425_c0,comp300162_c0,comp57793_c0,comp258812_c0,comp7478_c0,comp33362_c0,comp27820_c0,comp25158_c1,comp32916_c0,comp82150_c0,comp31752_c0,comp105665_c0,comp15528_c0,comp179774_c0,comp162518_c0,comp370…
GO:0005575	Cellular Component	GO:0044425	membrane part	GO:0044459	plasma membrane part	GO:0016011	dystroglycan complex	11	comp29789_c0,comp127035_c0,comp31795_c0,comp48227_c0,comp35375_c0,comp34612_c0,comp36366_c0,comp60392_c0,comp31422_c0,comp74488_c0,comp33027_c0
GO:0005575	Cellular Component	GO:0044425	membrane part	GO:0044459	plasma membrane part	GO:0016323	basolateral plasma membrane	1	comp60594_c0
GO:0005575	Cellular Component	GO:0044425	membrane part	GO:0044459	plasma membrane part	GO:0042611	MHC protein complex	3	comp638954_c0,comp36778_c0,comp14876_c0
GO:0005575	Cellular Component	GO:0044425	membrane part	GO:0044459	plasma membrane part	GO:0009898	internal side of plasma membrane	9	comp14732_c0,comp425776_c0,comp39395_c0,comp40614_c0,comp169799_c0,comp30461_c0,comp26531_c0,comp155553_c0,comp115791_c0
GO:0005575	Cellular Component	GO:0044425	membrane part	GO:0044459	plasma membrane part	GO:0031256	leading edge membrane	1	comp24890_c0
GO:0005575	Cellular Component	GO:0044425	membrane part	GO:0044459	plasma membrane part	GO:0016010	dystrophin-associated glycoprotein complex	11	comp31422_c0,comp60392_c0,comp74488_c0,comp33027_c0,comp48227_c0,comp35375_c0,comp34612_c0,comp36366_c0,comp31795_c0,comp29789_c0,comp127035_c0
GO:0005575	Cellular Component	GO:0044425	membrane part	GO:0044459	plasma membrane part	GO:0031253	cell projection membrane	1	comp24890_c0
GO:0005575	Cellular Component	GO:0044425	membrane part	GO:0044459	plasma membrane part	GO:0019897	extrinsic to plasma membrane	19	comp14732_c0,comp47579_c0,comp13313_c0,comp425776_c0,comp40614_c0,comp30461_c0,comp155553_c0,comp709233_c0,comp27311_c0,comp22482_c0,comp32918_c0,comp52339_c0,comp39395_c0,comp169799_c0,comp41293_c0,comp26531_c0,comp101025_c0,comp115791_c0,comp20953_c0
GO:0005575	Cellular Component	GO:0044425	membrane part	GO:0044459	plasma membrane part	GO:0005891	voltage-gated calcium channel complex	4	comp31715_c0,comp34320_c0,comp25558_c0,comp29454_c0
GO:0005575	Cellular Component	GO:0044425	membrane part	GO:0042175	nuclear outer membrane-endoplasmic reticulum membrane network	GO:0005789	endoplasmic reticulum membrane	101	comp8853_c0,comp38721_c0,comp139882_c0,comp15282_c0,comp15393_c0,comp38572_c0,comp20929_c0,comp124666_c0,comp44284_c0,comp20842_c0,comp19847_c0,comp25019_c1,comp27631_c0,comp31021_c0,comp109407_c0,comp37104_c0,comp17674_c0,comp33387_c0,comp30134_c0,comp54376_c0,comp258264_c0,comp26936_c0,comp440388_c0,comp240537_c0,comp32664_c0,comp126893_c0,comp46233_c0,comp125673_c0,comp118760_c0,comp39855_c0,c…
GO:0005575	Cellular Component	GO:0044425	membrane part	GO:0045281	succinate dehydrogenase complex	GO:0045257	succinate dehydrogenase complex (ubiquinone)	2	comp35662_c0,comp27708_c0
GO:0005575	Cellular Component	GO:0044425	membrane part	GO:0044453	nuclear membrane part	GO:0031229	intrinsic to nuclear inner membrane	4	comp67088_c0,comp32363_c0,comp14959_c0,comp32234_c2
GO:0005575	Cellular Component	GO:0044425	membrane part	GO:0034702	ion channel complex	GO:0034703	cation channel complex	39	comp16872_c0,comp12620_c0,comp117888_c0,comp38298_c0,comp18064_c0,comp24606_c0,comp37078_c0,comp31056_c0,comp343129_c0,comp23813_c0,comp26936_c0,comp25558_c0,comp203632_c0,comp9655_c0,comp30224_c0,comp241887_c0,comp36183_c0,comp32916_c0,comp34320_c0,comp31752_c0,comp29454_c0,comp25158_c1,comp103_c0,comp33362_c0,comp9995_c0,comp258812_c0,comp152_c0,comp5696_c0,comp15158_c0,comp82152_c0,comp31715_c…
GO:0005575	Cellular Component	GO:0044425	membrane part	GO:0009521	photosystem	GO:0009523	photosystem II	94	comp419084_c0,comp27742_c0,comp24503_c0,comp34804_c0,comp26169_c0,comp886_c0,comp1068_c0,comp26558_c0,comp144245_c0,comp26875_c1,comp111100_c0,comp16116_c0,comp75865_c0,comp585473_c0,comp28777_c0,comp126015_c0,comp20267_c1,comp15353_c1,comp15353_c0,comp33434_c2,comp53650_c0,comp124670_c0,comp27295_c0,comp38977_c0,comp29899_c0,comp33511_c0,comp30055_c0,comp157822_c0,comp27890_c0,comp86673_c0,comp2…
GO:0005575	Cellular Component	GO:0044425	membrane part	GO:0009521	photosystem	GO:0009522	photosystem I	25	comp34795_c0,comp27290_c0,comp61936_c0,comp10082_c0,comp34832_c0,comp34869_c0,comp14159_c0,comp15358_c0,comp25324_c1,comp34849_c0,comp34728_c0,comp34812_c0,comp60757_c0,comp25330_c0,comp73230_c0,comp35357_c0,comp34947_c0,comp11998_c0,comp31931_c0,comp25774_c0,comp11955_c0,comp15445_c1,comp208860_c0,comp3143_c0,comp145471_c0
GO:0005575	Cellular Component	GO:0044425	membrane part	GO:0044455	mitochondrial membrane part	GO:0000275	mitochondrial proton-transporting ATP synthase complex, catalytic core F(1)	2	comp423532_c0,comp390406_c0
GO:0005575	Cellular Component	GO:0044425	membrane part	GO:0044455	mitochondrial membrane part	GO:0032592	integral to mitochondrial membrane	3	comp402460_c0,comp6779_c0,comp30360_c0
GO:0005575	Cellular Component	GO:0044425	membrane part	GO:0044455	mitochondrial membrane part	GO:0031304	intrinsic to mitochondrial inner membrane	2	comp6779_c0,comp402460_c0
GO:0005575	Cellular Component	GO:0044425	membrane part	GO:0044455	mitochondrial membrane part	GO:0005753	mitochondrial proton-transporting ATP synthase complex	114	comp279157_c0,comp13785_c0,comp176991_c0,comp26786_c0,comp202166_c0,comp447292_c0,comp8647_c0,comp153691_c0,comp25877_c0,comp33080_c1,comp6643_c0,comp115176_c0,comp15150_c0,comp26745_c0,comp34526_c0,comp174550_c0,comp29720_c1,comp29084_c2,comp16262_c0,comp34389_c0,comp9299_c0,comp215286_c0,comp179774_c0,comp8429_c0,comp26905_c0,comp22390_c0,comp30479_c0,comp12201_c0,comp14986_c0,comp48477_c0,comp…
GO:0005575	Cellular Component	GO:0044425	membrane part	GO:0044455	mitochondrial membrane part	GO:0005746	mitochondrial respiratory chain	58	comp10691_c1,comp107467_c0,comp33340_c0,comp15861_c0,comp125579_c0,comp35662_c0,comp132279_c0,comp22643_c0,comp24337_c1,comp35812_c0,comp34176_c0,comp40125_c0,comp35103_c0,comp38442_c0,comp35534_c0,comp12653_c0,comp27811_c0,comp77111_c0,comp29721_c1,comp9233_c0,comp473215_c0,comp254460_c0,comp29387_c0,comp14661_c0,comp192145_c0,comp25609_c0,comp35065_c0,comp35518_c0,comp27843_c0,comp35548_c0,comp…
GO:0005575	Cellular Component	GO:0044425	membrane part	GO:0044455	mitochondrial membrane part	GO:0031306	intrinsic to mitochondrial outer membrane	1	comp30360_c0
GO:0005575	Cellular Component	GO:0044425	membrane part	GO:0033177	proton-transporting two-sector ATPase complex, proton-transporting domain	GO:0033179	proton-transporting V-type ATPase, V0 domain	8	comp52309_c0,comp52299_c0,comp37760_c0,comp10599_c1,comp7746_c0,comp39618_c0,comp10599_c0,comp33422_c0
GO:0005575	Cellular Component	GO:0044425	membrane part	GO:0033177	proton-transporting two-sector ATPase complex, proton-transporting domain	GO:0045263	proton-transporting ATP synthase complex, coupling factor F(o)	98	comp29547_c0,comp133191_c0,comp12201_c0,comp14986_c0,comp30479_c0,comp26905_c0,comp8429_c0,comp179774_c0,comp215286_c0,comp9299_c0,comp34389_c0,comp29084_c2,comp29720_c1,comp34526_c0,comp174550_c0,comp26745_c0,comp115176_c0,comp15150_c0,comp33080_c1,comp6643_c0,comp25877_c0,comp153691_c0,comp447292_c0,comp8647_c0,comp202166_c0,comp26786_c0,comp13785_c0,comp176991_c0,comp279157_c0,comp175686_c0,co…
GO:0005575	Cellular Component	GO:0044423	virion part	GO:0019028	viral capsid	GO:0019030	icosahedral viral capsid	1	comp15087_c2
GO:0005575	Cellular Component	GO:0043226	organelle	GO:0043228	non-membrane-bounded organelle	GO:0043232	intracellular non-membrane-bounded organelle	3086	comp26047_c0,comp25686_c0,comp27936_c0,comp100484_c0,comp34384_c0,comp16715_c0,comp42587_c0,comp35609_c0,comp30155_c0,comp13268_c0,comp10725_c0,comp20943_c0,comp26978_c0,comp31207_c0,comp38895_c0,comp36384_c0,comp91291_c0,comp32922_c0,comp15646_c0,comp5746_c0,comp19817_c0,comp105598_c0,comp6951_c0,comp205323_c0,comp18982_c0,comp7996_c0,comp35835_c0,comp32192_c0,comp28328_c0,comp210044_c0,comp1500…
comp250
013_c0,comp24072_c0,comp6496_c0,comp31728_c0,comp26973_c0,comp2932_c0,comp258593_c0,comp49507_c0,comp30274_c1,comp57184_c0,comp302844_c0,comp76882_c0,comp463694_c0,comp25562_c0,comp211226_c0,comp26067_c0,comp193782_c0,comp17412_c0,comp21289_c0,comp7402_c0,comp9561_c0,comp32853_c0,comp31923_c1,comp2902_c0,comp91700_c0,comp158822_c0,comp31215_c0,comp327977_c0,comp26843_c0,comp226709_c0,comp32234_c0…
GO:0005575	Cellular Component	GO:0043226	organelle	GO:0043227	membrane-bounded organelle	GO:0043231	intracellular membrane-bounded organelle	5659	comp15096_c0,comp30397_c0,comp217960_c0,comp24909_c0,comp12366_c0,comp77409_c0,comp30723_c0,comp50345_c0,comp13232_c0,comp8107_c0,comp211044_c0,comp60375_c0,comp25402_c1,comp64714_c0,comp15561_c0,comp36988_c0,comp157691_c0,comp17446_c0,comp85608_c0,comp86589_c0,comp10532_c0,comp28599_c0,comp94568_c0,comp173970_c0,comp29850_c0,comp28820_c0,comp12490_c0,comp321839_c0,comp44487_c0,comp26626_c0,comp1…
,comp34
420_c1,comp11960_c0,comp14433_c0,comp24005_c0,comp30258_c0,comp38965_c0,comp75234_c0,comp202825_c0,comp29028_c0,comp36432_c0,comp28240_c0,comp29754_c1,comp27930_c0,comp30060_c0,comp11667_c0,comp21381_c0,comp34964_c0,comp35786_c0,comp8540_c0,comp36635_c0,comp32182_c0,comp19203_c0,comp31759_c0,comp28746_c3,comp36686_c0,comp28406_c0,comp14550_c0,comp16153_c0,comp30981_c0,comp14946_c0,comp32389_c0,co…
0600_c0
,comp159574_c0,comp22098_c0,comp67235_c0,comp95063_c0,comp65091_c0,comp69347_c0,comp46783_c0,comp22458_c1,comp19547_c0,comp13055_c0,comp246353_c0,comp56833_c0,comp10497_c0,comp37224_c0,comp15528_c0,comp41869_c0,comp41445_c0,comp250826_c0,comp26905_c0,comp15363_c1,comp24515_c0,comp28959_c0,comp6287_c0,comp30527_c0,comp28433_c0,comp35518_c0,comp19645_c0,comp16333_c1,comp10105_c0,comp6643_c0,comp345…
GO:0005575	Cellular Component	GO:0043226	organelle	GO:0043227	membrane-bounded organelle	GO:0065010	extracellular membrane-bounded organelle	3	comp124957_c0,comp19599_c0,comp32182_c0
GO:0005575	Cellular Component	GO:0043226	organelle	GO:0043227	membrane-bounded organelle	GO:0031984	organelle subcompartment	86	comp10360_c0,comp36074_c0,comp745_c0,comp14707_c0,comp40958_c0,comp24287_c0,comp119134_c0,comp21088_c0,comp39384_c0,comp25416_c0,comp14828_c2,comp204458_c0,comp36420_c0,comp207300_c0,comp33550_c1,comp15358_c0,comp15435_c0,comp34947_c0,comp173283_c0,comp35406_c0,comp31856_c0,comp419084_c0,comp21346_c0,comp34451_c0,comp164376_c0,comp11960_c0,comp19355_c0,comp30918_c0,comp35303_c0,comp8992_c0,comp14…
GO:0005575	Cellular Component	GO:0043226	organelle	GO:0043227	membrane-bounded organelle	GO:0031090	organelle membrane	809	comp29031_c1,comp589062_c0,comp43008_c0,comp33342_c1,comp214849_c0,comp4696_c0,comp6715_c0,comp26385_c0,comp19983_c0,comp33480_c0,comp15772_c0,comp33591_c0,comp26176_c0,comp61515_c0,comp18628_c1,comp5235_c1,comp33149_c0,comp218353_c0,comp242_c1,comp32902_c1,comp28551_c0,comp31859_c0,comp413236_c0,comp25648_c0,comp2132_c0,comp29123_c0,comp14986_c0,comp107467_c0,comp15150_c0,comp28020_c0,comp22544_…
GO:0005575	Cellular Component	GO:0043226	organelle	GO:0043227	membrane-bounded organelle	GO:0031967	organelle envelope	680	comp140627_c0,comp31802_c0,comp47592_c0,comp105583_c0,comp30360_c0,comp33401_c0,comp23854_c0,comp22104_c0,comp25031_c0,comp64232_c0,comp12269_c0,comp32477_c0,comp15619_c0,comp185604_c0,comp14407_c0,comp32940_c0,comp202825_c0,comp24503_c0,comp32156_c0,comp11667_c0,comp32196_c0,comp132094_c0,comp47446_c0,comp351292_c0,comp125579_c0,comp30897_c2,comp24907_c2,comp256298_c0,comp132279_c0,comp28592_c0,…
GO:0005575	Cellular Component	GO:0043226	organelle	GO:0031982	vesicle	GO:0031410	cytoplasmic vesicle	150	comp27850_c0,comp21334_c0,comp94946_c0,comp28426_c0,comp51449_c0,comp34708_c0,comp16534_c0,comp31859_c0,comp138713_c0,comp23244_c0,comp248799_c0,comp21279_c0,comp23047_c0,comp22630_c0,comp15910_c0,comp29814_c0,comp10216_c0,comp14977_c0,comp32877_c0,comp31807_c0,comp50976_c0,comp255870_c0,comp300162_c0,comp8130_c0,comp19983_c0,comp27957_c0,comp28569_c0,comp96921_c0,comp62713_c0,comp16008_c0,comp79…
GO:0005575	Cellular Component	GO:0043226	organelle	GO:0031982	vesicle	GO:0031988	membrane-bounded vesicle	135	comp21625_c0,comp32541_c0,comp12819_c0,comp201443_c0,comp31718_c0,comp13742_c1,comp19599_c0,comp146888_c0,comp17995_c0,comp301113_c0,comp254869_c0,comp28765_c0,comp17958_c0,comp587422_c0,comp33940_c0,comp31678_c0,comp2102_c0,comp88156_c0,comp22659_c0,comp28765_c1,comp44744_c0,comp21399_c1,comp180441_c0,comp31177_c0,comp37820_c0,comp32879_c1,comp45763_c0,comp32182_c0,comp2827_c0,comp15326_c0,comp3…
GO:0005575	Cellular Component	GO:0043226	organelle	GO:0043229	intracellular organelle	GO:0044446	intracellular organelle part	4287	comp316684_c0,comp18913_c0,comp297297_c0,comp31432_c0,comp49265_c0,comp279740_c0,comp177443_c0,comp13921_c0,comp14995_c0,comp2135_c0,comp40901_c0,comp36909_c0,comp62087_c0,comp25028_c0,comp28319_c0,comp23175_c0,comp13162_c0,comp16034_c0,comp29037_c0,comp19740_c0,comp108533_c0,comp14714_c0,comp14163_c0,comp11967_c0,comp20133_c0,comp137875_c0,comp15515_c0,comp24747_c0,comp22999_c0,comp21388_c0,comp…
0,comp4
793_c0,comp423922_c0,comp15440_c0,comp24029_c0,comp22076_c0,comp140627_c0,comp257848_c0,comp33606_c0,comp33401_c0,comp173656_c0,comp24503_c0,comp28136_c0,comp448387_c0,comp11002_c0,comp11966_c0,comp26245_c0,comp529846_c0,comp138096_c0,comp31622_c1,comp307942_c0,comp14182_c0,comp10824_c0,comp32940_c0,comp107594_c0,comp29965_c0,comp31227_c0,comp22706_c0,comp22643_c0,comp28875_c0,comp17279_c0,comp57…
GO:0005575	Cellular Component	GO:0043226	organelle	GO:0043229	intracellular organelle	GO:0031410	cytoplasmic vesicle	150	comp27850_c0,comp21334_c0,comp94946_c0,comp28426_c0,comp51449_c0,comp34708_c0,comp16534_c0,comp31859_c0,comp138713_c0,comp23244_c0,comp248799_c0,comp21279_c0,comp23047_c0,comp22630_c0,comp15910_c0,comp29814_c0,comp10216_c0,comp14977_c0,comp32877_c0,comp31807_c0,comp50976_c0,comp255870_c0,comp300162_c0,comp8130_c0,comp19983_c0,comp27957_c0,comp28569_c0,comp96921_c0,comp62713_c0,comp16008_c0,comp79…
GO:0005575	Cellular Component	GO:0043226	organelle	GO:0043229	intracellular organelle	GO:0043232	intracellular non-membrane-bounded organelle	3086	comp26047_c0,comp25686_c0,comp27936_c0,comp100484_c0,comp34384_c0,comp16715_c0,comp42587_c0,comp35609_c0,comp30155_c0,comp13268_c0,comp10725_c0,comp20943_c0,comp26978_c0,comp31207_c0,comp38895_c0,comp36384_c0,comp91291_c0,comp32922_c0,comp15646_c0,comp5746_c0,comp19817_c0,comp105598_c0,comp6951_c0,comp205323_c0,comp18982_c0,comp7996_c0,comp35835_c0,comp32192_c0,comp28328_c0,comp210044_c0,comp1500…
comp250
013_c0,comp24072_c0,comp6496_c0,comp31728_c0,comp26973_c0,comp2932_c0,comp258593_c0,comp49507_c0,comp30274_c1,comp57184_c0,comp302844_c0,comp76882_c0,comp463694_c0,comp25562_c0,comp211226_c0,comp26067_c0,comp193782_c0,comp17412_c0,comp21289_c0,comp7402_c0,comp9561_c0,comp32853_c0,comp31923_c1,comp2902_c0,comp91700_c0,comp158822_c0,comp31215_c0,comp327977_c0,comp26843_c0,comp226709_c0,comp32234_c0…
GO:0005575	Cellular Component	GO:0043226	organelle	GO:0043229	intracellular organelle	GO:0043231	intracellular membrane-bounded organelle	5659	comp15096_c0,comp30397_c0,comp217960_c0,comp24909_c0,comp12366_c0,comp77409_c0,comp30723_c0,comp50345_c0,comp13232_c0,comp8107_c0,comp211044_c0,comp60375_c0,comp25402_c1,comp64714_c0,comp15561_c0,comp36988_c0,comp157691_c0,comp17446_c0,comp85608_c0,comp86589_c0,comp10532_c0,comp28599_c0,comp94568_c0,comp173970_c0,comp29850_c0,comp28820_c0,comp12490_c0,comp321839_c0,comp44487_c0,comp26626_c0,comp1…
,comp34
420_c1,comp11960_c0,comp14433_c0,comp24005_c0,comp30258_c0,comp38965_c0,comp75234_c0,comp202825_c0,comp29028_c0,comp36432_c0,comp28240_c0,comp29754_c1,comp27930_c0,comp30060_c0,comp11667_c0,comp21381_c0,comp34964_c0,comp35786_c0,comp8540_c0,comp36635_c0,comp32182_c0,comp19203_c0,comp31759_c0,comp28746_c3,comp36686_c0,comp28406_c0,comp14550_c0,comp16153_c0,comp30981_c0,comp14946_c0,comp32389_c0,co…
0600_c0
,comp159574_c0,comp22098_c0,comp67235_c0,comp95063_c0,comp65091_c0,comp69347_c0,comp46783_c0,comp22458_c1,comp19547_c0,comp13055_c0,comp246353_c0,comp56833_c0,comp10497_c0,comp37224_c0,comp15528_c0,comp41869_c0,comp41445_c0,comp250826_c0,comp26905_c0,comp15363_c1,comp24515_c0,comp28959_c0,comp6287_c0,comp30527_c0,comp28433_c0,comp35518_c0,comp19645_c0,comp16333_c1,comp10105_c0,comp6643_c0,comp345…
GO:0005575	Cellular Component	GO:0043226	organelle	GO:0044422	organelle part	GO:0044461	bacterial-type flagellum part	16	comp201857_c0,comp26861_c1,comp28916_c0,comp101418_c0,comp34222_c2,comp158780_c0,comp241095_c0,comp28229_c0,comp9284_c0,comp953_c0,comp8022_c0,comp102597_c0,comp24984_c0,comp24707_c0,comp33372_c0,comp110845_c0
GO:0005575	Cellular Component	GO:0043226	organelle	GO:0044422	organelle part	GO:0044449	contractile fiber part	3	comp32192_c0,comp4882_c0,comp66358_c0
GO:0005575	Cellular Component	GO:0043226	organelle	GO:0044422	organelle part	GO:0031090	organelle membrane	809	comp29031_c1,comp589062_c0,comp43008_c0,comp33342_c1,comp214849_c0,comp4696_c0,comp6715_c0,comp26385_c0,comp19983_c0,comp33480_c0,comp15772_c0,comp33591_c0,comp26176_c0,comp61515_c0,comp18628_c1,comp5235_c1,comp33149_c0,comp218353_c0,comp242_c1,comp32902_c1,comp28551_c0,comp31859_c0,comp413236_c0,comp25648_c0,comp2132_c0,comp29123_c0,comp14986_c0,comp107467_c0,comp15150_c0,comp28020_c0,comp22544_…
GO:0005575	Cellular Component	GO:0043226	organelle	GO:0044422	organelle part	GO:0044446	intracellular organelle part	4287	comp316684_c0,comp18913_c0,comp297297_c0,comp31432_c0,comp49265_c0,comp279740_c0,comp177443_c0,comp13921_c0,comp14995_c0,comp2135_c0,comp40901_c0,comp36909_c0,comp62087_c0,comp25028_c0,comp28319_c0,comp23175_c0,comp13162_c0,comp16034_c0,comp29037_c0,comp19740_c0,comp108533_c0,comp14714_c0,comp14163_c0,comp11967_c0,comp20133_c0,comp137875_c0,comp15515_c0,comp24747_c0,comp22999_c0,comp21388_c0,comp…
0,comp4
793_c0,comp423922_c0,comp15440_c0,comp24029_c0,comp22076_c0,comp140627_c0,comp257848_c0,comp33606_c0,comp33401_c0,comp173656_c0,comp24503_c0,comp28136_c0,comp448387_c0,comp11002_c0,comp11966_c0,comp26245_c0,comp529846_c0,comp138096_c0,comp31622_c1,comp307942_c0,comp14182_c0,comp10824_c0,comp32940_c0,comp107594_c0,comp29965_c0,comp31227_c0,comp22706_c0,comp22643_c0,comp28875_c0,comp17279_c0,comp57…
GO:0005575	Cellular Component	GO:0043226	organelle	GO:0044422	organelle part	GO:0043233	organelle lumen	1727	comp25348_c0,comp174816_c0,comp15914_c0,comp211689_c0,comp202547_c0,comp28183_c0,comp34569_c0,comp16361_c0,comp30344_c0,comp32165_c0,comp55227_c0,comp26764_c0,comp13928_c0,comp20231_c1,comp33574_c0,comp7695_c0,comp36125_c0,comp150237_c0,comp208300_c0,comp26733_c0,comp58319_c0,comp24118_c0,comp51843_c0,comp55350_c0,comp31775_c1,comp25872_c0,comp32470_c0,comp21089_c0,comp27736_c0,comp27950_c0,comp2…
GO:0005575	Cellular Component	GO:0043226	organelle	GO:0044422	organelle part	GO:0000313	organellar ribosome	5	comp45841_c0,comp101321_c0,comp28456_c0,comp30344_c0,comp29421_c0
GO:0005575	Cellular Component	GO:0043226	organelle	GO:0043230	extracellular organelle	GO:0065010	extracellular membrane-bounded organelle	3	comp124957_c0,comp19599_c0,comp32182_c0
GO:0005575	Cellular Component	GO:0044464	cell part	GO:0060187	cell pole	GO:0051286	cell tip	2	comp471227_c0,comp124957_c0
GO:0005575	Cellular Component	GO:0044464	cell part	GO:0030312	external encapsulating structure	GO:0005618	cell wall	68	comp34477_c1,comp37658_c0,comp20419_c1,comp37853_c0,comp35451_c0,comp63134_c0,comp23892_c1,comp12440_c0,comp24732_c0,comp18138_c0,comp30420_c1,comp31160_c0,comp32896_c1,comp20372_c0,comp20807_c0,comp89007_c0,comp3091_c0,comp35579_c0,comp20790_c0,comp56710_c0,comp31495_c0,comp41578_c0,comp9756_c0,comp24774_c0,comp36841_c0,comp23217_c0,comp7384_c0,comp344_c0,comp32750_c0,comp11866_c0,comp33511_c0,c…
GO:0005575	Cellular Component	GO:0044464	cell part	GO:0030312	external encapsulating structure	GO:0044462	external encapsulating structure part	33	comp305264_c0,comp28916_c0,comp34653_c0,comp284572_c0,comp326612_c0,comp312805_c0,comp32342_c0,comp183157_c0,comp13810_c1,comp342192_c0,comp160548_c0,comp9374_c0,comp99859_c0,comp314441_c0,comp309314_c0,comp29138_c0,comp26730_c0,comp39312_c0,comp113953_c0,comp34919_c0,comp26641_c0,comp34638_c2,comp15636_c0,comp95063_c0,comp251414_c0,comp19404_c0,comp52883_c0,comp6602_c0,comp26252_c0,comp18377_c0,…
GO:0005575	Cellular Component	GO:0044464	cell part	GO:0031252	cell leading edge	GO:0001726	ruffle	1	comp24890_c0
GO:0005575	Cellular Component	GO:0044464	cell part	GO:0031252	cell leading edge	GO:0031256	leading edge membrane	1	comp24890_c0
GO:0005575	Cellular Component	GO:0044464	cell part	GO:0005622	intracellular	GO:0044424	intracellular part	9392	comp21712_c0,comp84368_c0,comp7349_c0,comp30614_c0,comp27950_c0,comp47416_c0,comp26033_c0,comp16961_c0,comp16483_c0,comp206591_c0,comp311398_c0,comp20743_c0,comp26562_c0,comp32080_c0,comp14553_c0,comp109789_c0,comp8674_c0,comp95769_c0,comp132397_c0,comp11868_c0,comp27062_c0,comp154687_c0,comp177783_c0,comp33184_c0,comp211689_c0,comp25348_c0,comp34052_c0,comp32165_c0,comp30344_c0,comp205246_c0,com…
6_c0,co
mp95303_c0,comp211392_c0,comp59270_c0,comp173063_c0,comp271049_c0,comp24927_c0,comp107572_c0,comp15744_c0,comp30135_c0,comp100923_c0,comp203378_c0,comp95204_c0,comp154489_c0,comp27690_c0,comp39011_c0,comp317226_c0,comp34517_c0,comp23192_c0,comp2132_c0,comp30692_c0,comp211956_c0,comp21376_c0,comp268991_c0,comp177954_c0,comp22654_c0,comp25023_c0,comp242001_c0,comp31747_c0,comp25686_c0,comp21779_c0,…
c0,comp
34101_c0,comp133_c0,comp20895_c0,comp182398_c0,comp2835_c0,comp24419_c0,comp248308_c0,comp6779_c0,comp163556_c0,comp24739_c0,comp140365_c0,comp288910_c0,comp21231_c0,comp28613_c0,comp33320_c0,comp75865_c0,comp33781_c0,comp16210_c0,comp35425_c0,comp333120_c0,comp24085_c0,comp22947_c0,comp14298_c1,comp37021_c0,comp313511_c0,comp344149_c0,comp21743_c0,comp23632_c1,comp1313_c0,comp85770_c0,comp11049_…
030_c0,
comp35988_c0,comp94477_c0,comp25592_c1,comp141387_c0,comp157822_c0,comp29056_c0,comp25327_c0,comp66211_c0,comp19849_c0,comp18342_c0,comp125579_c0,comp31430_c0,comp33077_c0,comp30668_c0,comp39599_c0,comp247257_c0,comp15785_c0,comp33129_c1,comp34499_c0,comp11337_c0,comp16176_c0,comp20966_c0,comp30985_c0,comp459788_c0,comp35926_c0,comp127_c1,comp158081_c0,comp29699_c0,comp25335_c0,comp104033_c0,comp…
GO:0005575	Cellular Component	GO:0044464	cell part	GO:0031975	envelope	GO:0031967	organelle envelope	680	comp140627_c0,comp31802_c0,comp47592_c0,comp105583_c0,comp30360_c0,comp33401_c0,comp23854_c0,comp22104_c0,comp25031_c0,comp64232_c0,comp12269_c0,comp32477_c0,comp15619_c0,comp185604_c0,comp14407_c0,comp32940_c0,comp202825_c0,comp24503_c0,comp32156_c0,comp11667_c0,comp32196_c0,comp132094_c0,comp47446_c0,comp351292_c0,comp125579_c0,comp30897_c2,comp24907_c2,comp256298_c0,comp132279_c0,comp28592_c0,…
GO:0005575	Cellular Component	GO:0044464	cell part	GO:0031975	envelope	GO:0030313	cell envelope	37	comp52883_c0,comp251414_c0,comp19404_c0,comp15636_c0,comp34638_c2,comp24774_c0,comp95063_c0,comp39312_c0,comp113953_c0,comp34919_c0,comp26641_c0,comp26730_c0,comp213419_c0,comp18838_c0,comp29774_c0,comp18377_c0,comp6602_c0,comp26252_c0,comp25664_c0,comp13810_c1,comp183157_c0,comp312805_c0,comp32342_c0,comp284572_c0,comp34653_c0,comp326612_c0,comp305264_c0,comp28916_c0,comp309314_c0,comp314441_c0,…
GO:0005575	Cellular Component	GO:0044464	cell part	GO:0097458	neuron part	GO:0043005	neuron projection	2	comp19599_c0,comp441127_c0
GO:0005575	Cellular Component	GO:0044464	cell part	GO:0044462	external encapsulating structure part	GO:0044426	cell wall part	1	comp29138_c0
GO:0005575	Cellular Component	GO:0044464	cell part	GO:0042175	nuclear outer membrane-endoplasmic reticulum membrane network	GO:0005789	endoplasmic reticulum membrane	101	comp8853_c0,comp38721_c0,comp139882_c0,comp15282_c0,comp15393_c0,comp38572_c0,comp20929_c0,comp124666_c0,comp44284_c0,comp20842_c0,comp19847_c0,comp25019_c1,comp27631_c0,comp31021_c0,comp109407_c0,comp37104_c0,comp17674_c0,comp33387_c0,comp30134_c0,comp54376_c0,comp258264_c0,comp26936_c0,comp440388_c0,comp240537_c0,comp32664_c0,comp126893_c0,comp46233_c0,comp125673_c0,comp118760_c0,comp39855_c0,c…
GO:0005575	Cellular Component	GO:0044464	cell part	GO:0044459	plasma membrane part	GO:0016011	dystroglycan complex	11	comp29789_c0,comp127035_c0,comp31795_c0,comp48227_c0,comp35375_c0,comp34612_c0,comp36366_c0,comp60392_c0,comp31422_c0,comp74488_c0,comp33027_c0
GO:0005575	Cellular Component	GO:0044464	cell part	GO:0044459	plasma membrane part	GO:0016323	basolateral plasma membrane	1	comp60594_c0
GO:0005575	Cellular Component	GO:0044464	cell part	GO:0044459	plasma membrane part	GO:0042611	MHC protein complex	3	comp638954_c0,comp36778_c0,comp14876_c0
GO:0005575	Cellular Component	GO:0044464	cell part	GO:0044459	plasma membrane part	GO:0009898	internal side of plasma membrane	9	comp14732_c0,comp425776_c0,comp39395_c0,comp40614_c0,comp169799_c0,comp30461_c0,comp26531_c0,comp155553_c0,comp115791_c0
GO:0005575	Cellular Component	GO:0044464	cell part	GO:0044459	plasma membrane part	GO:0031226	intrinsic to plasma membrane	84	comp6023_c0,comp13716_c0,comp82038_c0,comp36014_c0,comp14774_c0,comp29274_c0,comp17900_c0,comp32995_c0,comp30944_c0,comp24417_c0,comp17354_c0,comp30116_c0,comp109354_c0,comp152_c0,comp19682_c0,comp36425_c0,comp300162_c0,comp57793_c0,comp258812_c0,comp7478_c0,comp33362_c0,comp27820_c0,comp25158_c1,comp32916_c0,comp82150_c0,comp31752_c0,comp105665_c0,comp15528_c0,comp179774_c0,comp162518_c0,comp370…
GO:0005575	Cellular Component	GO:0044464	cell part	GO:0044459	plasma membrane part	GO:0031253	cell projection membrane	1	comp24890_c0
GO:0005575	Cellular Component	GO:0044464	cell part	GO:0044459	plasma membrane part	GO:0019897	extrinsic to plasma membrane	19	comp14732_c0,comp47579_c0,comp13313_c0,comp425776_c0,comp40614_c0,comp30461_c0,comp155553_c0,comp709233_c0,comp27311_c0,comp22482_c0,comp32918_c0,comp52339_c0,comp39395_c0,comp169799_c0,comp41293_c0,comp26531_c0,comp101025_c0,comp115791_c0,comp20953_c0
GO:0005575	Cellular Component	GO:0044464	cell part	GO:0044459	plasma membrane part	GO:0005891	voltage-gated calcium channel complex	4	comp31715_c0,comp34320_c0,comp25558_c0,comp29454_c0
GO:0005575	Cellular Component	GO:0044464	cell part	GO:0044459	plasma membrane part	GO:0016010	dystrophin-associated glycoprotein complex	11	comp31422_c0,comp60392_c0,comp74488_c0,comp33027_c0,comp48227_c0,comp35375_c0,comp34612_c0,comp36366_c0,comp31795_c0,comp29789_c0,comp127035_c0
GO:0005575	Cellular Component	GO:0044464	cell part	GO:0044459	plasma membrane part	GO:0031256	leading edge membrane	1	comp24890_c0
GO:0005575	Cellular Component	GO:0044464	cell part	GO:0042995	cell projection	GO:0005929	cilium	77	comp34066_c0,comp35990_c0,comp26445_c0,comp548_c0,comp20542_c0,comp44656_c0,comp43_c1,comp31715_c0,comp30552_c1,comp27329_c0,comp531602_c0,comp24005_c0,comp95174_c0,comp43055_c0,comp13123_c0,comp472488_c0,comp33265_c0,comp24503_c0,comp51101_c0,comp557_c0,comp23331_c0,comp44913_c0,comp33312_c0,comp37865_c0,comp38910_c0,comp24499_c0,comp8264_c0,comp248274_c0,comp17496_c0,comp13948_c0,comp78806_c0,c…
GO:0005575	Cellular Component	GO:0044464	cell part	GO:0042995	cell projection	GO:0090406	pollen tube	2	comp124957_c0,comp471227_c0
GO:0005575	Cellular Component	GO:0044464	cell part	GO:0042995	cell projection	GO:0043005	neuron projection	2	comp19599_c0,comp441127_c0
GO:0005575	Cellular Component	GO:0044464	cell part	GO:0042995	cell projection	GO:0001726	ruffle	1	comp24890_c0
GO:0005575	Cellular Component	GO:0044464	cell part	GO:0042995	cell projection	GO:0044463	cell projection part	21	comp28229_c0,comp9284_c0,comp158780_c0,comp241095_c0,comp31440_c0,comp34222_c2,comp124957_c0,comp201857_c0,comp26861_c1,comp24890_c0,comp28916_c0,comp101418_c0,comp471227_c0,comp33372_c0,comp110845_c0,comp24707_c0,comp31715_c0,comp953_c0,comp8022_c0,comp24984_c0,comp102597_c0
GO:0005575	Cellular Component	GO:0044464	cell part	GO:0012505	endomembrane system	GO:0000139	Golgi membrane	68	comp27627_c0,comp45763_c0,comp27712_c0,comp21387_c0,comp1161_c0,comp180441_c0,comp164784_c0,comp21399_c1,comp21399_c0,comp10824_c0,comp44744_c0,comp31069_c0,comp13966_c0,comp65798_c0,comp22659_c0,comp15650_c0,comp32698_c0,comp27397_c0,comp32337_c0,comp587422_c0,comp36138_c0,comp346125_c0,comp254869_c0,comp119134_c0,comp204458_c0,comp31718_c0,comp15962_c0,comp18770_c0,comp25416_c0,comp14828_c2,com…
GO:0005575	Cellular Component	GO:0044464	cell part	GO:0012505	endomembrane system	GO:0042175	nuclear outer membrane-endoplasmic reticulum membrane network	154	comp32116_c2,comp96400_c0,comp26300_c0,comp173287_c0,comp60414_c0,comp7010_c0,comp28599_c0,comp24569_c0,comp25659_c0,comp12087_c0,comp89670_c0,comp33952_c0,comp126893_c0,comp27796_c0,comp32948_c0,comp33620_c0,comp26936_c0,comp27874_c0,comp43534_c0,comp23280_c1,comp33698_c0,comp28403_c0,comp217960_c0,comp25019_c1,comp20842_c0,comp10366_c0,comp30134_c0,comp54376_c0,comp7349_c0,comp109407_c0,comp176…
GO:0005575	Cellular Component	GO:0044464	cell part	GO:0012505	endomembrane system	GO:0030658	transport vesicle membrane	56	comp10593_c0,comp34708_c0,comp31718_c0,comp13742_c1,comp31837_c0,comp9312_c0,comp146888_c0,comp259255_c0,comp42257_c0,comp33425_c0,comp21334_c0,comp346125_c0,comp10532_c0,comp261700_c0,comp32877_c0,comp31807_c0,comp10216_c0,comp33415_c0,comp50976_c0,comp15326_c0,comp15729_c0,comp31859_c0,comp248_c0,comp22630_c0,comp12819_c0,comp31170_c1,comp99873_c0,comp62713_c0,comp33733_c0,comp35377_c0,comp7580…
GO:0005575	Cellular Component	GO:0044464	cell part	GO:0012505	endomembrane system	GO:0030660	Golgi-associated vesicle membrane	35	comp14828_c1,comp33415_c0,comp26733_c0,comp15910_c0,comp32541_c0,comp31859_c0,comp127201_c0,comp21279_c0,comp21279_c1,comp31718_c0,comp259255_c0,comp42604_c0,comp33521_c0,comp254869_c0,comp346125_c0,comp26051_c0,comp400954_c0,comp587422_c0,comp32337_c0,comp512366_c0,comp32656_c0,comp27397_c0,comp32698_c0,comp22659_c0,comp27774_c0,comp16328_c0,comp65798_c0,comp40173_c0,comp44744_c0,comp21399_c0,co…
GO:0005575	Cellular Component	GO:0044464	cell part	GO:0012505	endomembrane system	GO:0005905	coated pit	10	comp346125_c0,comp31859_c0,comp32698_c0,comp27397_c0,comp32656_c0,comp33415_c0,comp30027_c0,comp400954_c0,comp259255_c0,comp31718_c0
GO:0005575	Cellular Component	GO:0044464	cell part	GO:0012505	endomembrane system	GO:0005635	nuclear envelope	122	comp30224_c0,comp23640_c0,comp8704_c0,comp38910_c0,comp21415_c0,comp37865_c0,comp33340_c0,comp34304_c0,comp19062_c0,comp151120_c0,comp32363_c0,comp18887_c0,comp421358_c0,comp78806_c0,comp31413_c0,comp105163_c0,comp129670_c0,comp27096_c0,comp33749_c0,comp21993_c0,comp15962_c0,comp34699_c2,comp55227_c0,comp14377_c0,comp89744_c0,comp23031_c0,comp86067_c0,comp33699_c0,comp13460_c0,comp34622_c0,comp47…
GO:0005575	Cellular Component	GO:0044464	cell part	GO:0044424	intracellular part	GO:0019866	organelle inner membrane	284	comp37058_c0,comp117946_c0,comp35608_c0,comp15479_c0,comp14389_c0,comp422686_c0,comp7363_c1,comp26661_c0,comp59798_c0,comp31935_c0,comp265683_c0,comp25310_c0,comp15666_c0,comp29817_c0,comp29084_c2,comp37185_c0,comp33080_c1,comp27843_c0,comp35548_c0,comp176991_c0,comp25609_c0,comp33055_c0,comp26786_c0,comp202166_c0,comp174395_c0,comp133191_c0,comp12201_c0,comp30903_c0,comp202825_c0,comp32940_c0,co…
GO:0005575	Cellular Component	GO:0044464	cell part	GO:0044424	intracellular part	GO:0044436	thylakoid part	283	comp167560_c0,comp24653_c0,comp12008_c0,comp25731_c1,comp139929_c0,comp15583_c2,comp258411_c0,comp35226_c0,comp37065_c0,comp19597_c0,comp34072_c0,comp225999_c0,comp21464_c1,comp39596_c0,comp55766_c0,comp39701_c0,comp18172_c0,comp34806_c0,comp34258_c0,comp33860_c0,comp33222_c0,comp21119_c0,comp94790_c0,comp30864_c0,comp230800_c0,comp164467_c0,comp36420_c0,comp34054_c0,comp23686_c0,comp301238_c0,co…
GO:0005575	Cellular Component	GO:0044464	cell part	GO:0044424	intracellular part	GO:0045275	respiratory chain complex III	17	comp12269_c0,comp33342_c1,comp35534_c0,comp21400_c0,comp36644_c0,comp132279_c0,comp35518_c0,comp14163_c0,comp345476_c0,comp35065_c0,comp25609_c0,comp14938_c0,comp29721_c1,comp27811_c0,comp12653_c0,comp14661_c0,comp473215_c0
GO:0005575	Cellular Component	GO:0044464	cell part	GO:0044424	intracellular part	GO:0000307	cyclin-dependent protein kinase holoenzyme complex	5	comp31225_c0,comp129534_c0,comp21835_c0,comp47930_c0,comp115854_c0
GO:0005575	Cellular Component	GO:0044464	cell part	GO:0044424	intracellular part	GO:0033202	DNA helicase complex	115	comp15213_c0,comp34473_c0,comp22703_c0,comp14876_c0,comp27274_c0,comp28124_c0,comp166553_c0,comp31776_c0,comp31974_c1,comp30046_c0,comp33121_c1,comp13393_c0,comp34728_c0,comp30517_c0,comp291681_c0,comp17278_c2,comp156018_c0,comp19206_c2,comp8391_c0,comp138712_c0,comp33354_c0,comp24275_c0,comp22661_c0,comp32218_c0,comp31739_c0,comp35279_c0,comp32636_c0,comp32976_c1,comp175503_c0,comp28278_c0,comp8…
GO:0005575	Cellular Component	GO:0044464	cell part	GO:0044424	intracellular part	GO:0030529	ribonucleoprotein complex	1659	comp110917_c0,comp28816_c0,comp372556_c0,comp2945_c0,comp62506_c0,comp30386_c0,comp48343_c0,comp8367_c0,comp336014_c0,comp32809_c0,comp20984_c0,comp14753_c0,comp312149_c0,comp252366_c0,comp127116_c0,comp33393_c0,comp37111_c0,comp34604_c0,comp24473_c0,comp185964_c0,comp28885_c0,comp96151_c0,comp22483_c0,comp23425_c0,comp25728_c0,comp24970_c0,comp206468_c0,comp97311_c0,comp158203_c0,comp24172_c0,co…
GO:0005575	Cellular Component	GO:0044464	cell part	GO:0044424	intracellular part	GO:0031968	organelle outer membrane	116	comp28592_c0,comp76775_c0,comp196015_c0,comp249142_c0,comp36026_c0,comp417829_c0,comp50345_c0,comp30897_c2,comp256298_c0,comp46491_c0,comp37436_c0,comp22593_c0,comp27739_c0,comp28335_c0,comp27220_c0,comp476866_c0,comp50997_c0,comp14829_c0,comp34181_c0,comp309494_c0,comp20094_c1,comp16370_c0,comp497715_c0,comp24325_c0,comp30633_c0,comp64232_c0,comp36541_c0,comp1749_c0,comp32092_c0,comp431748_c0,co…
GO:0005575	Cellular Component	GO:0044464	cell part	GO:0044424	intracellular part	GO:0044446	intracellular organelle part	4287	comp316684_c0,comp18913_c0,comp297297_c0,comp31432_c0,comp49265_c0,comp279740_c0,comp177443_c0,comp13921_c0,comp14995_c0,comp2135_c0,comp40901_c0,comp36909_c0,comp62087_c0,comp25028_c0,comp28319_c0,comp23175_c0,comp13162_c0,comp16034_c0,comp29037_c0,comp19740_c0,comp108533_c0,comp14714_c0,comp14163_c0,comp11967_c0,comp20133_c0,comp137875_c0,comp15515_c0,comp24747_c0,comp22999_c0,comp21388_c0,comp…
0,comp4
793_c0,comp423922_c0,comp15440_c0,comp24029_c0,comp22076_c0,comp140627_c0,comp257848_c0,comp33606_c0,comp33401_c0,comp173656_c0,comp24503_c0,comp28136_c0,comp448387_c0,comp11002_c0,comp11966_c0,comp26245_c0,comp529846_c0,comp138096_c0,comp31622_c1,comp307942_c0,comp14182_c0,comp10824_c0,comp32940_c0,comp107594_c0,comp29965_c0,comp31227_c0,comp22706_c0,comp22643_c0,comp28875_c0,comp17279_c0,comp57…
GO:0005575	Cellular Component	GO:0044464	cell part	GO:0044424	intracellular part	GO:0045283	fumarate reductase complex	2	comp35662_c0,comp27708_c0
GO:0005575	Cellular Component	GO:0044464	cell part	GO:0044424	intracellular part	GO:0031371	ubiquitin conjugating enzyme complex	1	comp37938_c0
GO:0005575	Cellular Component	GO:0044464	cell part	GO:0044424	intracellular part	GO:0032300	mismatch repair complex	1	comp34184_c0
GO:0005575	Cellular Component	GO:0044464	cell part	GO:0044424	intracellular part	GO:0045261	proton-transporting ATP synthase complex, catalytic core F(1)	16	comp29259_c0,comp13268_c0,comp182326_c0,comp260169_c0,comp25316_c0,comp423532_c0,comp16262_c0,comp18628_c1,comp240526_c0,comp48477_c0,comp33718_c0,comp22390_c0,comp390406_c0,comp176864_c0,comp413236_c0,comp203725_c0
GO:0005575	Cellular Component	GO:0044464	cell part	GO:0044424	intracellular part	GO:0030880	RNA polymerase complex	156	comp31747_c0,comp31622_c1,comp14889_c0,comp46481_c0,comp21483_c0,comp303800_c0,comp33732_c0,comp16190_c0,comp20171_c0,comp2780_c0,comp21508_c1,comp29253_c1,comp333914_c0,comp24434_c0,comp22611_c0,comp13638_c0,comp25847_c0,comp28367_c0,comp201273_c0,comp21402_c0,comp28655_c0,comp39981_c0,comp26114_c0,comp18175_c0,comp75163_c0,comp30611_c0,comp207100_c0,comp31395_c1,comp37446_c0,comp19263_c0,comp41…
GO:0005575	Cellular Component	GO:0044464	cell part	GO:0044424	intracellular part	GO:0070419	nonhomologous end joining complex	3	comp400707_c0,comp33138_c2,comp35385_c0
GO:0005575	Cellular Component	GO:0044464	cell part	GO:0044424	intracellular part	GO:0000502	proteasome complex	60	comp25573_c1,comp6287_c0,comp147134_c0,comp39172_c0,comp76933_c0,comp24635_c0,comp153184_c0,comp252785_c0,comp244977_c0,comp90458_c0,comp2903_c0,comp36135_c0,comp153343_c0,comp27087_c0,comp304982_c0,comp34701_c0,comp14187_c0,comp5967_c0,comp182398_c0,comp180769_c0,comp5975_c1,comp154352_c0,comp26725_c0,comp24384_c0,comp27403_c0,comp15236_c0,comp31866_c0,comp304756_c0,comp11355_c0,comp299980_c0,co…
GO:0005575	Cellular Component	GO:0044464	cell part	GO:0044424	intracellular part	GO:0044461	bacterial-type flagellum part	16	comp201857_c0,comp26861_c1,comp28916_c0,comp101418_c0,comp34222_c2,comp158780_c0,comp241095_c0,comp28229_c0,comp9284_c0,comp953_c0,comp8022_c0,comp102597_c0,comp24984_c0,comp24707_c0,comp33372_c0,comp110845_c0
GO:0005575	Cellular Component	GO:0044464	cell part	GO:0044424	intracellular part	GO:0045281	succinate dehydrogenase complex	2	comp27708_c0,comp35662_c0
GO:0005575	Cellular Component	GO:0044464	cell part	GO:0044424	intracellular part	GO:0045259	proton-transporting ATP synthase complex	173	comp14986_c0,comp34647_c0,comp22390_c0,comp390406_c0,comp29547_c0,comp413236_c0,comp26707_c0,comp215286_c0,comp26905_c0,comp211956_c0,comp8429_c0,comp34526_c0,comp34389_c0,comp23182_c0,comp16234_c0,comp31205_c0,comp447292_c0,comp279157_c0,comp13785_c0,comp15150_c0,comp115176_c0,comp153691_c0,comp6643_c0,comp6715_c0,comp32022_c0,comp33718_c0,comp125098_c0,comp252016_c0,comp27095_c0,comp30233_c0,co…
GO:0005575	Cellular Component	GO:0044464	cell part	GO:0044424	intracellular part	GO:0005839	proteasome core complex	24	comp38583_c0,comp299980_c0,comp11355_c0,comp333835_c0,comp27403_c0,comp26725_c0,comp24384_c0,comp15236_c0,comp182398_c0,comp5975_c1,comp297921_c0,comp25051_c0,comp348202_c0,comp583758_c0,comp38652_c0,comp153184_c0,comp252785_c0,comp6287_c0,comp76933_c0,comp5975_c0,comp153343_c0,comp304982_c0,comp40060_c0,comp36135_c0
GO:0005575	Cellular Component	GO:0044464	cell part	GO:0044424	intracellular part	GO:0009368	endopeptidase Clp complex	2	comp36074_c0,comp40958_c0
GO:0005575	Cellular Component	GO:0044464	cell part	GO:0044424	intracellular part	GO:0046821	extrachromosomal DNA	9	comp9525_c0,comp34804_c0,comp33506_c0,comp33400_c0,comp46666_c0,comp28639_c0,comp35939_c0,comp125784_c0,comp7308_c0
GO:0005575	Cellular Component	GO:0044464	cell part	GO:0044424	intracellular part	GO:0034708	methyltransferase complex	6	comp27936_c0,comp19599_c0,comp14107_c0,comp9496_c0,comp23130_c0,comp16304_c0
GO:0005575	Cellular Component	GO:0044464	cell part	GO:0044424	intracellular part	GO:0042575	DNA polymerase complex	21	comp21932_c2,comp50986_c0,comp201262_c0,comp154687_c0,comp28406_c0,comp19429_c0,comp13385_c0,comp33075_c4,comp14095_c0,comp72779_c0,comp520_c0,comp30041_c0,comp131482_c0,comp19996_c0,comp32384_c0,comp87158_c0,comp107871_c0,comp31436_c0,comp115172_c0,comp26770_c0,comp28278_c0
GO:0005575	Cellular Component	GO:0044464	cell part	GO:0044424	intracellular part	GO:0045269	proton-transporting ATP synthase, central stalk	2	comp423532_c0,comp390406_c0
GO:0005575	Cellular Component	GO:0044464	cell part	GO:0044424	intracellular part	GO:0044444	cytoplasmic part	4318	comp19326_c0,comp37082_c0,comp31845_c0,comp33729_c1,comp406643_c0,comp15973_c0,comp30419_c0,comp35377_c0,comp15533_c0,comp158315_c0,comp14816_c1,comp35984_c0,comp33080_c0,comp45440_c0,comp27274_c0,comp44887_c0,comp14558_c0,comp16016_c0,comp26212_c0,comp13299_c0,comp20534_c0,comp37285_c0,comp17456_c0,comp115187_c0,comp28455_c0,comp80596_c0,comp3587_c0,comp39425_c0,comp43108_c0,comp257514_c0,comp33…
p117621
_c0,comp21388_c0,comp4376_c0,comp24562_c0,comp74532_c0,comp177443_c0,comp14995_c0,comp29794_c0,comp316684_c0,comp18913_c0,comp11806_c0,comp7734_c0,comp31432_c0,comp11709_c0,comp49265_c0,comp279740_c0,comp38788_c0,comp21194_c0,comp153661_c0,comp51101_c0,comp37981_c0,comp14958_c0,comp101321_c0,comp203521_c0,comp16251_c0,comp31789_c1,comp45060_c0,comp27129_c0,comp30045_c0,comp117_c0,comp88156_c0,com…
GO:0005575	Cellular Component	GO:0044464	cell part	GO:0044424	intracellular part	GO:0045277	respiratory chain complex IV	7	comp11384_c0,comp21595_c0,comp77111_c0,comp94600_c0,comp192145_c0,comp35103_c0,comp40125_c0
GO:0005575	Cellular Component	GO:0044464	cell part	GO:0044424	intracellular part	GO:0031234	extrinsic to internal side of plasma membrane	9	comp14732_c0,comp425776_c0,comp26531_c0,comp30461_c0,comp169799_c0,comp40614_c0,comp39395_c0,comp115791_c0,comp155553_c0
GO:0005575	Cellular Component	GO:0044464	cell part	GO:0044424	intracellular part	GO:0045263	proton-transporting ATP synthase complex, coupling factor F(o)	98	comp29547_c0,comp133191_c0,comp12201_c0,comp14986_c0,comp30479_c0,comp26905_c0,comp8429_c0,comp179774_c0,comp215286_c0,comp9299_c0,comp34389_c0,comp29084_c2,comp29720_c1,comp34526_c0,comp174550_c0,comp26745_c0,comp115176_c0,comp15150_c0,comp33080_c1,comp6643_c0,comp25877_c0,comp153691_c0,comp447292_c0,comp8647_c0,comp202166_c0,comp26786_c0,comp13785_c0,comp176991_c0,comp279157_c0,comp175686_c0,co…
GO:0005575	Cellular Component	GO:0044464	cell part	GO:0044424	intracellular part	GO:0043229	intracellular organelle	7758	comp23280_c1,comp43534_c0,comp30613_c0,comp23479_c0,comp15677_c0,comp29196_c0,comp45318_c0,comp15358_c0,comp33341_c2,comp31907_c2,comp12285_c0,comp140547_c0,comp24629_c0,comp31285_c0,comp25620_c0,comp173851_c0,comp35103_c0,comp20933_c0,comp61831_c0,comp29292_c0,comp74082_c0,comp6780_c0,comp33787_c1,comp24438_c0,comp23845_c1,comp47943_c0,comp21050_c0,comp14301_c0,comp26014_c0,comp183619_c0,comp251…
,comp53
961_c0,comp36887_c0,comp34341_c0,comp23171_c0,comp26609_c0,comp199193_c0,comp23716_c0,comp39386_c0,comp32830_c0,comp10139_c0,comp22680_c0,comp31997_c0,comp29870_c0,comp10204_c1,comp38637_c0,comp35271_c0,comp259975_c0,comp21647_c0,comp26555_c0,comp23466_c0,comp29970_c0,comp25598_c0,comp31317_c3,comp36456_c0,comp86115_c0,comp94811_c0,comp372527_c0,comp118202_c0,comp16041_c0,comp303651_c0,comp11073_…
comp655
93_c0,comp14550_c0,comp16153_c0,comp27673_c0,comp32389_c0,comp14574_c0,comp32084_c0,comp14946_c0,comp110636_c0,comp14503_c1,comp33850_c1,comp26217_c0,comp29084_c2,comp68134_c0,comp32790_c1,comp44917_c0,comp12493_c0,comp22237_c0,comp261700_c0,comp29082_c0,comp16362_c0,comp257906_c0,comp292469_c0,comp271433_c0,comp22703_c0,comp18172_c0,comp24523_c0,comp33858_c0,comp50395_c0,comp11166_c0,comp31572_c…
comp292
01_c0,comp57946_c0,comp182748_c0,comp25691_c0,comp304404_c0,comp205404_c0,comp24762_c0,comp2605_c0,comp302203_c0,comp21369_c0,comp22520_c0,comp40143_c0,comp285560_c0,comp31300_c0,comp28519_c0,comp413636_c0,comp11841_c0,comp201043_c0,comp28586_c0,comp22325_c0,comp37058_c0,comp29960_c0,comp14877_c1,comp37422_c0,comp242626_c0,comp28607_c0,comp66590_c0,comp31628_c0,comp37287_c0,comp248160_c0,comp2234…
GO:0005575	Cellular Component	GO:0044464	cell part	GO:0044424	intracellular part	GO:0048476	Holliday junction resolvase complex	112	comp31951_c0,comp26734_c0,comp8659_c0,comp57665_c0,comp12948_c0,comp34448_c0,comp33783_c0,comp27236_c0,comp11966_c0,comp33305_c0,comp32524_c0,comp28580_c0,comp304139_c0,comp126899_c0,comp138901_c0,comp14819_c0,comp175633_c0,comp32796_c0,comp33325_c0,comp32406_c1,comp10773_c0,comp49583_c0,comp27876_c0,comp10139_c0,comp12980_c0,comp50986_c0,comp33005_c0,comp20598_c0,comp33606_c0,comp156806_c0,comp3…
GO:0005575	Cellular Component	GO:0044464	cell part	GO:0044424	intracellular part	GO:0005737	cytoplasm	4339	comp15901_c0,comp29582_c0,comp16141_c0,comp10991_c0,comp2957_c0,comp14852_c0,comp30826_c0,comp32242_c0,comp27037_c0,comp21571_c0,comp12546_c0,comp12509_c0,comp30620_c0,comp29782_c0,comp423532_c0,comp18719_c0,comp26638_c0,comp34083_c0,comp510889_c0,comp15742_c0,comp22912_c0,comp32528_c0,comp36577_c0,comp15798_c2,comp31247_c0,comp28836_c0,comp35939_c0,comp152404_c0,comp33245_c3,comp27811_c0,comp222…
0,comp3
0696_c0,comp58145_c0,comp109407_c0,comp35757_c0,comp7896_c0,comp37111_c0,comp32998_c0,comp38442_c0,comp20455_c0,comp22483_c0,comp7351_c0,comp126893_c0,comp10203_c0,comp158203_c0,comp206468_c0,comp758_c0,comp33488_c1,comp8875_c0,comp104130_c0,comp26829_c0,comp24569_c0,comp21744_c0,comp22060_c0,comp55766_c0,comp39519_c0,comp33769_c0,comp309570_c0,comp21997_c1,comp23943_c0,comp154737_c0,comp1992_c0,…
GO:0005575	Cellular Component	GO:0044464	cell part	GO:0044424	intracellular part	GO:0031501	mannosyltransferase complex	4	comp24513_c0,comp14828_c2,comp23869_c0,comp32073_c1
GO:0005575	Cellular Component	GO:0044464	cell part	GO:0044424	intracellular part	GO:0045273	respiratory chain complex II	6	comp27788_c0,comp35662_c0,comp270351_c0,comp27708_c0,comp164402_c0,comp279934_c0
GO:0005575	Cellular Component	GO:0044464	cell part	GO:0044424	intracellular part	GO:0000178	exosome (RNase complex)	3	comp15818_c0,comp62257_c0,comp34349_c0
GO:0005575	Cellular Component	GO:0044464	cell part	GO:0044424	intracellular part	GO:0009579	thylakoid	290	comp30596_c0,comp110383_c0,comp70801_c0,comp350586_c0,comp33550_c1,comp125461_c0,comp17733_c0,comp204494_c0,comp107743_c0,comp39384_c0,comp304811_c0,comp408733_c0,comp463993_c0,comp14707_c0,comp27087_c0,comp27890_c0,comp29899_c0,comp11220_c0,comp20764_c0,comp208860_c0,comp30055_c0,comp33537_c0,comp116427_c0,comp20929_c0,comp305224_c0,comp28555_c0,comp224588_c0,comp29756_c0,comp14159_c0,comp8992_c…
GO:0005575	Cellular Component	GO:0044464	cell part	GO:0044424	intracellular part	GO:0030076	light-harvesting complex	25	comp116427_c0,comp7809_c0,comp21413_c1,comp100957_c0,comp25444_c0,comp248799_c0,comp153168_c0,comp38096_c0,comp34225_c0,comp350586_c0,comp304334_c0,comp308364_c0,comp301238_c0,comp23686_c0,comp130103_c0,comp34416_c0,comp100076_c0,comp1293_c0,comp34072_c0,comp164467_c0,comp35863_c0,comp24174_c0,comp7472_c0,comp138282_c0,comp27102_c0
GO:0005575	Cellular Component	GO:0044464	cell part	GO:0044424	intracellular part	GO:0000151	ubiquitin ligase complex	299	comp96406_c0,comp16187_c0,comp38395_c0,comp9868_c0,comp402333_c0,comp23175_c0,comp3146_c0,comp31374_c0,comp205898_c0,comp89922_c0,comp26994_c0,comp133687_c0,comp16034_c0,comp18373_c0,comp51556_c0,comp19468_c0,comp9211_c0,comp92474_c0,comp22988_c0,comp62861_c0,comp49592_c0,comp37591_c0,comp421_c0,comp7705_c0,comp28299_c0,comp15111_c0,comp219288_c0,comp86021_c0,comp13976_c0,comp25027_c0,comp176503_…
GO:0005575	Cellular Component	GO:0044464	cell part	GO:0044424	intracellular part	GO:0022624	proteasome accessory complex	12	comp90458_c0,comp244977_c0,comp31866_c0,comp27274_c0,comp12572_c1,comp21844_c0,comp25573_c1,comp147134_c0,comp27730_c0,comp34701_c0,comp33035_c0,comp25573_c2
GO:0005575	Cellular Component	GO:0044464	cell part	GO:0044424	intracellular part	GO:0005838	proteasome regulatory particle	3	comp33035_c0,comp27274_c0,comp27730_c0
GO:0005575	Cellular Component	GO:0044464	cell part	GO:0005886	plasma membrane	GO:0044459	plasma membrane part	194	comp25158_c1,comp33729_c1,comp33362_c0,comp101025_c0,comp26531_c0,comp57793_c0,comp33914_c0,comp19682_c0,comp109354_c0,comp30116_c0,comp36778_c0,comp13578_c0,comp29274_c0,comp14774_c0,comp36014_c0,comp13313_c0,comp29789_c0,comp32656_c0,comp82038_c0,comp47579_c0,comp6023_c0,comp400954_c0,comp14876_c0,comp13716_c0,comp20953_c0,comp24890_c0,comp33985_c0,comp358238_c0,comp33027_c0,comp30478_c0,comp12…
GO:0005575	Cellular Component	GO:0044464	cell part	GO:0012506	vesicle membrane	GO:0030659	cytoplasmic vesicle membrane	86	comp10216_c0,comp32877_c0,comp31807_c0,comp50976_c0,comp15326_c0,comp31859_c0,comp248_c0,comp21279_c0,comp31170_c1,comp22630_c0,comp15910_c0,comp42604_c0,comp34708_c0,comp10593_c0,comp9312_c0,comp259255_c0,comp33521_c0,comp21334_c0,comp261700_c0,comp34404_c0,comp23683_c0,comp400954_c0,comp512366_c0,comp32656_c0,comp26051_c0,comp21330_c0,comp14389_c0,comp31544_c0,comp27774_c0,comp16328_c0,comp9987…
GO:0005575	Cellular Component	GO:0044464	cell part	GO:0030427	site of polarized growth	GO:0035838	growing cell tip	2	comp124957_c0,comp471227_c0
GO:0005575	Cellular Component	GO:0044464	cell part	GO:0071944	cell periphery	GO:0005886	plasma membrane	194	comp64514_c0,comp94653_c0,comp200970_c0,comp22753_c0,comp31715_c0,comp108699_c0,comp13916_c0,comp22227_c0,comp27397_c0,comp32698_c0,comp28422_c0,comp12544_c0,comp79399_c0,comp31780_c0,comp5696_c0,comp57762_c0,comp29237_c0,comp56710_c0,comp9995_c0,comp13069_c0,comp11846_c0,comp29185_c0,comp41293_c0,comp10497_c0,comp35375_c0,comp103_c0,comp241887_c0,comp16601_c0,comp33415_c0,comp34059_c0,comp26970_…
GO:0005575	Cellular Component	GO:0044464	cell part	GO:0071944	cell periphery	GO:0005938	cell cortex	84	comp23545_c0,comp4429_c0,comp459407_c0,comp33487_c0,comp22027_c0,comp41109_c0,comp31845_c0,comp10982_c0,comp25857_c0,comp33800_c0,comp256531_c0,comp19613_c0,comp27274_c0,comp23001_c0,comp10665_c0,comp35984_c0,comp33915_c0,comp39519_c0,comp23154_c0,comp10018_c0,comp10836_c0,comp241896_c0,comp23028_c0,comp205303_c0,comp34103_c0,comp31143_c0,comp158413_c0,comp4000_c0,comp242236_c0,comp81131_c0,comp3…
GO:0005575	Cellular Component	GO:0044464	cell part	GO:0071944	cell periphery	GO:0030312	external encapsulating structure	329	comp15476_c0,comp32167_c0,comp30144_c0,comp156904_c0,comp245934_c0,comp22776_c1,comp30420_c1,comp28937_c0,comp201239_c0,comp34386_c0,comp32040_c0,comp20790_c0,comp15436_c0,comp42961_c0,comp14761_c0,comp34842_c0,comp26339_c0,comp32342_c0,comp4278_c0,comp22438_c0,comp150032_c0,comp23892_c1,comp15992_c0,comp169073_c0,comp40476_c0,comp33511_c0,comp11866_c0,comp48604_c0,comp7740_c0,comp22098_c0,comp49…
GO:0005575	Cellular Component	GO:0044464	cell part	GO:0097223	sperm part	GO:0036126	sperm flagellum	1	comp31715_c0
GO:0005575	Cellular Component	GO:0044464	cell part	GO:0044463	cell projection part	GO:0044441	cilium part	2	comp31715_c0,comp31440_c0
GO:0005575	Cellular Component	GO:0044464	cell part	GO:0044463	cell projection part	GO:0044461	bacterial-type flagellum part	16	comp201857_c0,comp26861_c1,comp28916_c0,comp101418_c0,comp34222_c2,comp158780_c0,comp241095_c0,comp28229_c0,comp9284_c0,comp953_c0,comp8022_c0,comp102597_c0,comp24984_c0,comp24707_c0,comp33372_c0,comp110845_c0
GO:0005575	Cellular Component	GO:0044464	cell part	GO:0044463	cell projection part	GO:0031253	cell projection membrane	1	comp24890_c0
GO:0005575	Cellular Component	GO:0044421	extracellular region part	GO:0005578	proteinaceous extracellular matrix	GO:0043205	fibril	2	comp34145_c0,comp63969_c0
GO:0005575	Cellular Component	GO:0044421	extracellular region part	GO:0005578	proteinaceous extracellular matrix	GO:0005604	basement membrane	22	comp29475_c0,comp11615_c0,comp32470_c0,comp34660_c0,comp30284_c0,comp21932_c2,comp29289_c0,comp269000_c0,comp10137_c0,comp16195_c0,comp2247_c0,comp30696_c0,comp31744_c0,comp14315_c0,comp33924_c0,comp24698_c0,comp29393_c0,comp30559_c0,comp23507_c0,comp15542_c2,comp158625_c0,comp29034_c0
GO:0005575	Cellular Component	GO:0044421	extracellular region part	GO:0005604	basement membrane	GO:0005605	basal lamina	16	comp29034_c0,comp15542_c2,comp158625_c0,comp23507_c0,comp33924_c0,comp29393_c0,comp24698_c0,comp30696_c0,comp14315_c0,comp10137_c0,comp16195_c0,comp29289_c0,comp21932_c2,comp34660_c0,comp29475_c0,comp32470_c0
GO:0005575	Cellular Component	GO:0044421	extracellular region part	GO:0043230	extracellular organelle	GO:0065010	extracellular membrane-bounded organelle	3	comp124957_c0,comp19599_c0,comp32182_c0
GO:0005575	Cellular Component	GO:0044421	extracellular region part	GO:0044217	other organism part	GO:0033643	host cell part	119	comp30921_c1,comp30628_c0,comp216309_c0,comp54640_c0,comp8959_c0,comp118809_c0,comp17804_c0,comp78750_c0,comp9045_c0,comp187340_c0,comp566502_c0,comp26881_c0,comp34527_c0,comp141603_c0,comp8349_c0,comp96679_c0,comp23515_c0,comp34864_c0,comp7749_c0,comp49150_c0,comp85412_c0,comp34720_c1,comp26134_c0,comp7662_c0,comp7484_c0,comp5131_c0,comp31708_c1,comp24456_c0,comp89958_c0,comp30795_c0,comp70539_c…
GO:0005575	Cellular Component	GO:0044421	extracellular region part	GO:0044217	other organism part	GO:0044216	other organism cell	123	comp26104_c0,comp17220_c0,comp5023_c0,comp263174_c0,comp30510_c0,comp29329_c0,comp144616_c0,comp485822_c0,comp176556_c0,comp28409_c0,comp12039_c0,comp99859_c0,comp46354_c0,comp18340_c0,comp63066_c0,comp26852_c0,comp21789_c0,comp30283_c0,comp34340_c0,comp36592_c0,comp23994_c0,comp7487_c0,comp105066_c0,comp20432_c0,comp1201_c0,comp8002_c0,comp10040_c0,comp7865_c0,comp226011_c0,comp29338_c0,comp2527…
GO:0005575	Cellular Component	GO:0044421	extracellular region part	GO:0044217	other organism part	GO:0044279	other organism membrane	37	comp8002_c0,comp31463_c0,comp21097_c0,comp105066_c0,comp440070_c0,comp24437_c0,comp226011_c0,comp15496_c1,comp10040_c0,comp307567_c0,comp15496_c0,comp131767_c0,comp107766_c0,comp79158_c0,comp29672_c0,comp27698_c0,comp33582_c0,comp29969_c0,comp26881_c0,comp187340_c0,comp5023_c0,comp54640_c0,comp216309_c0,comp29329_c0,comp30510_c0,comp8959_c0,comp89958_c0,comp99859_c0,comp31759_c0,comp30795_c0,comp…
GO:0005575	Cellular Component	GO:0044421	extracellular region part	GO:0043245	extraorganismal space	GO:0044215	other organism	123	comp79158_c0,comp33962_c1,comp45510_c0,comp24990_c0,comp37967_c0,comp14609_c0,comp26891_c0,comp29969_c0,comp33657_c1,comp66443_c0,comp43645_c0,comp24064_c0,comp33582_c0,comp27698_c0,comp13737_c0,comp18815_c0,comp15496_c1,comp8554_c0,comp41215_c0,comp24437_c0,comp33135_c0,comp28993_c0,comp115443_c0,comp21820_c0,comp39122_c0,comp232970_c0,comp31463_c0,comp440070_c0,comp21097_c0,comp51989_c0,comp244…
GO:0005575	Cellular Component	GO:0044421	extracellular region part	GO:0005605	basal lamina	GO:0043256	laminin complex	16	comp32470_c0,comp29475_c0,comp34660_c0,comp21932_c2,comp29289_c0,comp10137_c0,comp16195_c0,comp14315_c0,comp30696_c0,comp29393_c0,comp24698_c0,comp33924_c0,comp23507_c0,comp15542_c2,comp158625_c0,comp29034_c0
GO:0005575	Cellular Component	GO:0044421	extracellular region part	GO:0005615	extracellular space	GO:0034358	plasma lipoprotein particle	2	comp33207_c0,comp15712_c0
GO:0005575	Cellular Component	GO:0030054	cell junction	GO:0005911	cell-cell junction	GO:0043296	apical junction complex	1	comp14961_c0
GO:0005575	Cellular Component	GO:0030054	cell junction	GO:0005911	cell-cell junction	GO:0005921	gap junction	1	comp28171_c2
GO:0005575	Cellular Component	GO:0030054	cell junction	GO:0005911	cell-cell junction	GO:0070160	occluding junction	1	comp14961_c0
GO:0005575	Cellular Component	GO:0030054	cell junction	GO:0030055	cell-substrate junction	GO:0005924	cell-substrate adherens junction	3	comp14346_c0,comp32853_c0,comp8378_c0
GO:0005575	Cellular Component	GO:0030054	cell junction	GO:0070161	anchoring junction	GO:0005912	adherens junction	3	comp14346_c0,comp8378_c0,comp32853_c0
GO:0005575	Cellular Component	GO:0044422	organelle part	GO:0044449	contractile fiber part	GO:0030017	sarcomere	3	comp66358_c0,comp4882_c0,comp32192_c0
GO:0005575	Cellular Component	GO:0044422	organelle part	GO:0044449	contractile fiber part	GO:0036379	myofilament	3	comp4882_c0,comp66358_c0,comp32192_c0
GO:0005575	Cellular Component	GO:0044422	organelle part	GO:0044446	intracellular organelle part	GO:0031312	extrinsic to organelle membrane	2	comp169070_c0,comp23280_c1
GO:0005575	Cellular Component	GO:0044422	organelle part	GO:0044446	intracellular organelle part	GO:0031984	organelle subcompartment	86	comp10360_c0,comp36074_c0,comp745_c0,comp14707_c0,comp40958_c0,comp24287_c0,comp119134_c0,comp21088_c0,comp39384_c0,comp25416_c0,comp14828_c2,comp204458_c0,comp36420_c0,comp207300_c0,comp33550_c1,comp15358_c0,comp15435_c0,comp34947_c0,comp173283_c0,comp35406_c0,comp31856_c0,comp419084_c0,comp21346_c0,comp34451_c0,comp164376_c0,comp11960_c0,comp19355_c0,comp30918_c0,comp35303_c0,comp8992_c0,comp14…
GO:0005575	Cellular Component	GO:0044422	organelle part	GO:0044446	intracellular organelle part	GO:0044432	endoplasmic reticulum part	204	comp12036_c0,comp29632_c0,comp17674_c0,comp109407_c0,comp7349_c0,comp30134_c0,comp8952_c0,comp54376_c0,comp161255_c0,comp9643_c0,comp16210_c0,comp10366_c0,comp20842_c0,comp25019_c1,comp42644_c0,comp38572_c0,comp435276_c0,comp44284_c0,comp55509_c0,comp8853_c0,comp34732_c1,comp405135_c0,comp139882_c0,comp26267_c0,comp33952_c0,comp89670_c0,comp12087_c0,comp25659_c0,comp24569_c0,comp28599_c0,comp6041…
GO:0005575	Cellular Component	GO:0044422	organelle part	GO:0044446	intracellular organelle part	GO:0044431	Golgi apparatus part	138	comp512366_c0,comp67758_c0,comp29320_c0,comp6984_c0,comp31467_c0,comp113529_c0,comp27774_c0,comp16328_c0,comp34876_c0,comp29031_c1,comp25403_c0,comp34686_c0,comp32073_c1,comp33591_c0,comp27347_c0,comp26385_c0,comp26820_c0,comp21279_c0,comp31859_c0,comp137259_c0,comp15685_c0,comp26611_c0,comp15910_c0,comp50240_c0,comp22378_c1,comp28452_c0,comp33667_c0,comp27850_c0,comp28020_c0,comp32354_c0,comp323…
GO:0005575	Cellular Component	GO:0044422	organelle part	GO:0044446	intracellular organelle part	GO:0044435	plastid part	395	comp38652_c0,comp11255_c0,comp38546_c0,comp37181_c0,comp34083_c0,comp30757_c0,comp29782_c0,comp31501_c1,comp24275_c0,comp8099_c1,comp32950_c0,comp36779_c0,comp403574_c0,comp35279_c0,comp28278_c0,comp34473_c0,comp32662_c0,comp14876_c0,comp198479_c0,comp27274_c0,comp32795_c0,comp28124_c0,comp55781_c0,comp34895_c0,comp30219_c0,comp152404_c0,comp32789_c0,comp202330_c0,comp24021_c0,comp227987_c0,comp1…
GO:0005575	Cellular Component	GO:0044422	organelle part	GO:0044446	intracellular organelle part	GO:0044440	endosomal part	4	comp31544_c0,comp16264_c0,comp31802_c0,comp33758_c0
GO:0005575	Cellular Component	GO:0044422	organelle part	GO:0044446	intracellular organelle part	GO:0044430	cytoskeletal part	536	comp33748_c0,comp90724_c0,comp34228_c0,comp38866_c0,comp6872_c0,comp409748_c0,comp4882_c0,comp33394_c0,comp31143_c0,comp30541_c0,comp18698_c0,comp83120_c0,comp23658_c0,comp32607_c1,comp7772_c0,comp54999_c0,comp32834_c0,comp22121_c1,comp33040_c0,comp30716_c1,comp21083_c0,comp13825_c0,comp250023_c0,comp21273_c0,comp8507_c0,comp10989_c1,comp254037_c0,comp33945_c0,comp16402_c0,comp40143_c0,comp28519_…
GO:0005575	Cellular Component	GO:0044422	organelle part	GO:0044446	intracellular organelle part	GO:0070013	intracellular organelle lumen	1727	comp22986_c0,comp41956_c0,comp37125_c0,comp13819_c0,comp20420_c0,comp142273_c0,comp23080_c0,comp30038_c0,comp94970_c0,comp34078_c0,comp33008_c0,comp10773_c0,comp21769_c0,comp25003_c0,comp26048_c0,comp45196_c0,comp27336_c0,comp44903_c0,comp27099_c0,comp29389_c0,comp30848_c0,comp26472_c0,comp119151_c0,comp26527_c0,comp29672_c0,comp22715_c1,comp23376_c0,comp50986_c0,comp36138_c0,comp75169_c0,comp844…
GO:0005575	Cellular Component	GO:0044422	organelle part	GO:0044446	intracellular organelle part	GO:0044391	ribosomal subunit	195	comp19785_c0,comp462618_c0,comp252918_c0,comp174483_c0,comp6186_c0,comp484287_c0,comp22268_c0,comp319416_c0,comp26843_c1,comp19326_c0,comp20898_c0,comp19544_c0,comp18104_c0,comp440386_c0,comp329590_c0,comp157274_c0,comp86169_c0,comp18844_c0,comp10732_c0,comp29644_c0,comp304404_c0,comp21465_c0,comp24382_c0,comp2957_c0,comp25978_c0,comp622831_c0,comp35910_c0,comp28918_c0,comp29921_c0,comp25894_c0,c…
GO:0005575	Cellular Component	GO:0044422	organelle part	GO:0044446	intracellular organelle part	GO:0044429	mitochondrial part	433	comp101321_c0,comp45060_c0,comp152967_c0,comp17684_c0,comp11139_c0,comp84631_c0,comp43587_c0,comp115791_c0,comp43055_c0,comp27381_c0,comp108922_c0,comp22797_c0,comp43934_c0,comp24907_c0,comp30565_c0,comp203725_c0,comp285499_c0,comp30045_c0,comp224588_c0,comp32092_c0,comp24061_c0,comp31562_c0,comp49778_c0,comp43447_c0,comp15526_c0,comp192145_c0,comp70630_c0,comp390457_c0,comp16370_c0,comp253435_c0…
GO:0005575	Cellular Component	GO:0044422	organelle part	GO:0044446	intracellular organelle part	GO:0044428	nuclear part	2120	comp33686_c0,comp31705_c0,comp15785_c0,comp161434_c0,comp229400_c0,comp31463_c0,comp19222_c1,comp16176_c0,comp100784_c0,comp31572_c0,comp11166_c0,comp271433_c0,comp25657_c0,comp16479_c0,comp158081_c0,comp30028_c0,comp14230_c0,comp32084_c0,comp32389_c0,comp60908_c0,comp29082_c0,comp79139_c0,comp36635_c0,comp19203_c0,comp247826_c0,comp14550_c0,comp21048_c1,comp184186_c0,comp28746_c3,comp28406_c0,co…
GO:0005575	Cellular Component	GO:0044422	organelle part	GO:0044446	intracellular organelle part	GO:0044441	cilium part	2	comp31715_c0,comp31440_c0
GO:0005575	Cellular Component	GO:0044422	organelle part	GO:0044446	intracellular organelle part	GO:0044433	cytoplasmic vesicle part	99	comp50976_c0,comp15326_c0,comp10216_c0,comp32877_c0,comp31807_c0,comp31170_c1,comp22630_c0,comp15910_c0,comp31859_c0,comp248799_c0,comp248_c0,comp21279_c0,comp34708_c0,comp10593_c0,comp259255_c0,comp9312_c0,comp42604_c0,comp27102_c0,comp261700_c0,comp33521_c0,comp21334_c0,comp14389_c0,comp26051_c0,comp21330_c0,comp34404_c0,comp23683_c0,comp400954_c0,comp32656_c0,comp512366_c0,comp103414_c0,comp20…
GO:0005575	Cellular Component	GO:0044422	organelle part	GO:0044446	intracellular organelle part	GO:0031300	intrinsic to organelle membrane	87	comp9959_c0,comp116474_c0,comp47664_c0,comp16367_c0,comp28854_c0,comp15273_c0,comp107213_c0,comp6779_c0,comp95846_c0,comp402460_c0,comp10288_c0,comp73862_c0,comp28836_c0,comp29478_c0,comp8091_c0,comp14455_c0,comp34527_c0,comp28020_c0,comp153738_c0,comp31692_c0,comp25773_c0,comp33027_c0,comp26853_c0,comp67088_c0,comp4696_c0,comp5528_c0,comp31641_c0,comp20271_c0,comp24762_c0,comp30904_c0,comp14959_…
GO:0005575	Cellular Component	GO:0044422	organelle part	GO:0044446	intracellular organelle part	GO:0044438	microbody part	12	comp29386_c0,comp32826_c0,comp33027_c0,comp24589_c0,comp169070_c0,comp21529_c0,comp9386_c0,comp9094_c0,comp29351_c0,comp24762_c0,comp30904_c0,comp26638_c0
GO:0005575	Cellular Component	GO:0044422	organelle part	GO:0044446	intracellular organelle part	GO:0031970	organelle envelope lumen	13	comp177443_c0,comp12076_c0,comp23514_c1,comp23514_c0,comp33902_c0,comp4442_c0,comp42145_c0,comp413175_c0,comp22586_c0,comp40732_c0,comp48047_c0,comp10470_c0,comp14389_c0
GO:0005575	Cellular Component	GO:0044422	organelle part	GO:0044446	intracellular organelle part	GO:0044427	chromosomal part	767	comp19996_c0,comp118891_c0,comp43078_c0,comp31032_c1,comp124979_c0,comp15856_c0,comp17279_c0,comp42690_c0,comp7839_c0,comp5750_c0,comp30329_c0,comp244331_c0,comp7662_c0,comp46181_c0,comp37448_c0,comp22706_c0,comp17696_c0,comp22630_c0,comp35142_c0,comp14537_c0,comp29965_c0,comp29080_c0,comp16615_c0,comp20158_c0,comp47980_c0,comp31536_c0,comp84157_c0,comp85803_c0,comp16009_c0,comp27487_c0,comp31044…
GO:0005575	Cellular Component	GO:0044422	organelle part	GO:0044446	intracellular organelle part	GO:0044437	vacuolar part	78	comp11780_c0,comp35662_c0,comp15861_c0,comp30397_c0,comp245977_c0,comp33059_c0,comp39618_c0,comp38224_c0,comp14828_c2,comp27569_c0,comp52309_c0,comp52299_c0,comp32619_c0,comp18883_c0,comp14607_c0,comp12661_c1,comp32671_c2,comp12633_c0,comp34667_c0,comp9972_c0,comp31802_c0,comp194256_c0,comp33274_c0,comp183527_c0,comp14324_c0,comp33301_c0,comp26690_c0,comp37760_c0,comp21387_c0,comp27944_c0,comp378…
GO:0005575	Cellular Component	GO:0044422	organelle part	GO:0044446	intracellular organelle part	GO:0031967	organelle envelope	680	comp140627_c0,comp31802_c0,comp47592_c0,comp105583_c0,comp30360_c0,comp33401_c0,comp23854_c0,comp22104_c0,comp25031_c0,comp64232_c0,comp12269_c0,comp32477_c0,comp15619_c0,comp185604_c0,comp14407_c0,comp32940_c0,comp202825_c0,comp24503_c0,comp32156_c0,comp11667_c0,comp32196_c0,comp132094_c0,comp47446_c0,comp351292_c0,comp125579_c0,comp30897_c2,comp24907_c2,comp256298_c0,comp132279_c0,comp28592_c0,…
GO:0005575	Cellular Component	GO:0044422	organelle part	GO:0031090	organelle membrane	GO:0042170	plastid membrane	25	comp14934_c1,comp65091_c0,comp25811_c0,comp41352_c0,comp15961_c0,comp37058_c0,comp27756_c0,comp15961_c1,comp30633_c0,comp36500_c0,comp15402_c0,comp8091_c0,comp27220_c0,comp11400_c0,comp31430_c2,comp16367_c0,comp29123_c0,comp18279_c0,comp30149_c0,comp36541_c0,comp27744_c0,comp32596_c0,comp32477_c0,comp29897_c0,comp33864_c0
GO:0005575	Cellular Component	GO:0044422	organelle part	GO:0031090	organelle membrane	GO:0031903	microbody membrane	12	comp33027_c0,comp24589_c0,comp169070_c0,comp32826_c0,comp29386_c0,comp30904_c0,comp26638_c0,comp24762_c0,comp29351_c0,comp9386_c0,comp21529_c0,comp9094_c0
GO:0005575	Cellular Component	GO:0044422	organelle part	GO:0031090	organelle membrane	GO:0012506	vesicle membrane	88	comp12819_c0,comp26733_c0,comp32541_c0,comp127201_c0,comp21279_c1,comp15729_c0,comp14828_c1,comp33415_c0,comp33425_c0,comp42257_c0,comp254869_c0,comp10532_c0,comp346125_c0,comp31718_c0,comp13742_c1,comp31837_c0,comp146888_c0,comp27397_c0,comp32698_c0,comp22659_c0,comp65798_c0,comp43502_c0,comp28765_c1,comp14495_c0,comp14495_c1,comp17958_c0,comp28765_c0,comp23632_c1,comp31779_c0,comp587422_c0,comp…
GO:0005575	Cellular Component	GO:0044422	organelle part	GO:0031090	organelle membrane	GO:0005774	vacuolar membrane	46	comp43755_c0,comp32909_c0,comp379719_c0,comp93837_c0,comp14347_c0,comp33059_c0,comp28551_c0,comp16264_c0,comp27569_c0,comp39618_c0,comp33953_c1,comp7746_c0,comp25382_c0,comp22304_c0,comp14450_c0,comp12045_c0,comp52299_c0,comp52309_c0,comp14607_c0,comp18883_c0,comp128267_c0,comp32619_c0,comp32671_c2,comp26493_c0,comp10599_c1,comp34667_c0,comp27104_c0,comp9972_c0,comp31802_c0,comp24669_c0,comp33769…
GO:0005575	Cellular Component	GO:0044422	organelle part	GO:0031090	organelle membrane	GO:0010008	endosome membrane	1	comp33758_c0
GO:0005575	Cellular Component	GO:0044422	organelle part	GO:0031090	organelle membrane	GO:0031968	organelle outer membrane	116	comp28592_c0,comp76775_c0,comp196015_c0,comp249142_c0,comp36026_c0,comp417829_c0,comp50345_c0,comp30897_c2,comp256298_c0,comp46491_c0,comp37436_c0,comp22593_c0,comp27739_c0,comp28335_c0,comp27220_c0,comp476866_c0,comp50997_c0,comp14829_c0,comp34181_c0,comp309494_c0,comp20094_c1,comp16370_c0,comp497715_c0,comp24325_c0,comp30633_c0,comp64232_c0,comp36541_c0,comp1749_c0,comp32092_c0,comp431748_c0,co…
GO:0005575	Cellular Component	GO:0044422	organelle part	GO:0031090	organelle membrane	GO:0031312	extrinsic to organelle membrane	2	comp169070_c0,comp23280_c1
GO:0005575	Cellular Component	GO:0044422	organelle part	GO:0031090	organelle membrane	GO:0031965	nuclear membrane	4	comp14959_c0,comp67088_c0,comp32363_c0,comp32234_c2
GO:0005575	Cellular Component	GO:0044422	organelle part	GO:0031090	organelle membrane	GO:0005789	endoplasmic reticulum membrane	101	comp8853_c0,comp38721_c0,comp139882_c0,comp15282_c0,comp15393_c0,comp38572_c0,comp20929_c0,comp124666_c0,comp44284_c0,comp20842_c0,comp19847_c0,comp25019_c1,comp27631_c0,comp31021_c0,comp109407_c0,comp37104_c0,comp17674_c0,comp33387_c0,comp30134_c0,comp54376_c0,comp258264_c0,comp26936_c0,comp440388_c0,comp240537_c0,comp32664_c0,comp126893_c0,comp46233_c0,comp125673_c0,comp118760_c0,comp39855_c0,c…
GO:0005575	Cellular Component	GO:0044422	organelle part	GO:0031090	organelle membrane	GO:0031966	mitochondrial membrane	379	comp15479_c0,comp35608_c0,comp117946_c0,comp57793_c0,comp8507_c0,comp25310_c0,comp57_c0,comp29817_c0,comp153190_c0,comp15666_c0,comp34246_c0,comp14389_c0,comp422686_c0,comp265683_c0,comp31935_c0,comp7363_c1,comp59798_c0,comp26661_c0,comp33350_c0,comp35548_c0,comp27843_c0,comp33080_c1,comp20835_c0,comp202166_c0,comp26786_c0,comp33055_c0,comp25609_c0,comp176991_c0,comp29084_c2,comp22389_c0,comp3718…
GO:0005575	Cellular Component	GO:0044422	organelle part	GO:0031090	organelle membrane	GO:0000139	Golgi membrane	68	comp27627_c0,comp45763_c0,comp27712_c0,comp21387_c0,comp1161_c0,comp180441_c0,comp164784_c0,comp21399_c1,comp21399_c0,comp10824_c0,comp44744_c0,comp31069_c0,comp13966_c0,comp65798_c0,comp22659_c0,comp15650_c0,comp32698_c0,comp27397_c0,comp32337_c0,comp587422_c0,comp36138_c0,comp346125_c0,comp254869_c0,comp119134_c0,comp204458_c0,comp31718_c0,comp15962_c0,comp18770_c0,comp25416_c0,comp14828_c2,com…
GO:0005575	Cellular Component	GO:0044422	organelle part	GO:0031090	organelle membrane	GO:0031300	intrinsic to organelle membrane	87	comp9959_c0,comp116474_c0,comp47664_c0,comp16367_c0,comp28854_c0,comp15273_c0,comp107213_c0,comp6779_c0,comp95846_c0,comp402460_c0,comp10288_c0,comp73862_c0,comp28836_c0,comp29478_c0,comp8091_c0,comp14455_c0,comp34527_c0,comp28020_c0,comp153738_c0,comp31692_c0,comp25773_c0,comp33027_c0,comp26853_c0,comp67088_c0,comp4696_c0,comp5528_c0,comp31641_c0,comp20271_c0,comp24762_c0,comp30904_c0,comp14959_…
GO:0005575	Cellular Component	GO:0044422	organelle part	GO:0031090	organelle membrane	GO:0019866	organelle inner membrane	284	comp37058_c0,comp117946_c0,comp35608_c0,comp15479_c0,comp14389_c0,comp422686_c0,comp7363_c1,comp26661_c0,comp59798_c0,comp31935_c0,comp265683_c0,comp25310_c0,comp15666_c0,comp29817_c0,comp29084_c2,comp37185_c0,comp33080_c1,comp27843_c0,comp35548_c0,comp176991_c0,comp25609_c0,comp33055_c0,comp26786_c0,comp202166_c0,comp174395_c0,comp133191_c0,comp12201_c0,comp30903_c0,comp202825_c0,comp32940_c0,co…
GO:0005575	Cellular Component	GO:0044422	organelle part	GO:0044461	bacterial-type flagellum part	GO:0009426	bacterial-type flagellum basal body, distal rod	3	comp28229_c0,comp8022_c0,comp28916_c0
GO:0005575	Cellular Component	GO:0044422	organelle part	GO:0044461	bacterial-type flagellum part	GO:0030694	bacterial-type flagellum basal body, rod	3	comp28916_c0,comp8022_c0,comp28229_c0
GO:0005575	Cellular Component	GO:0044422	organelle part	GO:0044461	bacterial-type flagellum part	GO:0009425	bacterial-type flagellum basal body	3	comp28229_c0,comp28916_c0,comp8022_c0
GO:0005575	Cellular Component	GO:0044422	organelle part	GO:0043233	organelle lumen	GO:0070013	intracellular organelle lumen	1727	comp22986_c0,comp41956_c0,comp37125_c0,comp13819_c0,comp20420_c0,comp142273_c0,comp23080_c0,comp30038_c0,comp94970_c0,comp34078_c0,comp33008_c0,comp10773_c0,comp21769_c0,comp25003_c0,comp26048_c0,comp45196_c0,comp27336_c0,comp44903_c0,comp27099_c0,comp29389_c0,comp30848_c0,comp26472_c0,comp119151_c0,comp26527_c0,comp29672_c0,comp22715_c1,comp23376_c0,comp50986_c0,comp36138_c0,comp75169_c0,comp844…
GO:0005575	Cellular Component	GO:0044420	extracellular matrix part	GO:0005605	basal lamina	GO:0043256	laminin complex	16	comp32470_c0,comp29475_c0,comp34660_c0,comp21932_c2,comp29289_c0,comp10137_c0,comp16195_c0,comp14315_c0,comp30696_c0,comp29393_c0,comp24698_c0,comp33924_c0,comp23507_c0,comp15542_c2,comp158625_c0,comp29034_c0
GO:0005575	Cellular Component	GO:0044420	extracellular matrix part	GO:0005604	basement membrane	GO:0005605	basal lamina	16	comp29034_c0,comp15542_c2,comp158625_c0,comp23507_c0,comp33924_c0,comp29393_c0,comp24698_c0,comp30696_c0,comp14315_c0,comp10137_c0,comp16195_c0,comp29289_c0,comp21932_c2,comp34660_c0,comp29475_c0,comp32470_c0
GO:0005575	Cellular Component	GO:0016020	membrane	GO:0005886	plasma membrane	GO:0044459	plasma membrane part	194	comp25158_c1,comp33729_c1,comp33362_c0,comp101025_c0,comp26531_c0,comp57793_c0,comp33914_c0,comp19682_c0,comp109354_c0,comp30116_c0,comp36778_c0,comp13578_c0,comp29274_c0,comp14774_c0,comp36014_c0,comp13313_c0,comp29789_c0,comp32656_c0,comp82038_c0,comp47579_c0,comp6023_c0,comp400954_c0,comp14876_c0,comp13716_c0,comp20953_c0,comp24890_c0,comp33985_c0,comp358238_c0,comp33027_c0,comp30478_c0,comp12…
GO:0005575	Cellular Component	GO:0016020	membrane	GO:0044425	membrane part	GO:0009521	photosystem	183	comp35357_c0,comp33537_c0,comp20929_c0,comp30055_c0,comp29899_c0,comp208860_c0,comp14967_c0,comp53650_c0,comp14159_c0,comp25324_c1,comp15353_c1,comp29150_c0,comp452399_c0,comp27295_c0,comp23669_c0,comp16116_c0,comp16585_c0,comp31521_c1,comp26875_c1,comp144245_c0,comp19355_c0,comp28777_c0,comp20267_c1,comp448962_c0,comp24503_c0,comp1068_c0,comp30788_c0,comp70801_c0,comp30596_c0,comp110383_c0,comp3…
GO:0005575	Cellular Component	GO:0016020	membrane	GO:0044425	membrane part	GO:0034702	ion channel complex	39	comp32995_c0,comp31715_c0,comp82152_c0,comp14774_c0,comp62195_c0,comp29274_c0,comp17900_c0,comp64514_c0,comp200970_c0,comp94653_c0,comp29454_c0,comp33362_c0,comp103_c0,comp25158_c1,comp9995_c0,comp258812_c0,comp5696_c0,comp152_c0,comp15158_c0,comp26936_c0,comp203632_c0,comp25558_c0,comp30224_c0,comp9655_c0,comp36183_c0,comp32916_c0,comp34320_c0,comp241887_c0,comp31752_c0,comp117888_c0,comp12620_c…
GO:0005575	Cellular Component	GO:0016020	membrane	GO:0044425	membrane part	GO:0045281	succinate dehydrogenase complex	2	comp27708_c0,comp35662_c0
GO:0005575	Cellular Component	GO:0016020	membrane	GO:0044425	membrane part	GO:0044453	nuclear membrane part	4	comp32234_c2,comp32363_c0,comp67088_c0,comp14959_c0
GO:0005575	Cellular Component	GO:0016020	membrane	GO:0044425	membrane part	GO:0019898	extrinsic to membrane	22	comp23280_c1,comp14732_c0,comp47579_c0,comp13313_c0,comp425776_c0,comp40614_c0,comp30461_c0,comp27311_c0,comp709233_c0,comp155553_c0,comp22482_c0,comp32918_c0,comp52339_c0,comp169799_c0,comp39395_c0,comp26531_c0,comp169070_c0,comp41293_c0,comp101025_c0,comp20953_c0,comp24890_c0,comp115791_c0
GO:0005575	Cellular Component	GO:0016020	membrane	GO:0044425	membrane part	GO:0005789	endoplasmic reticulum membrane	101	comp8853_c0,comp38721_c0,comp139882_c0,comp15282_c0,comp15393_c0,comp38572_c0,comp20929_c0,comp124666_c0,comp44284_c0,comp20842_c0,comp19847_c0,comp25019_c1,comp27631_c0,comp31021_c0,comp109407_c0,comp37104_c0,comp17674_c0,comp33387_c0,comp30134_c0,comp54376_c0,comp258264_c0,comp26936_c0,comp440388_c0,comp240537_c0,comp32664_c0,comp126893_c0,comp46233_c0,comp125673_c0,comp118760_c0,comp39855_c0,c…
GO:0005575	Cellular Component	GO:0016020	membrane	GO:0044425	membrane part	GO:0045121	membrane raft	1	comp33758_c0
GO:0005575	Cellular Component	GO:0016020	membrane	GO:0044425	membrane part	GO:0045273	respiratory chain complex II	6	comp27788_c0,comp35662_c0,comp270351_c0,comp27708_c0,comp164402_c0,comp279934_c0
GO:0005575	Cellular Component	GO:0016020	membrane	GO:0044425	membrane part	GO:0030964	NADH dehydrogenase complex	35	comp34176_c0,comp38442_c0,comp35812_c0,comp24337_c1,comp30998_c0,comp22643_c0,comp10691_c1,comp107467_c0,comp33340_c0,comp15861_c0,comp125579_c0,comp36856_c0,comp35548_c0,comp27843_c0,comp29387_c0,comp254460_c0,comp58499_c0,comp9233_c0,comp26995_c0,comp589062_c0,comp24076_c0,comp33358_c1,comp25531_c0,comp48571_c0,comp11139_c1,comp31935_c0,comp45440_c0,comp26661_c0,comp35542_c0,comp35299_c0,comp35…
GO:0005575	Cellular Component	GO:0016020	membrane	GO:0044425	membrane part	GO:0070469	respiratory chain	135	comp12653_c0,comp58499_c0,comp14934_c0,comp27811_c0,comp75119_c0,comp25609_c0,comp29226_c0,comp87554_c0,comp166596_c0,comp27843_c0,comp35548_c0,comp27788_c0,comp174395_c0,comp40951_c0,comp34679_c0,comp31024_c0,comp11027_c0,comp35479_c0,comp304969_c0,comp14163_c0,comp35608_c0,comp308038_c0,comp26661_c0,comp45440_c0,comp31935_c0,comp11139_c1,comp11810_c0,comp36671_c0,comp25310_c0,comp28628_c0,comp2…
GO:0005575	Cellular Component	GO:0016020	membrane	GO:0044425	membrane part	GO:0030119	AP-type membrane coat adaptor complex	35	comp19624_c1,comp34100_c0,comp8539_c0,comp17840_c0,comp51884_c0,comp30027_c0,comp57134_c0,comp11154_c0,comp57753_c0,comp24177_c0,comp32034_c0,comp215247_c0,comp52767_c0,comp32949_c0,comp49265_c0,comp33467_c0,comp66211_c0,comp48431_c0,comp78229_c0,comp57882_c0,comp7424_c0,comp32497_c1,comp22528_c0,comp130082_c0,comp26288_c0,comp33692_c0,comp16251_c0,comp27774_c0,comp14632_c0,comp13775_c0,comp30518…
GO:0005575	Cellular Component	GO:0016020	membrane	GO:0044425	membrane part	GO:0031224	intrinsic to membrane	3086	comp34622_c0,comp22836_c0,comp29177_c0,comp302670_c0,comp30639_c0,comp292064_c0,comp26269_c0,comp23866_c0,comp2930_c0,comp398694_c0,comp29824_c1,comp33387_c0,comp47709_c0,comp7569_c0,comp23054_c0,comp107233_c0,comp32689_c0,comp33662_c0,comp24862_c0,comp24134_c0,comp41352_c0,comp203542_c0,comp11896_c0,comp28562_c0,comp212682_c0,comp36507_c0,comp34096_c0,comp26658_c0,comp31793_c0,comp31800_c0,comp2…
4915_c0
,comp100467_c0,comp25474_c0,comp110412_c0,comp923_c0,comp20175_c0,comp156569_c0,comp27418_c0,comp52655_c0,comp31639_c0,comp10824_c0,comp16180_c0,comp611331_c0,comp34284_c1,comp185503_c0,comp16585_c0,comp21908_c0,comp136745_c0,comp28510_c0,comp306494_c0,comp469224_c0,comp24983_c0,comp26313_c0,comp30991_c0,comp205729_c0,comp24503_c0,comp15696_c0,comp108241_c0,comp8264_c0,comp164015_c0,comp20611_c0,…
GO:0005575	Cellular Component	GO:0016020	membrane	GO:0044425	membrane part	GO:0044455	mitochondrial membrane part	216	comp6715_c0,comp32022_c0,comp33718_c0,comp31641_c0,comp48571_c0,comp63889_c0,comp26757_c0,comp589062_c0,comp30233_c0,comp21400_c0,comp34994_c0,comp33342_c1,comp40693_c0,comp61515_c0,comp18628_c1,comp5235_c1,comp27242_c0,comp6891_c0,comp13829_c0,comp25061_c0,comp12216_c0,comp33021_c0,comp49586_c0,comp182326_c0,comp38692_c0,comp653_c1,comp11384_c0,comp16544_c0,comp413236_c0,comp390406_c0,comp29547_…
GO:0005575	Cellular Component	GO:0016020	membrane	GO:0044425	membrane part	GO:0045277	respiratory chain complex IV	7	comp11384_c0,comp21595_c0,comp77111_c0,comp94600_c0,comp192145_c0,comp35103_c0,comp40125_c0
GO:0005575	Cellular Component	GO:0016020	membrane	GO:0044425	membrane part	GO:0033177	proton-transporting two-sector ATPase complex, proton-transporting domain	275	comp33312_c0,comp16109_c0,comp25126_c0,comp243037_c0,comp37865_c0,comp44875_c0,comp30509_c0,comp30749_c0,comp34794_c0,comp20300_c0,comp138008_c0,comp71841_c0,comp52309_c0,comp52299_c0,comp21390_c0,comp31373_c0,comp122755_c0,comp35616_c0,comp7515_c0,comp35990_c0,comp36138_c0,comp33780_c0,comp34660_c0,comp28490_c0,comp26325_c0,comp64804_c0,comp28081_c0,comp33071_c1,comp21970_c0,comp531602_c0,comp37…
GO:0005575	Cellular Component	GO:0016020	membrane	GO:0044425	membrane part	GO:0042175	nuclear outer membrane-endoplasmic reticulum membrane network	154	comp32116_c2,comp96400_c0,comp26300_c0,comp173287_c0,comp60414_c0,comp7010_c0,comp28599_c0,comp24569_c0,comp25659_c0,comp12087_c0,comp89670_c0,comp33952_c0,comp126893_c0,comp27796_c0,comp32948_c0,comp33620_c0,comp26936_c0,comp27874_c0,comp43534_c0,comp23280_c1,comp33698_c0,comp28403_c0,comp217960_c0,comp25019_c1,comp20842_c0,comp10366_c0,comp30134_c0,comp54376_c0,comp7349_c0,comp109407_c0,comp176…
GO:0005575	Cellular Component	GO:0016020	membrane	GO:0044425	membrane part	GO:0045269	proton-transporting ATP synthase, central stalk	2	comp423532_c0,comp390406_c0
GO:0005575	Cellular Component	GO:0016020	membrane	GO:0044425	membrane part	GO:0044459	plasma membrane part	194	comp25158_c1,comp33729_c1,comp33362_c0,comp101025_c0,comp26531_c0,comp57793_c0,comp33914_c0,comp19682_c0,comp109354_c0,comp30116_c0,comp36778_c0,comp13578_c0,comp29274_c0,comp14774_c0,comp36014_c0,comp13313_c0,comp29789_c0,comp32656_c0,comp82038_c0,comp47579_c0,comp6023_c0,comp400954_c0,comp14876_c0,comp13716_c0,comp20953_c0,comp24890_c0,comp33985_c0,comp358238_c0,comp33027_c0,comp30478_c0,comp12…
GO:0005575	Cellular Component	GO:0016020	membrane	GO:0044425	membrane part	GO:0030117	membrane coat	129	comp176914_c0,comp17840_c0,comp254869_c0,comp34100_c0,comp146888_c0,comp57134_c0,comp11154_c0,comp31718_c0,comp13742_c1,comp32541_c0,comp52767_c0,comp12819_c0,comp33467_c0,comp66211_c0,comp2293_c0,comp180441_c0,comp31177_c0,comp45763_c0,comp21399_c1,comp16251_c0,comp44744_c0,comp32497_c1,comp22659_c0,comp13775_c0,comp28334_c0,comp28765_c1,comp139759_c0,comp28765_c0,comp31590_c0,comp17958_c0,comp3…
GO:0005575	Cellular Component	GO:0016020	membrane	GO:0044425	membrane part	GO:0071256	translocon complex	6	comp109407_c0,comp4696_c0,comp112279_c0,comp28854_c0,comp29478_c0,comp5528_c0
GO:0005575	Cellular Component	GO:0016020	membrane	GO:0044425	membrane part	GO:0016469	proton-transporting two-sector ATPase complex	398	comp8507_c0,comp10989_c1,comp484965_c0,comp57983_c0,comp15479_c0,comp23345_c0,comp10599_c0,comp22762_c0,comp177618_c0,comp33769_c0,comp211199_c0,comp197869_c0,comp16986_c0,comp59798_c0,comp27104_c0,comp26786_c0,comp202166_c0,comp176991_c0,comp33726_c0,comp10599_c1,comp30511_c0,comp33080_c1,comp23081_c0,comp12045_c0,comp33953_c1,comp25382_c0,comp29084_c2,comp6024_c0,comp22304_c0,comp14450_c0,comp2…
GO:0005575	Cellular Component	GO:0016020	membrane	GO:0044425	membrane part	GO:0045283	fumarate reductase complex	2	comp35662_c0,comp27708_c0
GO:0005575	Cellular Component	GO:0016020	membrane	GO:0044425	membrane part	GO:0046930	pore complex	111	comp18337_c0,comp125989_c0,comp48053_c0,comp36138_c0,comp32693_c0,comp34066_c0,comp33401_c0,comp31690_c0,comp35990_c0,comp47592_c0,comp16195_c0,comp34622_c0,comp139322_c0,comp40476_c0,comp26131_c0,comp24503_c0,comp29985_c0,comp109241_c0,comp43055_c0,comp11667_c0,comp32196_c0,comp7654_c0,comp15619_c0,comp34462_c0,comp116074_c0,comp13536_c0,comp20191_c0,comp185604_c0,comp15807_c0,comp18887_c0,comp7…
GO:0005575	Cellular Component	GO:0016020	membrane	GO:0044425	membrane part	GO:0033178	proton-transporting two-sector ATPase complex, catalytic domain	91	comp25483_c0,comp244832_c0,comp26036_c0,comp173283_c0,comp240526_c0,comp19523_c0,comp33059_c0,comp33550_c1,comp27569_c0,comp21404_c0,comp323586_c0,comp31207_c1,comp25316_c0,comp32619_c0,comp306229_c0,comp32671_c2,comp194533_c0,comp10360_c0,comp32747_c0,comp203725_c0,comp34667_c0,comp18578_c0,comp21743_c0,comp33274_c0,comp426120_c0,comp14324_c0,comp30918_c0,comp19784_c0,comp260169_c0,comp6680_c0,c…
GO:0005575	Cellular Component	GO:0016020	membrane	GO:0044425	membrane part	GO:0045275	respiratory chain complex III	17	comp12269_c0,comp33342_c1,comp35534_c0,comp21400_c0,comp36644_c0,comp132279_c0,comp35518_c0,comp14163_c0,comp345476_c0,comp35065_c0,comp25609_c0,comp14938_c0,comp29721_c1,comp27811_c0,comp12653_c0,comp14661_c0,comp473215_c0
GO:0005575	Cellular Component	GO:0016020	membrane	GO:0044425	membrane part	GO:0005905	coated pit	10	comp346125_c0,comp31859_c0,comp32698_c0,comp27397_c0,comp32656_c0,comp33415_c0,comp30027_c0,comp400954_c0,comp259255_c0,comp31718_c0
GO:0005575	Cellular Component	GO:0016020	membrane	GO:0031090	organelle membrane	GO:0012506	vesicle membrane	88	comp12819_c0,comp26733_c0,comp32541_c0,comp127201_c0,comp21279_c1,comp15729_c0,comp14828_c1,comp33415_c0,comp33425_c0,comp42257_c0,comp254869_c0,comp10532_c0,comp346125_c0,comp31718_c0,comp13742_c1,comp31837_c0,comp146888_c0,comp27397_c0,comp32698_c0,comp22659_c0,comp65798_c0,comp43502_c0,comp28765_c1,comp14495_c0,comp14495_c1,comp17958_c0,comp28765_c0,comp23632_c1,comp31779_c0,comp587422_c0,comp…
GO:0005575	Cellular Component	GO:0016020	membrane	GO:0031090	organelle membrane	GO:0005774	vacuolar membrane	46	comp43755_c0,comp32909_c0,comp379719_c0,comp93837_c0,comp14347_c0,comp33059_c0,comp28551_c0,comp16264_c0,comp27569_c0,comp39618_c0,comp33953_c1,comp7746_c0,comp25382_c0,comp22304_c0,comp14450_c0,comp12045_c0,comp52299_c0,comp52309_c0,comp14607_c0,comp18883_c0,comp128267_c0,comp32619_c0,comp32671_c2,comp26493_c0,comp10599_c1,comp34667_c0,comp27104_c0,comp9972_c0,comp31802_c0,comp24669_c0,comp33769…
GO:0005575	Cellular Component	GO:0016020	membrane	GO:0031090	organelle membrane	GO:0010008	endosome membrane	1	comp33758_c0
GO:0005575	Cellular Component	GO:0016020	membrane	GO:0031090	organelle membrane	GO:0031968	organelle outer membrane	116	comp28592_c0,comp76775_c0,comp196015_c0,comp249142_c0,comp36026_c0,comp417829_c0,comp50345_c0,comp30897_c2,comp256298_c0,comp46491_c0,comp37436_c0,comp22593_c0,comp27739_c0,comp28335_c0,comp27220_c0,comp476866_c0,comp50997_c0,comp14829_c0,comp34181_c0,comp309494_c0,comp20094_c1,comp16370_c0,comp497715_c0,comp24325_c0,comp30633_c0,comp64232_c0,comp36541_c0,comp1749_c0,comp32092_c0,comp431748_c0,co…
GO:0005575	Cellular Component	GO:0016020	membrane	GO:0031090	organelle membrane	GO:0031312	extrinsic to organelle membrane	2	comp169070_c0,comp23280_c1
GO:0005575	Cellular Component	GO:0016020	membrane	GO:0031090	organelle membrane	GO:0042170	plastid membrane	25	comp14934_c1,comp65091_c0,comp25811_c0,comp41352_c0,comp15961_c0,comp37058_c0,comp27756_c0,comp15961_c1,comp30633_c0,comp36500_c0,comp15402_c0,comp8091_c0,comp27220_c0,comp11400_c0,comp31430_c2,comp16367_c0,comp29123_c0,comp18279_c0,comp30149_c0,comp36541_c0,comp27744_c0,comp32596_c0,comp32477_c0,comp29897_c0,comp33864_c0
GO:0005575	Cellular Component	GO:0016020	membrane	GO:0031090	organelle membrane	GO:0031903	microbody membrane	12	comp33027_c0,comp24589_c0,comp169070_c0,comp32826_c0,comp29386_c0,comp30904_c0,comp26638_c0,comp24762_c0,comp29351_c0,comp9386_c0,comp21529_c0,comp9094_c0
GO:0005575	Cellular Component	GO:0016020	membrane	GO:0031090	organelle membrane	GO:0000139	Golgi membrane	68	comp27627_c0,comp45763_c0,comp27712_c0,comp21387_c0,comp1161_c0,comp180441_c0,comp164784_c0,comp21399_c1,comp21399_c0,comp10824_c0,comp44744_c0,comp31069_c0,comp13966_c0,comp65798_c0,comp22659_c0,comp15650_c0,comp32698_c0,comp27397_c0,comp32337_c0,comp587422_c0,comp36138_c0,comp346125_c0,comp254869_c0,comp119134_c0,comp204458_c0,comp31718_c0,comp15962_c0,comp18770_c0,comp25416_c0,comp14828_c2,com…
GO:0005575	Cellular Component	GO:0016020	membrane	GO:0031090	organelle membrane	GO:0019866	organelle inner membrane	284	comp37058_c0,comp117946_c0,comp35608_c0,comp15479_c0,comp14389_c0,comp422686_c0,comp7363_c1,comp26661_c0,comp59798_c0,comp31935_c0,comp265683_c0,comp25310_c0,comp15666_c0,comp29817_c0,comp29084_c2,comp37185_c0,comp33080_c1,comp27843_c0,comp35548_c0,comp176991_c0,comp25609_c0,comp33055_c0,comp26786_c0,comp202166_c0,comp174395_c0,comp133191_c0,comp12201_c0,comp30903_c0,comp202825_c0,comp32940_c0,co…
GO:0005575	Cellular Component	GO:0016020	membrane	GO:0031090	organelle membrane	GO:0031300	intrinsic to organelle membrane	87	comp9959_c0,comp116474_c0,comp47664_c0,comp16367_c0,comp28854_c0,comp15273_c0,comp107213_c0,comp6779_c0,comp95846_c0,comp402460_c0,comp10288_c0,comp73862_c0,comp28836_c0,comp29478_c0,comp8091_c0,comp14455_c0,comp34527_c0,comp28020_c0,comp153738_c0,comp31692_c0,comp25773_c0,comp33027_c0,comp26853_c0,comp67088_c0,comp4696_c0,comp5528_c0,comp31641_c0,comp20271_c0,comp24762_c0,comp30904_c0,comp14959_…
GO:0005575	Cellular Component	GO:0016020	membrane	GO:0031090	organelle membrane	GO:0031965	nuclear membrane	4	comp14959_c0,comp67088_c0,comp32363_c0,comp32234_c2
GO:0005575	Cellular Component	GO:0016020	membrane	GO:0031090	organelle membrane	GO:0005789	endoplasmic reticulum membrane	101	comp8853_c0,comp38721_c0,comp139882_c0,comp15282_c0,comp15393_c0,comp38572_c0,comp20929_c0,comp124666_c0,comp44284_c0,comp20842_c0,comp19847_c0,comp25019_c1,comp27631_c0,comp31021_c0,comp109407_c0,comp37104_c0,comp17674_c0,comp33387_c0,comp30134_c0,comp54376_c0,comp258264_c0,comp26936_c0,comp440388_c0,comp240537_c0,comp32664_c0,comp126893_c0,comp46233_c0,comp125673_c0,comp118760_c0,comp39855_c0,c…
GO:0005575	Cellular Component	GO:0016020	membrane	GO:0031090	organelle membrane	GO:0031966	mitochondrial membrane	379	comp15479_c0,comp35608_c0,comp117946_c0,comp57793_c0,comp8507_c0,comp25310_c0,comp57_c0,comp29817_c0,comp153190_c0,comp15666_c0,comp34246_c0,comp14389_c0,comp422686_c0,comp265683_c0,comp31935_c0,comp7363_c1,comp59798_c0,comp26661_c0,comp33350_c0,comp35548_c0,comp27843_c0,comp33080_c1,comp20835_c0,comp202166_c0,comp26786_c0,comp33055_c0,comp25609_c0,comp176991_c0,comp29084_c2,comp22389_c0,comp3718…
GO:0005575	Cellular Component	GO:0016020	membrane	GO:0034357	photosynthetic membrane	GO:0042651	thylakoid membrane	82	comp130103_c0,comp39596_c0,comp29421_c0,comp21464_c1,comp22701_c0,comp94905_c0,comp22196_c0,comp30415_c1,comp7809_c0,comp32662_c0,comp36293_c0,comp34806_c0,comp21253_c0,comp230800_c0,comp13002_c0,comp21119_c0,comp24174_c0,comp13963_c0,comp164467_c0,comp29782_c0,comp30757_c0,comp26407_c2,comp308364_c0,comp34225_c0,comp12008_c0,comp153168_c0,comp24653_c0,comp18913_c0,comp32429_c0,comp7662_c0,comp98…
GO:0005575	Cellular Component	GO:0016020	membrane	GO:0034357	photosynthetic membrane	GO:0009521	photosystem	183	comp35357_c0,comp33537_c0,comp20929_c0,comp30055_c0,comp29899_c0,comp208860_c0,comp14967_c0,comp53650_c0,comp14159_c0,comp25324_c1,comp15353_c1,comp29150_c0,comp452399_c0,comp27295_c0,comp23669_c0,comp16116_c0,comp16585_c0,comp31521_c1,comp26875_c1,comp144245_c0,comp19355_c0,comp28777_c0,comp20267_c1,comp448962_c0,comp24503_c0,comp1068_c0,comp30788_c0,comp70801_c0,comp30596_c0,comp110383_c0,comp3…
GO:0005575	Cellular Component	GO:0016020	membrane	GO:0048475	coated membrane	GO:0030117	membrane coat	129	comp176914_c0,comp17840_c0,comp254869_c0,comp34100_c0,comp146888_c0,comp57134_c0,comp11154_c0,comp31718_c0,comp13742_c1,comp32541_c0,comp52767_c0,comp12819_c0,comp33467_c0,comp66211_c0,comp2293_c0,comp180441_c0,comp31177_c0,comp45763_c0,comp21399_c1,comp16251_c0,comp44744_c0,comp32497_c1,comp22659_c0,comp13775_c0,comp28334_c0,comp28765_c1,comp139759_c0,comp28765_c0,comp31590_c0,comp17958_c0,comp3…
GO:0005575	Cellular Component	GO:0016020	membrane	GO:0042175	nuclear outer membrane-endoplasmic reticulum membrane network	GO:0005789	endoplasmic reticulum membrane	101	comp8853_c0,comp38721_c0,comp139882_c0,comp15282_c0,comp15393_c0,comp38572_c0,comp20929_c0,comp124666_c0,comp44284_c0,comp20842_c0,comp19847_c0,comp25019_c1,comp27631_c0,comp31021_c0,comp109407_c0,comp37104_c0,comp17674_c0,comp33387_c0,comp30134_c0,comp54376_c0,comp258264_c0,comp26936_c0,comp440388_c0,comp240537_c0,comp32664_c0,comp126893_c0,comp46233_c0,comp125673_c0,comp118760_c0,comp39855_c0,c…
GO:0005575	Cellular Component	GO:0016020	membrane	GO:0019867	outer membrane	GO:0031968	organelle outer membrane	116	comp28592_c0,comp76775_c0,comp196015_c0,comp249142_c0,comp36026_c0,comp417829_c0,comp50345_c0,comp30897_c2,comp256298_c0,comp46491_c0,comp37436_c0,comp22593_c0,comp27739_c0,comp28335_c0,comp27220_c0,comp476866_c0,comp50997_c0,comp14829_c0,comp34181_c0,comp309494_c0,comp20094_c1,comp16370_c0,comp497715_c0,comp24325_c0,comp30633_c0,comp64232_c0,comp36541_c0,comp1749_c0,comp32092_c0,comp431748_c0,co…
GO:0005575	Cellular Component	GO:0031974	membrane-enclosed lumen	GO:0043233	organelle lumen	GO:0070013	intracellular organelle lumen	1727	comp22986_c0,comp41956_c0,comp37125_c0,comp13819_c0,comp20420_c0,comp142273_c0,comp23080_c0,comp30038_c0,comp94970_c0,comp34078_c0,comp33008_c0,comp10773_c0,comp21769_c0,comp25003_c0,comp26048_c0,comp45196_c0,comp27336_c0,comp44903_c0,comp27099_c0,comp29389_c0,comp30848_c0,comp26472_c0,comp119151_c0,comp26527_c0,comp29672_c0,comp22715_c1,comp23376_c0,comp50986_c0,comp36138_c0,comp75169_c0,comp844…
GO:0005575	Cellular Component	GO:0031974	membrane-enclosed lumen	GO:0031970	organelle envelope lumen	GO:0005758	mitochondrial intermembrane space	4	comp22586_c0,comp40732_c0,comp10470_c0,comp14389_c0
GO:0005575	Cellular Component	GO:0031012	extracellular matrix	GO:0005578	proteinaceous extracellular matrix	GO:0005604	basement membrane	22	comp29475_c0,comp11615_c0,comp32470_c0,comp34660_c0,comp30284_c0,comp21932_c2,comp29289_c0,comp269000_c0,comp10137_c0,comp16195_c0,comp2247_c0,comp30696_c0,comp31744_c0,comp14315_c0,comp33924_c0,comp24698_c0,comp29393_c0,comp30559_c0,comp23507_c0,comp15542_c2,comp158625_c0,comp29034_c0
GO:0005575	Cellular Component	GO:0031012	extracellular matrix	GO:0005578	proteinaceous extracellular matrix	GO:0043205	fibril	2	comp34145_c0,comp63969_c0
GO:0005575	Cellular Component	GO:0031012	extracellular matrix	GO:0044420	extracellular matrix part	GO:0005605	basal lamina	16	comp29034_c0,comp15542_c2,comp158625_c0,comp23507_c0,comp33924_c0,comp29393_c0,comp24698_c0,comp30696_c0,comp14315_c0,comp10137_c0,comp16195_c0,comp29289_c0,comp21932_c2,comp34660_c0,comp29475_c0,comp32470_c0
GO:0005575	Cellular Component	GO:0031012	extracellular matrix	GO:0044420	extracellular matrix part	GO:0043205	fibril	2	comp34145_c0,comp63969_c0
GO:0005575	Cellular Component	GO:0031012	extracellular matrix	GO:0044420	extracellular matrix part	GO:0043256	laminin complex	16	comp32470_c0,comp29475_c0,comp34660_c0,comp21932_c2,comp29289_c0,comp10137_c0,comp16195_c0,comp14315_c0,comp30696_c0,comp29393_c0,comp24698_c0,comp33924_c0,comp23507_c0,comp15542_c2,comp158625_c0,comp29034_c0
GO:0005575	Cellular Component	GO:0031012	extracellular matrix	GO:0044420	extracellular matrix part	GO:0005604	basement membrane	22	comp29475_c0,comp11615_c0,comp32470_c0,comp34660_c0,comp30284_c0,comp21932_c2,comp29289_c0,comp269000_c0,comp10137_c0,comp16195_c0,comp2247_c0,comp30696_c0,comp31744_c0,comp14315_c0,comp33924_c0,comp24698_c0,comp29393_c0,comp30559_c0,comp23507_c0,comp15542_c2,comp158625_c0,comp29034_c0
GO:0005575	Cellular Component	GO:0005576	extracellular region	GO:0044421	extracellular region part	GO:0043205	fibril	2	comp34145_c0,comp63969_c0
GO:0005575	Cellular Component	GO:0005576	extracellular region	GO:0044421	extracellular region part	GO:0005604	basement membrane	22	comp29475_c0,comp11615_c0,comp32470_c0,comp34660_c0,comp30284_c0,comp21932_c2,comp29289_c0,comp269000_c0,comp10137_c0,comp16195_c0,comp2247_c0,comp30696_c0,comp31744_c0,comp14315_c0,comp33924_c0,comp24698_c0,comp29393_c0,comp30559_c0,comp23507_c0,comp15542_c2,comp158625_c0,comp29034_c0
GO:0005575	Cellular Component	GO:0005576	extracellular region	GO:0044421	extracellular region part	GO:0044217	other organism part	123	comp30283_c0,comp36592_c0,comp34340_c0,comp26852_c0,comp21789_c0,comp46354_c0,comp18340_c0,comp63066_c0,comp176556_c0,comp28409_c0,comp99859_c0,comp12039_c0,comp263174_c0,comp30510_c0,comp144616_c0,comp29329_c0,comp485822_c0,comp5023_c0,comp17220_c0,comp26104_c0,comp28507_c0,comp32127_c0,comp11343_c0,comp34187_c0,comp32383_c0,comp30665_c0,comp182590_c0,comp29672_c0,comp80869_c0,comp14001_c0,comp5…
GO:0005575	Cellular Component	GO:0005576	extracellular region	GO:0044421	extracellular region part	GO:0005578	proteinaceous extracellular matrix	76	comp33557_c0,comp2247_c0,comp8356_c0,comp57803_c0,comp63969_c0,comp36872_c0,comp15542_c2,comp158625_c0,comp24655_c0,comp21093_c0,comp84054_c0,comp78806_c0,comp11615_c0,comp32470_c0,comp269000_c0,comp23640_c0,comp26666_c0,comp29289_c0,comp26590_c1,comp8264_c0,comp16071_c0,comp24698_c0,comp31475_c0,comp26131_c0,comp33265_c0,comp30696_c0,comp109241_c0,comp28185_c0,comp29034_c0,comp529846_c0,comp9303…
GO:0005575	Cellular Component	GO:0005576	extracellular region	GO:0044421	extracellular region part	GO:0043256	laminin complex	16	comp32470_c0,comp29475_c0,comp34660_c0,comp21932_c2,comp29289_c0,comp10137_c0,comp16195_c0,comp14315_c0,comp30696_c0,comp29393_c0,comp24698_c0,comp33924_c0,comp23507_c0,comp15542_c2,comp158625_c0,comp29034_c0
GO:0005575	Cellular Component	GO:0005576	extracellular region	GO:0044421	extracellular region part	GO:0043230	extracellular organelle	3	comp32182_c0,comp19599_c0,comp124957_c0
GO:0005575	Cellular Component	GO:0005576	extracellular region	GO:0044421	extracellular region part	GO:0034358	plasma lipoprotein particle	2	comp33207_c0,comp15712_c0
GO:0005575	Cellular Component	GO:0005576	extracellular region	GO:0044421	extracellular region part	GO:0043245	extraorganismal space	123	comp7749_c0,comp96679_c0,comp34864_c0,comp23515_c0,comp141603_c0,comp8349_c0,comp9045_c0,comp187340_c0,comp26881_c0,comp566502_c0,comp34527_c0,comp17804_c0,comp118809_c0,comp78750_c0,comp8959_c0,comp54640_c0,comp216309_c0,comp30921_c1,comp30628_c0,comp14944_c0,comp241139_c0,comp11472_c0,comp30795_c0,comp31759_c0,comp70539_c0,comp89958_c0,comp31708_c1,comp5131_c0,comp24456_c0,comp7662_c0,comp7484_…
GO:0005575	Cellular Component	GO:0005576	extracellular region	GO:0044421	extracellular region part	GO:0005615	extracellular space	61	comp115176_c0,comp21076_c0,comp30243_c0,comp125525_c0,comp149528_c0,comp35750_c0,comp8356_c0,comp33394_c0,comp71522_c0,comp38769_c0,comp24655_c0,comp15712_c0,comp34228_c0,comp8849_c0,comp4709_c0,comp31095_c0,comp248274_c0,comp78806_c0,comp8198_c0,comp28746_c3,comp21547_c0,comp116303_c0,comp26820_c0,comp7772_c0,comp68765_c0,comp23331_c0,comp32939_c0,comp33372_c0,comp23640_c0,comp21785_c0,comp24303…
GO:0005575	Cellular Component	GO:0005576	extracellular region	GO:0044421	extracellular region part	GO:0005605	basal lamina	16	comp29034_c0,comp15542_c2,comp158625_c0,comp23507_c0,comp33924_c0,comp29393_c0,comp24698_c0,comp30696_c0,comp14315_c0,comp10137_c0,comp16195_c0,comp29289_c0,comp21932_c2,comp34660_c0,comp29475_c0,comp32470_c0
GO:0005575	Cellular Component	GO:0019012	virion	GO:0044423	virion part	GO:0036338	viral membrane	226	comp20864_c0,comp29238_c0,comp34228_c0,comp55532_c0,comp14485_c0,comp12442_c0,comp96679_c0,comp180255_c0,comp261747_c0,comp20080_c0,comp16441_c0,comp9380_c0,comp565513_c0,comp8074_c0,comp19611_c0,comp153746_c0,comp68765_c0,comp32726_c0,comp459381_c0,comp38195_c0,comp31068_c0,comp27526_c0,comp32734_c0,comp90144_c0,comp10658_c1,comp24830_c0,comp28088_c0,comp32616_c1,comp32793_c0,comp30184_c1,comp40…
GO:0005575	Cellular Component	GO:0019012	virion	GO:0044423	virion part	GO:0019028	viral capsid	55	comp30311_c0,comp29172_c0,comp167157_c0,comp124857_c0,comp31759_c0,comp15087_c2,comp13725_c0,comp320874_c0,comp17141_c0,comp16441_c0,comp7469_c0,comp90523_c0,comp20917_c0,comp20789_c0,comp8702_c0,comp33027_c0,comp3931_c0,comp110010_c0,comp33215_c0,comp33246_c1,comp32389_c0,comp77716_c0,comp36624_c0,comp13654_c1,comp14683_c0,comp70057_c0,comp14536_c0,comp24240_c0,comp28183_c0,comp315236_c0,comp161…
GO:0005575	Cellular Component	GO:0032991	macromolecular complex	GO:0032993	protein-DNA complex	GO:0030894	replisome	3	comp107871_c0,comp28406_c0,comp21932_c2
GO:0005575	Cellular Component	GO:0032991	macromolecular complex	GO:0043234	protein complex	GO:0043235	receptor complex	14	comp29296_c0,comp22753_c0,comp36014_c0,comp15528_c0,comp179774_c0,comp57793_c0,comp13916_c0,comp156255_c0,comp7478_c0,comp28422_c0,comp159697_c0,comp33985_c0,comp10497_c0,comp30944_c0
GO:0005575	Cellular Component	GO:0032991	macromolecular complex	GO:0043234	protein complex	GO:0000922	spindle pole	1	comp421358_c0
GO:0005575	Cellular Component	GO:0032991	macromolecular complex	GO:0043234	protein complex	GO:0070419	nonhomologous end joining complex	3	comp400707_c0,comp33138_c2,comp35385_c0
GO:0005575	Cellular Component	GO:0032991	macromolecular complex	GO:0043234	protein complex	GO:0005875	microtubule associated complex	100	comp33759_c0,comp25673_c0,comp33639_c0,comp405788_c0,comp15177_c0,comp8507_c0,comp10989_c1,comp415949_c0,comp30842_c0,comp23848_c1,comp33945_c0,comp161812_c0,comp32376_c0,comp47751_c0,comp138377_c0,comp34419_c0,comp74512_c0,comp31705_c0,comp181778_c0,comp32834_c0,comp50240_c0,comp244824_c0,comp16757_c0,comp7772_c0,comp39011_c0,comp33372_c0,comp39094_c0,comp76982_c0,comp14315_c0,comp33394_c0,comp9…
GO:0005575	Cellular Component	GO:0032991	macromolecular complex	GO:0043234	protein complex	GO:0031082	BLOC complex	7	comp14977_c0,comp37386_c0,comp24707_c0,comp14788_c0,comp28426_c0,comp7955_c0,comp27957_c0
GO:0005575	Cellular Component	GO:0032991	macromolecular complex	GO:0043234	protein complex	GO:0033177	proton-transporting two-sector ATPase complex, proton-transporting domain	275	comp33312_c0,comp16109_c0,comp25126_c0,comp243037_c0,comp37865_c0,comp44875_c0,comp30509_c0,comp30749_c0,comp34794_c0,comp20300_c0,comp138008_c0,comp71841_c0,comp52309_c0,comp52299_c0,comp21390_c0,comp31373_c0,comp122755_c0,comp35616_c0,comp7515_c0,comp35990_c0,comp36138_c0,comp33780_c0,comp34660_c0,comp28490_c0,comp26325_c0,comp64804_c0,comp28081_c0,comp33071_c1,comp21970_c0,comp531602_c0,comp37…
GO:0005575	Cellular Component	GO:0032991	macromolecular complex	GO:0043234	protein complex	GO:0009317	acetyl-CoA carboxylase complex	8	comp17907_c0,comp20135_c0,comp17090_c0,comp13516_c0,comp54860_c0,comp72364_c0,comp586047_c0,comp17643_c0
GO:0005575	Cellular Component	GO:0032991	macromolecular complex	GO:0043234	protein complex	GO:0045275	respiratory chain complex III	17	comp12269_c0,comp33342_c1,comp35534_c0,comp21400_c0,comp36644_c0,comp132279_c0,comp35518_c0,comp14163_c0,comp345476_c0,comp35065_c0,comp25609_c0,comp14938_c0,comp29721_c1,comp27811_c0,comp12653_c0,comp14661_c0,comp473215_c0
GO:0005575	Cellular Component	GO:0032991	macromolecular complex	GO:0043234	protein complex	GO:0043256	laminin complex	16	comp32470_c0,comp29475_c0,comp34660_c0,comp21932_c2,comp29289_c0,comp10137_c0,comp16195_c0,comp14315_c0,comp30696_c0,comp29393_c0,comp24698_c0,comp33924_c0,comp23507_c0,comp15542_c2,comp158625_c0,comp29034_c0
GO:0005575	Cellular Component	GO:0032991	macromolecular complex	GO:0043234	protein complex	GO:0000151	ubiquitin ligase complex	299	comp96406_c0,comp16187_c0,comp38395_c0,comp9868_c0,comp402333_c0,comp23175_c0,comp3146_c0,comp31374_c0,comp205898_c0,comp89922_c0,comp26994_c0,comp133687_c0,comp16034_c0,comp18373_c0,comp51556_c0,comp19468_c0,comp9211_c0,comp92474_c0,comp22988_c0,comp62861_c0,comp49592_c0,comp37591_c0,comp421_c0,comp7705_c0,comp28299_c0,comp15111_c0,comp219288_c0,comp86021_c0,comp13976_c0,comp25027_c0,comp176503_…
GO:0005575	Cellular Component	GO:0032991	macromolecular complex	GO:0043234	protein complex	GO:0005838	proteasome regulatory particle	3	comp33035_c0,comp27274_c0,comp27730_c0
GO:0005575	Cellular Component	GO:0032991	macromolecular complex	GO:0043234	protein complex	GO:0034702	ion channel complex	39	comp32995_c0,comp31715_c0,comp82152_c0,comp14774_c0,comp62195_c0,comp29274_c0,comp17900_c0,comp64514_c0,comp200970_c0,comp94653_c0,comp29454_c0,comp33362_c0,comp103_c0,comp25158_c1,comp9995_c0,comp258812_c0,comp5696_c0,comp152_c0,comp15158_c0,comp26936_c0,comp203632_c0,comp25558_c0,comp30224_c0,comp9655_c0,comp36183_c0,comp32916_c0,comp34320_c0,comp241887_c0,comp31752_c0,comp117888_c0,comp12620_c…
GO:0005575	Cellular Component	GO:0032991	macromolecular complex	GO:0043234	protein complex	GO:0030119	AP-type membrane coat adaptor complex	35	comp19624_c1,comp34100_c0,comp8539_c0,comp17840_c0,comp51884_c0,comp30027_c0,comp57134_c0,comp11154_c0,comp57753_c0,comp24177_c0,comp32034_c0,comp215247_c0,comp52767_c0,comp32949_c0,comp49265_c0,comp33467_c0,comp66211_c0,comp48431_c0,comp78229_c0,comp57882_c0,comp7424_c0,comp32497_c1,comp22528_c0,comp130082_c0,comp26288_c0,comp33692_c0,comp16251_c0,comp27774_c0,comp14632_c0,comp13775_c0,comp30518…
GO:0005575	Cellular Component	GO:0032991	macromolecular complex	GO:0043234	protein complex	GO:0030964	NADH dehydrogenase complex	35	comp34176_c0,comp38442_c0,comp35812_c0,comp24337_c1,comp30998_c0,comp22643_c0,comp10691_c1,comp107467_c0,comp33340_c0,comp15861_c0,comp125579_c0,comp36856_c0,comp35548_c0,comp27843_c0,comp29387_c0,comp254460_c0,comp58499_c0,comp9233_c0,comp26995_c0,comp589062_c0,comp24076_c0,comp33358_c1,comp25531_c0,comp48571_c0,comp11139_c1,comp31935_c0,comp45440_c0,comp26661_c0,comp35542_c0,comp35299_c0,comp35…
GO:0005575	Cellular Component	GO:0032991	macromolecular complex	GO:0043234	protein complex	GO:0048476	Holliday junction resolvase complex	112	comp31951_c0,comp26734_c0,comp8659_c0,comp57665_c0,comp12948_c0,comp34448_c0,comp33783_c0,comp27236_c0,comp11966_c0,comp33305_c0,comp32524_c0,comp28580_c0,comp304139_c0,comp126899_c0,comp138901_c0,comp14819_c0,comp175633_c0,comp32796_c0,comp33325_c0,comp32406_c1,comp10773_c0,comp49583_c0,comp27876_c0,comp10139_c0,comp12980_c0,comp50986_c0,comp33005_c0,comp20598_c0,comp33606_c0,comp156806_c0,comp3…
GO:0005575	Cellular Component	GO:0032991	macromolecular complex	GO:0043234	protein complex	GO:0005819	spindle	68	comp126139_c0,comp2818_c0,comp54917_c0,comp612691_c0,comp32377_c0,comp44875_c0,comp3903_c0,comp24118_c0,comp33650_c0,comp248274_c0,comp421358_c0,comp78806_c0,comp110871_c0,comp24484_c0,comp1658_c0,comp472488_c0,comp10040_c0,comp247058_c0,comp25829_c0,comp31780_c0,comp34222_c0,comp29715_c0,comp22584_c0,comp42785_c0,comp35764_c0,comp119151_c0,comp266252_c0,comp42006_c0,comp28842_c0,comp18128_c0,com…
GO:0005575	Cellular Component	GO:0032991	macromolecular complex	GO:0043234	protein complex	GO:0005667	transcription factor complex	62	comp267421_c0,comp199609_c0,comp39981_c0,comp463762_c0,comp28367_c0,comp28655_c0,comp110985_c0,comp30585_c0,comp25847_c0,comp52938_c0,comp26472_c0,comp25720_c0,comp29510_c0,comp22611_c0,comp13638_c0,comp32809_c0,comp29253_c1,comp32232_c0,comp127263_c0,comp25293_c0,comp251_c0,comp90087_c0,comp141988_c0,comp37411_c0,comp33732_c0,comp303800_c0,comp132924_c0,comp34870_c0,comp36957_c0,comp14889_c0,com…
GO:0005575	Cellular Component	GO:0032991	macromolecular complex	GO:0043234	protein complex	GO:0034708	methyltransferase complex	6	comp27936_c0,comp19599_c0,comp14107_c0,comp9496_c0,comp23130_c0,comp16304_c0
GO:0005575	Cellular Component	GO:0032991	macromolecular complex	GO:0043234	protein complex	GO:0000346	transcription export complex	9	comp38769_c0,comp33372_c0,comp16086_c0,comp16509_c0,comp8849_c0,comp17126_c0,comp28607_c0,comp110871_c0,comp29530_c0
GO:0005575	Cellular Component	GO:0032991	macromolecular complex	GO:0043234	protein complex	GO:0045281	succinate dehydrogenase complex	2	comp27708_c0,comp35662_c0
GO:0005575	Cellular Component	GO:0032991	macromolecular complex	GO:0043234	protein complex	GO:0008287	protein serine/threonine phosphatase complex	25	comp20595_c0,comp38139_c0,comp52942_c0,comp29161_c0,comp58729_c0,comp34699_c0,comp8268_c0,comp29161_c1,comp14263_c0,comp8454_c0,comp20387_c0,comp31468_c0,comp34344_c0,comp91141_c0,comp30535_c0,comp44036_c0,comp13424_c0,comp47807_c0,comp46355_c0,comp30868_c0,comp22253_c0,comp33596_c0,comp76795_c0,comp34232_c0,comp53756_c0
GO:0005575	Cellular Component	GO:0032991	macromolecular complex	GO:0043234	protein complex	GO:0000776	kinetochore	60	comp126139_c0,comp18698_c0,comp29931_c0,comp409748_c0,comp2818_c0,comp612691_c0,comp54917_c0,comp90724_c0,comp26067_c0,comp38867_c0,comp32377_c0,comp248274_c0,comp33650_c0,comp21048_c1,comp24118_c0,comp267668_c0,comp12020_c0,comp9055_c0,comp167079_c0,comp44875_c0,comp3903_c0,comp31760_c1,comp110871_c0,comp13262_c0,comp78806_c0,comp33372_c0,comp196873_c0,comp23640_c0,comp21406_c0,comp34372_c1,comp…
GO:0005575	Cellular Component	GO:0032991	macromolecular complex	GO:0043234	protein complex	GO:0000347	THO complex	9	comp8849_c0,comp17126_c0,comp110871_c0,comp28607_c0,comp29530_c0,comp38769_c0,comp33372_c0,comp16086_c0,comp16509_c0
GO:0005575	Cellular Component	GO:0032991	macromolecular complex	GO:0043234	protein complex	GO:0008023	transcription elongation factor complex	2	comp153552_c0,comp34223_c0
GO:0005575	Cellular Component	GO:0032991	macromolecular complex	GO:0043234	protein complex	GO:0005882	intermediate filament	3	comp15017_c0,comp7814_c0,comp28967_c0
GO:0005575	Cellular Component	GO:0032991	macromolecular complex	GO:0043234	protein complex	GO:0005884	actin filament	1	comp19599_c0
GO:0005575	Cellular Component	GO:0032991	macromolecular complex	GO:0043234	protein complex	GO:0000123	histone acetyltransferase complex	28	comp103995_c0,comp83372_c0,comp107262_c0,comp21610_c0,comp414402_c0,comp13801_c0,comp7947_c0,comp8453_c0,comp27083_c0,comp19599_c0,comp142273_c0,comp16048_c1,comp34569_c0,comp108529_c0,comp34508_c0,comp22325_c0,comp41878_c0,comp114878_c0,comp10927_c0,comp59971_c0,comp110813_c0,comp35452_c0,comp6074_c0,comp26035_c0,comp443331_c0,comp30345_c0,comp203417_c0,comp62495_c0
GO:0005575	Cellular Component	GO:0032991	macromolecular complex	GO:0043234	protein complex	GO:0022624	proteasome accessory complex	12	comp90458_c0,comp244977_c0,comp31866_c0,comp27274_c0,comp12572_c1,comp21844_c0,comp25573_c1,comp147134_c0,comp27730_c0,comp34701_c0,comp33035_c0,comp25573_c2
GO:0005575	Cellular Component	GO:0032991	macromolecular complex	GO:0043234	protein complex	GO:0000178	exosome (RNase complex)	3	comp15818_c0,comp62257_c0,comp34349_c0
GO:0005575	Cellular Component	GO:0032991	macromolecular complex	GO:0043234	protein complex	GO:0045239	tricarboxylic acid cycle enzyme complex	6	comp26701_c0,comp463071_c0,comp21575_c0,comp430670_c0,comp32550_c0,comp30121_c0
GO:0005575	Cellular Component	GO:0032991	macromolecular complex	GO:0043234	protein complex	GO:0048492	ribulose bisphosphate carboxylase complex	9	comp36766_c0,comp18784_c0,comp28660_c0,comp23088_c0,comp15029_c0,comp12372_c0,comp31704_c0,comp34413_c0,comp11145_c0
GO:0005575	Cellular Component	GO:0032991	macromolecular complex	GO:0043234	protein complex	GO:0030076	light-harvesting complex	25	comp116427_c0,comp7809_c0,comp21413_c1,comp100957_c0,comp25444_c0,comp248799_c0,comp153168_c0,comp38096_c0,comp34225_c0,comp350586_c0,comp304334_c0,comp308364_c0,comp301238_c0,comp23686_c0,comp130103_c0,comp34416_c0,comp100076_c0,comp1293_c0,comp34072_c0,comp164467_c0,comp35863_c0,comp24174_c0,comp7472_c0,comp138282_c0,comp27102_c0
GO:0005575	Cellular Component	GO:0032991	macromolecular complex	GO:0043234	protein complex	GO:0045273	respiratory chain complex II	6	comp27788_c0,comp35662_c0,comp270351_c0,comp27708_c0,comp164402_c0,comp279934_c0
GO:0005575	Cellular Component	GO:0032991	macromolecular complex	GO:0043234	protein complex	GO:0070603	SWI/SNF superfamily-type complex	3	comp24321_c0,comp31739_c0,comp17278_c2
GO:0005575	Cellular Component	GO:0032991	macromolecular complex	GO:0043234	protein complex	GO:0045269	proton-transporting ATP synthase, central stalk	2	comp423532_c0,comp390406_c0
GO:0005575	Cellular Component	GO:0032991	macromolecular complex	GO:0043234	protein complex	GO:0071256	translocon complex	6	comp109407_c0,comp4696_c0,comp112279_c0,comp28854_c0,comp29478_c0,comp5528_c0
GO:0005575	Cellular Component	GO:0032991	macromolecular complex	GO:0043234	protein complex	GO:0016469	proton-transporting two-sector ATPase complex	398	comp8507_c0,comp10989_c1,comp484965_c0,comp57983_c0,comp15479_c0,comp23345_c0,comp10599_c0,comp22762_c0,comp177618_c0,comp33769_c0,comp211199_c0,comp197869_c0,comp16986_c0,comp59798_c0,comp27104_c0,comp26786_c0,comp202166_c0,comp176991_c0,comp33726_c0,comp10599_c1,comp30511_c0,comp33080_c1,comp23081_c0,comp12045_c0,comp33953_c1,comp25382_c0,comp29084_c2,comp6024_c0,comp22304_c0,comp14450_c0,comp2…
GO:0005575	Cellular Component	GO:0032991	macromolecular complex	GO:0043234	protein complex	GO:0009368	endopeptidase Clp complex	2	comp36074_c0,comp40958_c0
GO:0005575	Cellular Component	GO:0032991	macromolecular complex	GO:0043234	protein complex	GO:0000502	proteasome complex	60	comp25573_c1,comp6287_c0,comp147134_c0,comp39172_c0,comp76933_c0,comp24635_c0,comp153184_c0,comp252785_c0,comp244977_c0,comp90458_c0,comp2903_c0,comp36135_c0,comp153343_c0,comp27087_c0,comp304982_c0,comp34701_c0,comp14187_c0,comp5967_c0,comp182398_c0,comp180769_c0,comp5975_c1,comp154352_c0,comp26725_c0,comp24384_c0,comp27403_c0,comp15236_c0,comp31866_c0,comp304756_c0,comp11355_c0,comp299980_c0,co…
GO:0005575	Cellular Component	GO:0032991	macromolecular complex	GO:0043234	protein complex	GO:0000930	gamma-tubulin complex	2	comp39023_c0,comp42785_c0
GO:0005575	Cellular Component	GO:0032991	macromolecular complex	GO:0043234	protein complex	GO:0016011	dystroglycan complex	11	comp29789_c0,comp127035_c0,comp31795_c0,comp48227_c0,comp35375_c0,comp34612_c0,comp36366_c0,comp60392_c0,comp31422_c0,comp74488_c0,comp33027_c0
GO:0005575	Cellular Component	GO:0032991	macromolecular complex	GO:0043234	protein complex	GO:0000307	cyclin-dependent protein kinase holoenzyme complex	5	comp31225_c0,comp129534_c0,comp21835_c0,comp47930_c0,comp115854_c0
GO:0005575	Cellular Component	GO:0032991	macromolecular complex	GO:0043234	protein complex	GO:0009521	photosystem	183	comp35357_c0,comp33537_c0,comp20929_c0,comp30055_c0,comp29899_c0,comp208860_c0,comp14967_c0,comp53650_c0,comp14159_c0,comp25324_c1,comp15353_c1,comp29150_c0,comp452399_c0,comp27295_c0,comp23669_c0,comp16116_c0,comp16585_c0,comp31521_c1,comp26875_c1,comp144245_c0,comp19355_c0,comp28777_c0,comp20267_c1,comp448962_c0,comp24503_c0,comp1068_c0,comp30788_c0,comp70801_c0,comp30596_c0,comp110383_c0,comp3…
GO:0005575	Cellular Component	GO:0032991	macromolecular complex	GO:0043234	protein complex	GO:0031501	mannosyltransferase complex	4	comp24513_c0,comp14828_c2,comp23869_c0,comp32073_c1
GO:0005575	Cellular Component	GO:0032991	macromolecular complex	GO:0043234	protein complex	GO:0034518	RNA cap binding complex	2	comp249148_c0,comp2391_c0
GO:0005575	Cellular Component	GO:0032991	macromolecular complex	GO:0043234	protein complex	GO:0045277	respiratory chain complex IV	7	comp11384_c0,comp21595_c0,comp77111_c0,comp94600_c0,comp192145_c0,comp35103_c0,comp40125_c0
GO:0005575	Cellular Component	GO:0032991	macromolecular complex	GO:0043234	protein complex	GO:0000441	SSL2-core TFIIH complex	14	comp107233_c0,comp116074_c0,comp30891_c0,comp28319_c0,comp30577_c0,comp14286_c0,comp10772_c0,comp16005_c0,comp16041_c0,comp27202_c0,comp263683_c0,comp44873_c0,comp114960_c0,comp60812_c0
GO:0005575	Cellular Component	GO:0032991	macromolecular complex	GO:0043234	protein complex	GO:0000808	origin recognition complex	11	comp209622_c0,comp71967_c0,comp247826_c0,comp30809_c0,comp36432_c0,comp10639_c0,comp107178_c0,comp15096_c0,comp175960_c0,comp221783_c0,comp38297_c0
GO:0005575	Cellular Component	GO:0032991	macromolecular complex	GO:0043234	protein complex	GO:0005839	proteasome core complex	24	comp38583_c0,comp299980_c0,comp11355_c0,comp333835_c0,comp27403_c0,comp26725_c0,comp24384_c0,comp15236_c0,comp182398_c0,comp5975_c1,comp297921_c0,comp25051_c0,comp348202_c0,comp583758_c0,comp38652_c0,comp153184_c0,comp252785_c0,comp6287_c0,comp76933_c0,comp5975_c0,comp153343_c0,comp304982_c0,comp40060_c0,comp36135_c0
GO:0005575	Cellular Component	GO:0032991	macromolecular complex	GO:0043234	protein complex	GO:0032300	mismatch repair complex	1	comp34184_c0
GO:0005575	Cellular Component	GO:0032991	macromolecular complex	GO:0043234	protein complex	GO:0030880	RNA polymerase complex	156	comp31747_c0,comp31622_c1,comp14889_c0,comp46481_c0,comp21483_c0,comp303800_c0,comp33732_c0,comp16190_c0,comp20171_c0,comp2780_c0,comp21508_c1,comp29253_c1,comp333914_c0,comp24434_c0,comp22611_c0,comp13638_c0,comp25847_c0,comp28367_c0,comp201273_c0,comp21402_c0,comp28655_c0,comp39981_c0,comp26114_c0,comp18175_c0,comp75163_c0,comp30611_c0,comp207100_c0,comp31395_c1,comp37446_c0,comp19263_c0,comp41…
GO:0005575	Cellular Component	GO:0032991	macromolecular complex	GO:0043234	protein complex	GO:0042611	MHC protein complex	3	comp638954_c0,comp36778_c0,comp14876_c0
GO:0005575	Cellular Component	GO:0032991	macromolecular complex	GO:0043234	protein complex	GO:0032806	carboxy-terminal domain protein kinase complex	14	comp116074_c0,comp107233_c0,comp30891_c0,comp28319_c0,comp14286_c0,comp30577_c0,comp16041_c0,comp10772_c0,comp16005_c0,comp27202_c0,comp263683_c0,comp44873_c0,comp114960_c0,comp60812_c0
GO:0005575	Cellular Component	GO:0032991	macromolecular complex	GO:0043234	protein complex	GO:0031371	ubiquitin conjugating enzyme complex	1	comp37938_c0
GO:0005575	Cellular Component	GO:0032991	macromolecular complex	GO:0043234	protein complex	GO:0030117	membrane coat	129	comp176914_c0,comp17840_c0,comp254869_c0,comp34100_c0,comp146888_c0,comp57134_c0,comp11154_c0,comp31718_c0,comp13742_c1,comp32541_c0,comp52767_c0,comp12819_c0,comp33467_c0,comp66211_c0,comp2293_c0,comp180441_c0,comp31177_c0,comp45763_c0,comp21399_c1,comp16251_c0,comp44744_c0,comp32497_c1,comp22659_c0,comp13775_c0,comp28334_c0,comp28765_c1,comp139759_c0,comp28765_c0,comp31590_c0,comp17958_c0,comp3…
GO:0005575	Cellular Component	GO:0032991	macromolecular complex	GO:0043234	protein complex	GO:0045283	fumarate reductase complex	2	comp35662_c0,comp27708_c0
GO:0005575	Cellular Component	GO:0032991	macromolecular complex	GO:0043234	protein complex	GO:0046930	pore complex	111	comp18337_c0,comp125989_c0,comp48053_c0,comp36138_c0,comp32693_c0,comp34066_c0,comp33401_c0,comp31690_c0,comp35990_c0,comp47592_c0,comp16195_c0,comp34622_c0,comp139322_c0,comp40476_c0,comp26131_c0,comp24503_c0,comp29985_c0,comp109241_c0,comp43055_c0,comp11667_c0,comp32196_c0,comp7654_c0,comp15619_c0,comp34462_c0,comp116074_c0,comp13536_c0,comp20191_c0,comp185604_c0,comp15807_c0,comp18887_c0,comp7…
GO:0005575	Cellular Component	GO:0032991	macromolecular complex	GO:0043234	protein complex	GO:0033178	proton-transporting two-sector ATPase complex, catalytic domain	91	comp25483_c0,comp244832_c0,comp26036_c0,comp173283_c0,comp240526_c0,comp19523_c0,comp33059_c0,comp33550_c1,comp27569_c0,comp21404_c0,comp323586_c0,comp31207_c1,comp25316_c0,comp32619_c0,comp306229_c0,comp32671_c2,comp194533_c0,comp10360_c0,comp32747_c0,comp203725_c0,comp34667_c0,comp18578_c0,comp21743_c0,comp33274_c0,comp426120_c0,comp14324_c0,comp30918_c0,comp19784_c0,comp260169_c0,comp6680_c0,c…
GO:0005575	Cellular Component	GO:0032991	macromolecular complex	GO:0043234	protein complex	GO:0033202	DNA helicase complex	115	comp15213_c0,comp34473_c0,comp22703_c0,comp14876_c0,comp27274_c0,comp28124_c0,comp166553_c0,comp31776_c0,comp31974_c1,comp30046_c0,comp33121_c1,comp13393_c0,comp34728_c0,comp30517_c0,comp291681_c0,comp17278_c2,comp156018_c0,comp19206_c2,comp8391_c0,comp138712_c0,comp33354_c0,comp24275_c0,comp22661_c0,comp32218_c0,comp31739_c0,comp35279_c0,comp32636_c0,comp32976_c1,comp175503_c0,comp28278_c0,comp8…
GO:0005575	Cellular Component	GO:0032991	macromolecular complex	GO:0043234	protein complex	GO:0016010	dystrophin-associated glycoprotein complex	11	comp31422_c0,comp60392_c0,comp74488_c0,comp33027_c0,comp48227_c0,comp35375_c0,comp34612_c0,comp36366_c0,comp31795_c0,comp29789_c0,comp127035_c0
GO:0005575	Cellular Component	GO:0032991	macromolecular complex	GO:0043234	protein complex	GO:0000940	condensed chromosome outer kinetochore	57	comp2818_c0,comp409748_c0,comp18698_c0,comp126139_c0,comp29931_c0,comp38867_c0,comp90724_c0,comp26067_c0,comp32377_c0,comp612691_c0,comp54917_c0,comp110871_c0,comp78806_c0,comp13262_c0,comp33650_c0,comp248274_c0,comp167079_c0,comp9055_c0,comp44875_c0,comp3903_c0,comp31760_c1,comp267668_c0,comp21048_c1,comp24118_c0,comp24484_c0,comp1658_c0,comp21406_c0,comp33372_c0,comp196873_c0,comp34372_c1,comp1…
GO:0005575	Cellular Component	GO:0032991	macromolecular complex	GO:0043234	protein complex	GO:0005874	microtubule	20	comp126139_c0,comp31143_c0,comp472488_c0,comp43186_c0,comp90724_c0,comp38867_c0,comp32377_c0,comp248274_c0,comp24118_c0,comp31760_c1,comp9055_c0,comp3903_c0,comp20522_c0,comp110871_c0,comp22584_c0,comp78806_c0,comp108846_c0,comp119151_c0,comp42785_c0,comp1658_c0
GO:0005575	Cellular Component	GO:0032991	macromolecular complex	GO:0043234	protein complex	GO:0017053	transcriptional repressor complex	4	comp49411_c0,comp74310_c0,comp38803_c0,comp142765_c0
GO:0005575	Cellular Component	GO:0032991	macromolecular complex	GO:0043234	protein complex	GO:0000109	nucleotide-excision repair complex	3	comp107871_c0,comp21932_c2,comp28406_c0
GO:0005575	Cellular Component	GO:0032991	macromolecular complex	GO:0043234	protein complex	GO:0042575	DNA polymerase complex	21	comp21932_c2,comp50986_c0,comp201262_c0,comp154687_c0,comp28406_c0,comp19429_c0,comp13385_c0,comp33075_c4,comp14095_c0,comp72779_c0,comp520_c0,comp30041_c0,comp131482_c0,comp19996_c0,comp32384_c0,comp87158_c0,comp107871_c0,comp31436_c0,comp115172_c0,comp26770_c0,comp28278_c0
GO:0005575	Cellular Component	GO:0032991	macromolecular complex	GO:0030529	ribonucleoprotein complex	GO:0030684	preribosome	82	comp12172_c0,comp30537_c0,comp53321_c0,comp21124_c0,comp206235_c0,comp31350_c0,comp26407_c2,comp9192_c0,comp34248_c0,comp15050_c0,comp127120_c0,comp16094_c0,comp45932_c0,comp32540_c0,comp32493_c0,comp79158_c0,comp8541_c0,comp13532_c0,comp35530_c0,comp10489_c0,comp170820_c0,comp31300_c0,comp28199_c0,comp30779_c0,comp26988_c0,comp25218_c0,comp173829_c0,comp440386_c0,comp20231_c0,comp33672_c1,comp43…
GO:0005575	Cellular Component	GO:0032991	macromolecular complex	GO:0030529	ribonucleoprotein complex	GO:0005732	small nucleolar ribonucleoprotein complex	6	comp437_c1,comp39638_c0,comp91869_c0,comp39762_c0,comp24713_c0,comp63293_c0
GO:0005575	Cellular Component	GO:0032991	macromolecular complex	GO:0030529	ribonucleoprotein complex	GO:0005681	spliceosomal complex	10	comp21848_c0,comp31767_c0,comp55319_c0,comp34489_c0,comp15277_c0,comp177285_c0,comp67660_c0,comp25297_c0,comp14371_c0,comp205323_c0
GO:0005575	Cellular Component	GO:0032991	macromolecular complex	GO:0030529	ribonucleoprotein complex	GO:0005840	ribosome	224	comp29012_c0,comp24532_c0,comp25999_c0,comp191487_c0,comp27566_c0,comp21387_c0,comp31933_c0,comp12379_c0,comp27881_c1,comp16037_c0,comp34182_c0,comp161547_c0,comp30920_c0,comp24473_c0,comp29319_c0,comp245424_c0,comp96151_c0,comp45841_c0,comp27099_c0,comp22098_c0,comp8853_c0,comp11557_c0,comp1845_c0,comp11256_c0,comp18095_c0,comp31773_c0,comp48343_c0,comp30453_c0,comp42998_c0,comp89637_c0,comp2766…
GO:0005575	Cellular Component	GO:0032991	macromolecular complex	GO:0030529	ribonucleoprotein complex	GO:0044391	ribosomal subunit	195	comp19785_c0,comp462618_c0,comp252918_c0,comp174483_c0,comp6186_c0,comp484287_c0,comp22268_c0,comp319416_c0,comp26843_c1,comp19326_c0,comp20898_c0,comp19544_c0,comp18104_c0,comp440386_c0,comp329590_c0,comp157274_c0,comp86169_c0,comp18844_c0,comp10732_c0,comp29644_c0,comp304404_c0,comp21465_c0,comp24382_c0,comp2957_c0,comp25978_c0,comp622831_c0,comp35910_c0,comp28918_c0,comp29921_c0,comp25894_c0,c…
GO:0005575	Cellular Component	GO:0032991	macromolecular complex	GO:0030529	ribonucleoprotein complex	GO:0035770	ribonucleoprotein granule	3	comp28711_c1,comp42996_c0,comp31924_c0
GO:0005575	Cellular Component	GO:0032991	macromolecular complex	GO:0030529	ribonucleoprotein complex	GO:0048500	signal recognition particle	11	comp40145_c0,comp39855_c0,comp34164_c1,comp125635_c0,comp30872_c2,comp31556_c0,comp61072_c0,comp14485_c0,comp29059_c0,comp35926_c0,comp16802_c0
GO:0005575	Cellular Component	GO:0032991	macromolecular complex	GO:0030529	ribonucleoprotein complex	GO:0030532	small nuclear ribonucleoprotein complex	6	comp9806_c0,comp11080_c0,comp25835_c0,comp102597_c0,comp32511_c0,comp34740_c0
GO:0005575	Cellular Component	GO:0032991	macromolecular complex	GO:0030529	ribonucleoprotein complex	GO:0031332	RNAi effector complex	4	comp33990_c0,comp29489_c1,comp498944_c0,comp29489_c0
GO:0005575	Cellular Component	GO:0032991	macromolecular complex	GO:0032994	protein-lipid complex	GO:0034358	plasma lipoprotein particle	2	comp33207_c0,comp15712_c0
GO:0005575	Cellular Component	GO:0005623	cell	GO:0044464	cell part	GO:0044463	cell projection part	21	comp28229_c0,comp9284_c0,comp158780_c0,comp241095_c0,comp31440_c0,comp34222_c2,comp124957_c0,comp201857_c0,comp26861_c1,comp24890_c0,comp28916_c0,comp101418_c0,comp471227_c0,comp33372_c0,comp110845_c0,comp24707_c0,comp31715_c0,comp953_c0,comp8022_c0,comp24984_c0,comp102597_c0
GO:0005575	Cellular Component	GO:0005623	cell	GO:0044464	cell part	GO:0071944	cell periphery	1218	comp26339_c0,comp13906_c0,comp106876_c0,comp17048_c0,comp31493_c2,comp14761_c0,comp16379_c0,comp20053_c1,comp37322_c0,comp31843_c0,comp29486_c0,comp34104_c2,comp4475_c0,comp33341_c1,comp44999_c0,comp30144_c0,comp24464_c0,comp167157_c0,comp75116_c0,comp119263_c0,comp32040_c0,comp34638_c2,comp23675_c0,comp95063_c0,comp26690_c0,comp30259_c0,comp131767_c0,comp22045_c0,comp27711_c0,comp22788_c0,comp10…
GO:0005575	Cellular Component	GO:0005623	cell	GO:0044464	cell part	GO:0030427	site of polarized growth	2	comp124957_c0,comp471227_c0
GO:0005575	Cellular Component	GO:0005623	cell	GO:0044464	cell part	GO:0045177	apical part of cell	3	comp11846_c0,comp471227_c0,comp58390_c0
GO:0005575	Cellular Component	GO:0005623	cell	GO:0044464	cell part	GO:0012505	endomembrane system	437	comp151120_c0,comp26936_c0,comp30205_c0,comp21279_c1,comp207300_c0,comp126893_c0,comp7351_c0,comp175864_c0,comp363633_c0,comp23640_c0,comp15729_c0,comp10917_c0,comp28403_c0,comp33415_c0,comp217960_c0,comp14828_c1,comp33340_c0,comp8160_c0,comp23031_c0,comp10532_c0,comp28599_c0,comp13460_c0,comp32116_c2,comp86067_c0,comp33952_c0,comp27096_c0,comp97504_c0,comp34699_c2,comp24569_c0,comp12087_c0,comp1…
GO:0005575	Cellular Component	GO:0005623	cell	GO:0044464	cell part	GO:0008287	protein serine/threonine phosphatase complex	25	comp20595_c0,comp38139_c0,comp52942_c0,comp29161_c0,comp58729_c0,comp34699_c0,comp8268_c0,comp29161_c1,comp14263_c0,comp8454_c0,comp20387_c0,comp31468_c0,comp34344_c0,comp91141_c0,comp30535_c0,comp44036_c0,comp13424_c0,comp47807_c0,comp46355_c0,comp30868_c0,comp22253_c0,comp33596_c0,comp76795_c0,comp34232_c0,comp53756_c0
GO:0005575	Cellular Component	GO:0005623	cell	GO:0044464	cell part	GO:0031975	envelope	717	comp11667_c0,comp32196_c0,comp24503_c0,comp26730_c0,comp32156_c0,comp202825_c0,comp32940_c0,comp15619_c0,comp14407_c0,comp185604_c0,comp32477_c0,comp25031_c0,comp64232_c0,comp12269_c0,comp33401_c0,comp30360_c0,comp105583_c0,comp47592_c0,comp22104_c0,comp23854_c0,comp31802_c0,comp140627_c0,comp29959_c0,comp89744_c0,comp40958_c0,comp473215_c0,comp33749_c0,comp15961_c1,comp93806_c0,comp25215_c0,comp…
GO:0005575	Cellular Component	GO:0005623	cell	GO:0044464	cell part	GO:0030312	external encapsulating structure	329	comp15476_c0,comp32167_c0,comp30144_c0,comp156904_c0,comp245934_c0,comp22776_c1,comp30420_c1,comp28937_c0,comp201239_c0,comp34386_c0,comp32040_c0,comp20790_c0,comp15436_c0,comp42961_c0,comp14761_c0,comp34842_c0,comp26339_c0,comp32342_c0,comp4278_c0,comp22438_c0,comp150032_c0,comp23892_c1,comp15992_c0,comp169073_c0,comp40476_c0,comp33511_c0,comp11866_c0,comp48604_c0,comp7740_c0,comp22098_c0,comp49…
GO:0005575	Cellular Component	GO:0005623	cell	GO:0044464	cell part	GO:0060187	cell pole	2	comp124957_c0,comp471227_c0
GO:0005575	Cellular Component	GO:0005623	cell	GO:0044464	cell part	GO:0097223	sperm part	1	comp31715_c0
GO:0005575	Cellular Component	GO:0005623	cell	GO:0044464	cell part	GO:0012506	vesicle membrane	88	comp12819_c0,comp26733_c0,comp32541_c0,comp127201_c0,comp21279_c1,comp15729_c0,comp14828_c1,comp33415_c0,comp33425_c0,comp42257_c0,comp254869_c0,comp10532_c0,comp346125_c0,comp31718_c0,comp13742_c1,comp31837_c0,comp146888_c0,comp27397_c0,comp32698_c0,comp22659_c0,comp65798_c0,comp43502_c0,comp28765_c1,comp14495_c0,comp14495_c1,comp17958_c0,comp28765_c0,comp23632_c1,comp31779_c0,comp587422_c0,comp…
GO:0005575	Cellular Component	GO:0005623	cell	GO:0044464	cell part	GO:0044459	plasma membrane part	194	comp25158_c1,comp33729_c1,comp33362_c0,comp101025_c0,comp26531_c0,comp57793_c0,comp33914_c0,comp19682_c0,comp109354_c0,comp30116_c0,comp36778_c0,comp13578_c0,comp29274_c0,comp14774_c0,comp36014_c0,comp13313_c0,comp29789_c0,comp32656_c0,comp82038_c0,comp47579_c0,comp6023_c0,comp400954_c0,comp14876_c0,comp13716_c0,comp20953_c0,comp24890_c0,comp33985_c0,comp358238_c0,comp33027_c0,comp30478_c0,comp12…
GO:0005575	Cellular Component	GO:0005623	cell	GO:0044464	cell part	GO:0042995	cell projection	107	comp15962_c0,comp36872_c0,comp19599_c0,comp13480_c0,comp129670_c0,comp31440_c0,comp31010_c0,comp44082_c0,comp24655_c0,comp137391_c0,comp30190_c0,comp149528_c0,comp34222_c2,comp13460_c0,comp33312_c0,comp44913_c0,comp23331_c0,comp74214_c0,comp26859_c0,comp8264_c0,comp24499_c0,comp471227_c0,comp38910_c0,comp37865_c0,comp953_c0,comp248274_c0,comp30007_c0,comp78806_c0,comp13948_c0,comp17496_c0,comp273…
GO:0005575	Cellular Component	GO:0005623	cell	GO:0044464	cell part	GO:0044424	intracellular part	9392	comp21712_c0,comp84368_c0,comp7349_c0,comp30614_c0,comp27950_c0,comp47416_c0,comp26033_c0,comp16961_c0,comp16483_c0,comp206591_c0,comp311398_c0,comp20743_c0,comp26562_c0,comp32080_c0,comp14553_c0,comp109789_c0,comp8674_c0,comp95769_c0,comp132397_c0,comp11868_c0,comp27062_c0,comp154687_c0,comp177783_c0,comp33184_c0,comp211689_c0,comp25348_c0,comp34052_c0,comp32165_c0,comp30344_c0,comp205246_c0,com…
6_c0,co
mp95303_c0,comp211392_c0,comp59270_c0,comp173063_c0,comp271049_c0,comp24927_c0,comp107572_c0,comp15744_c0,comp30135_c0,comp100923_c0,comp203378_c0,comp95204_c0,comp154489_c0,comp27690_c0,comp39011_c0,comp317226_c0,comp34517_c0,comp23192_c0,comp2132_c0,comp30692_c0,comp211956_c0,comp21376_c0,comp268991_c0,comp177954_c0,comp22654_c0,comp25023_c0,comp242001_c0,comp31747_c0,comp25686_c0,comp21779_c0,…
c0,comp
34101_c0,comp133_c0,comp20895_c0,comp182398_c0,comp2835_c0,comp24419_c0,comp248308_c0,comp6779_c0,comp163556_c0,comp24739_c0,comp140365_c0,comp288910_c0,comp21231_c0,comp28613_c0,comp33320_c0,comp75865_c0,comp33781_c0,comp16210_c0,comp35425_c0,comp333120_c0,comp24085_c0,comp22947_c0,comp14298_c1,comp37021_c0,comp313511_c0,comp344149_c0,comp21743_c0,comp23632_c1,comp1313_c0,comp85770_c0,comp11049_…
030_c0,
comp35988_c0,comp94477_c0,comp25592_c1,comp141387_c0,comp157822_c0,comp29056_c0,comp25327_c0,comp66211_c0,comp19849_c0,comp18342_c0,comp125579_c0,comp31430_c0,comp33077_c0,comp30668_c0,comp39599_c0,comp247257_c0,comp15785_c0,comp33129_c1,comp34499_c0,comp11337_c0,comp16176_c0,comp20966_c0,comp30985_c0,comp459788_c0,comp35926_c0,comp127_c1,comp158081_c0,comp29699_c0,comp25335_c0,comp104033_c0,comp…
GO:0005575	Cellular Component	GO:0005623	cell	GO:0044464	cell part	GO:0005886	plasma membrane	194	comp64514_c0,comp94653_c0,comp200970_c0,comp22753_c0,comp31715_c0,comp108699_c0,comp13916_c0,comp22227_c0,comp27397_c0,comp32698_c0,comp28422_c0,comp12544_c0,comp79399_c0,comp31780_c0,comp5696_c0,comp57762_c0,comp29237_c0,comp56710_c0,comp9995_c0,comp13069_c0,comp11846_c0,comp29185_c0,comp41293_c0,comp10497_c0,comp35375_c0,comp103_c0,comp241887_c0,comp16601_c0,comp33415_c0,comp34059_c0,comp26970_…
GO:0005575	Cellular Component	GO:0005623	cell	GO:0044464	cell part	GO:0044462	external encapsulating structure part	33	comp305264_c0,comp28916_c0,comp34653_c0,comp284572_c0,comp326612_c0,comp312805_c0,comp32342_c0,comp183157_c0,comp13810_c1,comp342192_c0,comp160548_c0,comp9374_c0,comp99859_c0,comp314441_c0,comp309314_c0,comp29138_c0,comp26730_c0,comp39312_c0,comp113953_c0,comp34919_c0,comp26641_c0,comp34638_c2,comp15636_c0,comp95063_c0,comp251414_c0,comp19404_c0,comp52883_c0,comp6602_c0,comp26252_c0,comp18377_c0,…
GO:0005575	Cellular Component	GO:0005623	cell	GO:0044464	cell part	GO:0042175	nuclear outer membrane-endoplasmic reticulum membrane network	154	comp32116_c2,comp96400_c0,comp26300_c0,comp173287_c0,comp60414_c0,comp7010_c0,comp28599_c0,comp24569_c0,comp25659_c0,comp12087_c0,comp89670_c0,comp33952_c0,comp126893_c0,comp27796_c0,comp32948_c0,comp33620_c0,comp26936_c0,comp27874_c0,comp43534_c0,comp23280_c1,comp33698_c0,comp28403_c0,comp217960_c0,comp25019_c1,comp20842_c0,comp10366_c0,comp30134_c0,comp54376_c0,comp7349_c0,comp109407_c0,comp176…
GO:0005575	Cellular Component	GO:0005623	cell	GO:0044464	cell part	GO:0044297	cell body	1	comp441127_c0
GO:0005575	Cellular Component	GO:0005623	cell	GO:0044464	cell part	GO:0097458	neuron part	2	comp441127_c0,comp19599_c0
GO:0005575	Cellular Component	GO:0005623	cell	GO:0044464	cell part	GO:0042597	periplasmic space	16	comp26641_c0,comp113953_c0,comp39312_c0,comp28916_c0,comp26730_c0,comp52883_c0,comp19404_c0,comp312805_c0,comp284572_c0,comp34638_c2,comp34653_c0,comp18377_c0,comp160548_c0,comp6602_c0,comp309314_c0,comp314441_c0
GO:0005575	Cellular Component	GO:0005623	cell	GO:0044464	cell part	GO:0005622	intracellular	9409	comp62087_c0,comp29794_c0,comp13921_c0,comp20231_c0,comp40901_c0,comp2135_c0,comp18188_c0,comp14995_c0,comp279740_c0,comp11806_c0,comp316684_c0,comp21388_c0,comp117621_c0,comp20133_c0,comp11967_c0,comp26774_c0,comp15515_c0,comp137875_c0,comp15168_c0,comp29037_c0,comp19740_c0,comp74532_c0,comp108533_c0,comp4376_c0,comp34398_c0,comp13162_c0,comp23423_c0,comp24562_c0,comp14778_c0,comp40552_c0,comp15…
p30803_
c0,comp16179_c0,comp10026_c0,comp23678_c1,comp276915_c0,comp26981_c0,comp28193_c0,comp145137_c0,comp32557_c1,comp26540_c0,comp48047_c0,comp61757_c0,comp477234_c0,comp53650_c0,comp21343_c0,comp28655_c0,comp26067_c0,comp193782_c0,comp49519_c0,comp25733_c0,comp26731_c1,comp211226_c0,comp7402_c0,comp7511_c0,comp30777_c0,comp15631_c0,comp341012_c0,comp29538_c0,comp68966_c0,comp16019_c2,comp33911_c0,co…
,comp15
112_c0,comp25647_c0,comp25550_c0,comp25894_c0,comp9989_c0,comp34795_c0,comp33327_c0,comp23307_c0,comp14759_c0,comp8535_c0,comp215054_c0,comp27102_c0,comp12727_c0,comp16367_c0,comp29691_c0,comp28456_c0,comp20812_c0,comp32687_c0,comp8141_c0,comp61392_c0,comp12154_c0,comp206033_c0,comp8909_c0,comp24275_c0,comp102473_c0,comp18235_c0,comp163815_c0,comp36779_c0,comp29832_c0,comp47934_c0,comp36222_c0,co…
861_c0,
comp3310_c0,comp21793_c0,comp23932_c0,comp15595_c0,comp21107_c0,comp28309_c0,comp24014_c1,comp23101_c0,comp34055_c0,comp25297_c0,comp35530_c0,comp157225_c0,comp30611_c0,comp17587_c0,comp38179_c0,comp11154_c0,comp69524_c0,comp156806_c0,comp29420_c0,comp31816_c0,comp2270_c0,comp24451_c1,comp412749_c0,comp351292_c0,comp67506_c0,comp32274_c0,comp405249_c0,comp100957_c0,comp23870_c1,comp25869_c0,comp6…
GO:0005575	Cellular Component	GO:0005623	cell	GO:0044464	cell part	GO:0005905	coated pit	10	comp346125_c0,comp31859_c0,comp32698_c0,comp27397_c0,comp32656_c0,comp33415_c0,comp30027_c0,comp400954_c0,comp259255_c0,comp31718_c0
GO:0005575	Cellular Component	GO:0005623	cell	GO:0044464	cell part	GO:0031252	cell leading edge	3	comp32853_c0,comp24890_c0,comp14346_c0
GO:0005575	Cellular Component	GO:0005623	cell	GO:0044464	cell part	GO:0045178	basal part of cell	1	comp60594_c0
GO:0005575	Cellular Component	GO:0005623	cell	GO:0044464	cell part	GO:0042763	intracellular immature spore	5	comp27815_c0,comp1082096_c0,comp273183_c0,comp39117_c0,comp75322_c0
GO:0005575	Cellular Component	GO:0045202	synapse	GO:0044456	synapse part	GO:0097060	synaptic membrane	5	comp319655_c0,comp31845_c0,comp57492_c0,comp100773_c0,comp33935_c0
GO:0003674	Molecular Function	GO:0004872	receptor activity	GO:0038023	signaling receptor activity	GO:0001653	peptide receptor activity	2	comp15905_c0,comp40145_c0
GO:0003674	Molecular Function	GO:0004872	receptor activity	GO:0038023	signaling receptor activity	GO:0004888	transmembrane signaling receptor activity	125	comp39757_c0,comp437923_c0,comp29248_c0,comp36686_c0,comp402804_c0,comp253837_c0,comp29053_c0,comp25958_c1,comp18151_c0,comp325969_c0,comp309314_c0,comp31382_c0,comp314441_c0,comp11777_c0,comp14087_c0,comp277027_c0,comp102035_c0,comp33793_c1,comp32763_c0,comp159383_c0,comp27417_c0,comp138105_c0,comp17418_c0,comp33245_c3,comp13741_c1,comp30313_c1,comp284572_c0,comp24876_c0,comp50382_c0,comp34178_c…
GO:0003674	Molecular Function	GO:0004872	receptor activity	GO:0038023	signaling receptor activity	GO:0004879	ligand-activated sequence-specific DNA binding RNA polymerase II transcription factor activity	1	comp25518_c0
GO:0003674	Molecular Function	GO:0004872	receptor activity	GO:0038023	signaling receptor activity	GO:0009881	photoreceptor activity	6	comp16443_c1,comp10460_c1,comp24876_c0,comp12173_c0,comp32563_c0,comp244011_c0
GO:0003674	Molecular Function	GO:0004872	receptor activity	GO:0038023	signaling receptor activity	GO:0003707	steroid hormone receptor activity	9	comp25518_c0,comp26785_c0,comp258169_c0,comp28546_c0,comp162052_c0,comp30153_c0,comp236017_c0,comp29002_c0,comp24006_c1
GO:0003674	Molecular Function	GO:0001071	nucleic acid binding transcription factor activity	GO:0003700	sequence-specific DNA binding transcription factor activity	GO:0000981	sequence-specific DNA binding RNA polymerase II transcription factor activity	2	comp25518_c0,comp12778_c0
GO:0003674	Molecular Function	GO:0060089	molecular transducer activity	GO:0004871	signal transducer activity	GO:0005057	receptor signaling protein activity	49	comp27067_c1,comp24979_c0,comp18935_c0,comp29840_c0,comp30577_c0,comp30988_c1,comp403150_c0,comp22882_c0,comp5771_c0,comp161981_c0,comp31460_c0,comp10893_c0,comp32804_c0,comp64342_c0,comp14544_c0,comp30010_c0,comp65729_c0,comp84435_c0,comp78091_c0,comp24453_c1,comp19335_c0,comp25419_c1,comp83021_c0,comp403245_c0,comp70556_c0,comp50978_c0,comp488_c1,comp272713_c0,comp18223_c0,comp60033_c0,comp2701…
GO:0003674	Molecular Function	GO:0060089	molecular transducer activity	GO:0004871	signal transducer activity	GO:0038023	signaling receptor activity	211	comp28546_c0,comp29524_c0,comp32854_c0,comp31123_c0,comp78314_c0,comp28074_c0,comp26785_c0,comp21738_c0,comp14880_c0,comp24532_c0,comp31129_c0,comp24197_c0,comp12036_c0,comp25889_c0,comp241598_c0,comp161255_c0,comp11523_c0,comp196419_c0,comp8090_c0,comp34638_c2,comp468921_c0,comp160605_c0,comp15905_c0,comp139335_c0,comp11130_c0,comp22909_c0,comp31275_c0,comp244993_c0,comp79103_c0,comp258169_c0,co…
GO:0003674	Molecular Function	GO:0000988	protein binding transcription factor activity	GO:0000989	transcription factor binding transcription factor activity	GO:0003712	transcription cofactor activity	132	comp14854_c0,comp14541_c0,comp1462_c0,comp211689_c0,comp38769_c0,comp33574_c0,comp40763_c0,comp25102_c0,comp329169_c0,comp25793_c0,comp23640_c0,comp15705_c0,comp30897_c1,comp32756_c0,comp35103_c0,comp33071_c1,comp23837_c0,comp95063_c0,comp108705_c0,comp557_c0,comp35425_c0,comp63375_c0,comp21935_c0,comp53831_c0,comp32545_c0,comp28434_c0,comp33072_c0,comp30943_c2,comp26406_c1,comp95303_c0,comp13886…
GO:0003674	Molecular Function	GO:0000988	protein binding transcription factor activity	GO:0000989	transcription factor binding transcription factor activity	GO:0001076	RNA polymerase II transcription factor binding transcription factor activity	107	comp557_c0,comp448387_c0,comp32755_c0,comp35425_c0,comp27385_c0,comp17010_c0,comp23837_c0,comp32682_c0,comp33071_c1,comp11002_c0,comp32940_c0,comp108705_c0,comp16086_c0,comp241095_c0,comp32545_c0,comp52745_c0,comp26167_c0,comp173172_c0,comp28434_c0,comp95747_c0,comp181339_c0,comp53831_c0,comp548_c0,comp63375_c0,comp21935_c0,comp34595_c0,comp28112_c0,comp31421_c0,comp33574_c0,comp329169_c0,comp231…
GO:0003674	Molecular Function	GO:0000988	protein binding transcription factor activity	GO:0000990	core RNA polymerase binding transcription factor activity	GO:0000996	core DNA-dependent RNA polymerase binding promoter specificity activity	57	comp61674_c0,comp25592_c0,comp62653_c0,comp33126_c0,comp30667_c0,comp44623_c0,comp8141_c0,comp21011_c0,comp60375_c0,comp35802_c0,comp42193_c0,comp65884_c0,comp17326_c0,comp208300_c0,comp183597_c0,comp21151_c0,comp34190_c0,comp174816_c0,comp202547_c0,comp21191_c0,comp10658_c0,comp11680_c0,comp30746_c0,comp25520_c0,comp34068_c0,comp20230_c0,comp28344_c0,comp26534_c0,comp33197_c0,comp45948_c0,comp16…
GO:0003674	Molecular Function	GO:0030234	enzyme regulator activity	GO:0060589	nucleoside-triphosphatase regulator activity	GO:0060590	ATPase regulator activity	46	comp15492_c0,comp535723_c0,comp30628_c0,comp319_c0,comp39891_c0,comp34614_c0,comp173635_c0,comp78509_c0,comp31548_c0,comp31738_c2,comp129690_c0,comp76982_c0,comp42591_c0,comp101668_c0,comp29190_c0,comp39372_c0,comp44913_c0,comp75474_c0,comp320975_c0,comp177713_c0,comp26234_c0,comp22905_c0,comp26905_c0,comp31430_c0,comp12513_c0,comp7053_c0,comp69195_c0,comp13948_c0,comp27730_c0,comp11675_c0,comp25…
GO:0003674	Molecular Function	GO:0030234	enzyme regulator activity	GO:0060589	nucleoside-triphosphatase regulator activity	GO:0030695	GTPase regulator activity	170	comp41636_c0,comp33665_c0,comp33129_c1,comp31746_c0,comp102070_c0,comp437227_c0,comp142617_c0,comp454_c1,comp32001_c0,comp31724_c0,comp32613_c0,comp33337_c0,comp139137_c0,comp31606_c0,comp53168_c0,comp32588_c0,comp25607_c0,comp301608_c0,comp32758_c0,comp32829_c0,comp304391_c0,comp30585_c0,comp178184_c0,comp154251_c0,comp185152_c0,comp11540_c0,comp431984_c0,comp64203_c0,comp33616_c0,comp18601_c0,c…
GO:0003674	Molecular Function	GO:0030234	enzyme regulator activity	GO:0019208	phosphatase regulator activity	GO:0019888	protein phosphatase regulator activity	29	comp20595_c0,comp11286_c0,comp52942_c0,comp29161_c0,comp94929_c0,comp58729_c0,comp34699_c0,comp8268_c0,comp44178_c0,comp29161_c1,comp116143_c0,comp14263_c0,comp8454_c0,comp30703_c0,comp20387_c0,comp31468_c0,comp91141_c0,comp34344_c0,comp30535_c0,comp44036_c0,comp47807_c0,comp13424_c0,comp46355_c0,comp22253_c0,comp30868_c0,comp33596_c0,comp76795_c0,comp34232_c0,comp53756_c0
GO:0003674	Molecular Function	GO:0030234	enzyme regulator activity	GO:0019208	phosphatase regulator activity	GO:0019212	phosphatase inhibitor activity	5	comp116143_c0,comp44178_c0,comp30703_c0,comp11286_c0,comp94929_c0
GO:0003674	Molecular Function	GO:0030234	enzyme regulator activity	GO:0008047	enzyme activator activity	GO:0005096	GTPase activator activity	68	comp324_c0,comp25118_c0,comp141626_c0,comp9088_c0,comp32434_c0,comp29637_c0,comp36973_c0,comp30925_c0,comp9541_c0,comp42911_c0,comp225190_c0,comp21326_c0,comp41046_c0,comp12268_c0,comp203780_c0,comp15572_c0,comp137322_c0,comp24484_c0,comp23114_c0,comp8937_c0,comp32503_c2,comp32958_c0,comp58091_c0,comp34045_c2,comp176844_c0,comp22214_c0,comp108280_c0,comp32559_c1,comp24444_c0,comp32420_c0,comp6989…
GO:0003674	Molecular Function	GO:0030234	enzyme regulator activity	GO:0008047	enzyme activator activity	GO:0019209	kinase activator activity	7	comp21835_c0,comp22812_c0,comp31225_c0,comp129534_c0,comp115854_c0,comp47930_c0,comp39610_c0
GO:0003674	Molecular Function	GO:0030234	enzyme regulator activity	GO:0010576	metalloenzyme regulator activity	GO:0048551	metalloenzyme inhibitor activity	1	comp198262_c0
GO:0003674	Molecular Function	GO:0030234	enzyme regulator activity	GO:0019207	kinase regulator activity	GO:0019887	protein kinase regulator activity	33	comp87540_c0,comp33515_c0,comp237016_c0,comp102996_c0,comp83587_c0,comp301074_c0,comp21548_c0,comp28201_c3,comp31225_c0,comp312784_c0,comp25439_c0,comp25398_c0,comp22812_c0,comp28066_c0,comp21835_c0,comp34552_c1,comp127449_c0,comp115854_c0,comp33323_c0,comp129534_c0,comp14422_c0,comp26605_c0,comp17986_c0,comp25977_c0,comp9105_c0,comp34655_c0,comp32172_c0,comp2045_c0,comp5651_c0,comp47930_c0,comp3…
GO:0003674	Molecular Function	GO:0030234	enzyme regulator activity	GO:0019207	kinase regulator activity	GO:0019209	kinase activator activity	7	comp21835_c0,comp22812_c0,comp31225_c0,comp129534_c0,comp115854_c0,comp47930_c0,comp39610_c0
GO:0003674	Molecular Function	GO:0030234	enzyme regulator activity	GO:0019207	kinase regulator activity	GO:0019210	kinase inhibitor activity	19	comp25398_c0,comp33645_c0,comp32308_c1,comp28066_c0,comp5651_c0,comp2045_c0,comp26605_c0,comp301074_c0,comp21548_c0,comp28201_c3,comp9105_c0,comp25439_c0,comp32172_c0,comp312784_c0,comp34552_c1,comp87540_c0,comp127449_c0,comp83587_c0,comp102996_c0
GO:0003674	Molecular Function	GO:0030234	enzyme regulator activity	GO:0004857	enzyme inhibitor activity	GO:0019212	phosphatase inhibitor activity	5	comp116143_c0,comp44178_c0,comp30703_c0,comp11286_c0,comp94929_c0
GO:0003674	Molecular Function	GO:0030234	enzyme regulator activity	GO:0004857	enzyme inhibitor activity	GO:0019210	kinase inhibitor activity	19	comp25398_c0,comp33645_c0,comp32308_c1,comp28066_c0,comp5651_c0,comp2045_c0,comp26605_c0,comp301074_c0,comp21548_c0,comp28201_c3,comp9105_c0,comp25439_c0,comp32172_c0,comp312784_c0,comp34552_c1,comp87540_c0,comp127449_c0,comp83587_c0,comp102996_c0
GO:0003674	Molecular Function	GO:0030234	enzyme regulator activity	GO:0004857	enzyme inhibitor activity	GO:0042030	ATPase inhibitor activity	2	comp274342_c0,comp535723_c0
GO:0003674	Molecular Function	GO:0030234	enzyme regulator activity	GO:0004857	enzyme inhibitor activity	GO:0055102	lipase inhibitor activity	3	comp44613_c0,comp30033_c0,comp22683_c0
GO:0003674	Molecular Function	GO:0030234	enzyme regulator activity	GO:0004857	enzyme inhibitor activity	GO:0048551	metalloenzyme inhibitor activity	1	comp198262_c0
GO:0003674	Molecular Function	GO:0030234	enzyme regulator activity	GO:0004857	enzyme inhibitor activity	GO:0030414	peptidase inhibitor activity	88	comp31906_c0,comp34882_c0,comp218783_c0,comp31659_c0,comp22470_c0,comp34610_c0,comp35013_c0,comp34568_c0,comp27235_c0,comp32396_c0,comp309081_c0,comp35248_c0,comp35235_c0,comp109426_c0,comp15767_c0,comp25182_c0,comp615497_c0,comp32573_c0,comp162971_c0,comp198262_c0,comp35720_c0,comp35085_c0,comp32165_c0,comp15310_c0,comp26470_c0,comp31016_c0,comp83985_c0,comp12396_c0,comp26181_c0,comp204447_c0,co…
GO:0003674	Molecular Function	GO:0030234	enzyme regulator activity	GO:0061134	peptidase regulator activity	GO:0061135	endopeptidase regulator activity	88	comp31441_c1,comp28706_c0,comp402307_c0,comp25075_c0,comp27429_c0,comp337862_c0,comp35834_c0,comp35028_c0,comp459381_c0,comp31441_c0,comp27477_c0,comp317514_c0,comp1450_c0,comp14795_c0,comp11193_c0,comp28706_c1,comp33275_c0,comp25269_c0,comp47751_c0,comp9361_c0,comp34482_c0,comp1189_c0,comp29455_c0,comp81376_c0,comp27822_c0,comp86249_c0,comp65157_c0,comp33917_c1,comp17105_c0,comp34475_c0,comp2065…
GO:0003674	Molecular Function	GO:0030234	enzyme regulator activity	GO:0061134	peptidase regulator activity	GO:0030414	peptidase inhibitor activity	88	comp31906_c0,comp34882_c0,comp218783_c0,comp31659_c0,comp22470_c0,comp34610_c0,comp35013_c0,comp34568_c0,comp27235_c0,comp32396_c0,comp309081_c0,comp35248_c0,comp35235_c0,comp109426_c0,comp15767_c0,comp25182_c0,comp615497_c0,comp32573_c0,comp162971_c0,comp198262_c0,comp35720_c0,comp35085_c0,comp32165_c0,comp15310_c0,comp26470_c0,comp31016_c0,comp83985_c0,comp12396_c0,comp26181_c0,comp204447_c0,co…
GO:0003674	Molecular Function	GO:0005198	structural molecule activity	GO:0005201	extracellular matrix structural constituent	GO:0030021	extracellular matrix structural constituent conferring compression resistance	1	comp27560_c0
GO:0003674	Molecular Function	GO:0016247	channel regulator activity	GO:0016248	channel inhibitor activity	GO:0008200	ion channel inhibitor activity	42	comp44133_c0,comp41903_c0,comp68955_c0,comp14810_c0,comp32281_c0,comp33202_c0,comp46471_c0,comp32964_c0,comp18118_c0,comp45539_c0,comp37285_c0,comp14764_c0,comp51046_c0,comp9006_c0,comp52430_c0,comp31909_c0,comp8533_c0,comp26769_c0,comp9726_c0,comp174389_c0,comp33608_c2,comp37535_c0,comp23580_c0,comp73828_c0,comp128744_c0,comp257810_c0,comp22413_c0,comp16676_c0,comp264431_c0,comp4429_c0,comp11655…
GO:0003674	Molecular Function	GO:0005488	binding	GO:0097159	organic cyclic compound binding	GO:0046906	tetrapyrrole binding	619	comp33563_c0,comp28846_c0,comp21476_c0,comp70482_c0,comp14739_c0,comp22646_c0,comp10680_c1,comp255724_c0,comp537538_c0,comp24486_c0,comp12105_c0,comp27301_c0,comp60359_c0,comp24336_c1,comp28271_c0,comp241621_c0,comp8881_c0,comp23271_c0,comp23429_c1,comp96105_c0,comp117145_c0,comp29215_c0,comp14216_c0,comp25548_c0,comp3428_c0,comp13537_c1,comp30152_c0,comp12705_c0,comp26617_c0,comp12076_c0,comp397…
GO:0003674	Molecular Function	GO:0005488	binding	GO:0097159	organic cyclic compound binding	GO:0001882	nucleoside binding	4433	comp33913_c0,comp22602_c0,comp205323_c0,comp105598_c0,comp4881_c0,comp32747_c0,comp13268_c0,comp26701_c0,comp24979_c1,comp34571_c0,comp9078_c0,comp20667_c0,comp84923_c0,comp328682_c0,comp31750_c0,comp214922_c0,comp268172_c0,comp231404_c0,comp10518_c0,comp394_c1,comp31003_c0,comp9735_c1,comp91802_c0,comp303888_c0,comp63331_c0,comp213058_c0,comp259128_c0,comp10086_c1,comp24782_c0,comp13919_c0,comp3…
5087_c0
,comp25896_c0,comp340954_c0,comp2595_c0,comp458101_c0,comp26890_c0,comp12618_c1,comp87143_c0,comp30360_c0,comp30778_c0,comp44038_c0,comp31135_c0,comp56354_c0,comp34618_c0,comp8851_c0,comp250338_c0,comp37129_c0,comp301586_c0,comp94807_c0,comp13617_c0,comp14653_c0,comp15945_c0,comp133222_c0,comp32371_c0,comp109458_c0,comp44297_c0,comp21733_c0,comp19980_c0,comp34236_c0,comp32070_c1,comp279721_c0,com…
GO:0003674	Molecular Function	GO:0005488	binding	GO:0097159	organic cyclic compound binding	GO:0003676	nucleic acid binding	3765	comp27072_c0,comp33270_c0,comp24762_c0,comp21369_c0,comp247480_c0,comp184955_c0,comp25353_c0,comp88382_c0,comp23157_c0,comp79125_c0,comp311214_c0,comp32546_c0,comp29960_c0,comp3159_c0,comp179861_c0,comp79377_c0,comp2186_c0,comp15647_c0,comp33878_c0,comp23906_c0,comp159583_c0,comp33479_c0,comp2655_c0,comp81627_c0,comp125456_c0,comp22562_c0,comp12132_c0,comp21011_c0,comp69105_c0,comp36054_c0,comp99…
4844_c0
,comp344149_c0,comp32427_c0,comp24065_c0,comp425_c0,comp2807_c0,comp24532_c0,comp22947_c0,comp407652_c0,comp101594_c0,comp37532_c0,comp359957_c0,comp174057_c0,comp107822_c0,comp139959_c0,comp28613_c0,comp87547_c0,comp37745_c0,comp11737_c0,comp17709_c0,comp15739_c0,comp29025_c0,comp102232_c0,comp27118_c1,comp9290_c0,comp31465_c0,comp222829_c0,comp25190_c0,comp16100_c0,comp28435_c1,comp20636_c0,com…
GO:0003674	Molecular Function	GO:0005488	binding	GO:0097159	organic cyclic compound binding	GO:1901265	nucleoside phosphate binding	5685	comp50187_c0,comp42424_c0,comp47034_c0,comp26804_c0,comp30580_c0,comp247163_c0,comp32615_c0,comp20347_c0,comp35499_c0,comp47796_c0,comp33464_c0,comp33243_c0,comp283388_c0,comp11146_c0,comp377915_c0,comp27002_c0,comp21345_c1,comp31494_c0,comp3299_c0,comp91625_c0,comp161255_c0,comp52739_c0,comp15087_c3,comp34714_c0,comp53579_c0,comp17496_c0,comp213949_c0,comp24251_c0,comp31625_c0,comp17870_c0,comp3…
4916_c0
,comp123698_c0,comp127263_c0,comp10622_c0,comp19682_c0,comp15811_c0,comp13997_c0,comp117441_c0,comp19206_c2,comp12130_c1,comp24882_c0,comp84235_c0,comp33696_c0,comp26486_c0,comp32130_c0,comp16925_c0,comp12187_c0,comp70102_c0,comp51853_c0,comp35265_c0,comp36404_c0,comp203052_c0,comp28298_c0,comp24890_c0,comp33793_c1,comp18937_c0,comp3223_c0,comp37842_c0,comp30929_c1,comp126899_c0,comp27560_c0,comp…
6_c0,co
mp1351_c0,comp10857_c0,comp145102_c0,comp36074_c0,comp34222_c2,comp29302_c0,comp220341_c0,comp7636_c0,comp29840_c0,comp10529_c0,comp34382_c0,comp12756_c0,comp146568_c0,comp33550_c0,comp30517_c0,comp37967_c0,comp24912_c0,comp50652_c0,comp71377_c0,comp12481_c0,comp30022_c1,comp29927_c0,comp366718_c0,comp27635_c0,comp11254_c0,comp26112_c0,comp34524_c0,comp402031_c0,comp32932_c1,comp10110_c0,comp3418…
GO:0003674	Molecular Function	GO:0005488	binding	GO:0097159	organic cyclic compound binding	GO:0005496	steroid binding	5	comp42531_c0,comp37162_c0,comp39289_c0,comp31629_c0,comp290164_c0
GO:0003674	Molecular Function	GO:0005488	binding	GO:0060090	binding, bridging	GO:0030674	protein binding, bridging	4	comp19062_c0,comp34034_c0,comp12532_c0,comp38491_c0
GO:0003674	Molecular Function	GO:0005488	binding	GO:0003682	chromatin binding	GO:0031490	chromatin DNA binding	3	comp30060_c0,comp26273_c0,comp209590_c0
GO:0003674	Molecular Function	GO:0005488	binding	GO:0003682	chromatin binding	GO:0031491	nucleosome binding	3	comp209590_c0,comp30060_c0,comp26273_c0
GO:0003674	Molecular Function	GO:0005488	binding	GO:0043167	ion binding	GO:0043169	cation binding	4073	comp33455_c0,comp18937_c0,comp39733_c0,comp82943_c0,comp28573_c0,comp323052_c0,comp28362_c0,comp121520_c0,comp244843_c0,comp30177_c0,comp27462_c0,comp30057_c0,comp22514_c1,comp170047_c0,comp15538_c0,comp57492_c0,comp28718_c0,comp8234_c0,comp30900_c0,comp52640_c0,comp187855_c0,comp28854_c0,comp16160_c0,comp17729_c0,comp332901_c0,comp12200_c0,comp39418_c0,comp438337_c0,comp31366_c1,comp22886_c0,com…
56904_c
0,comp145471_c0,comp30250_c0,comp12366_c0,comp34149_c0,comp34468_c1,comp21747_c0,comp73508_c0,comp220552_c0,comp22700_c0,comp212018_c0,comp8416_c0,comp29081_c0,comp9227_c1,comp57762_c0,comp34164_c2,comp27624_c0,comp45578_c0,comp28151_c0,comp32_c0,comp31976_c0,comp11080_c0,comp111823_c0,comp139797_c0,comp26469_c0,comp13568_c0,comp375487_c0,comp71319_c0,comp16114_c0,comp282263_c0,comp63591_c0,comp2…
GO:0003674	Molecular Function	GO:0005488	binding	GO:0043167	ion binding	GO:0043168	anion binding	5177	comp347243_c0,comp38520_c0,comp166183_c0,comp33042_c1,comp27946_c2,comp30321_c0,comp4209_c0,comp50632_c0,comp14743_c1,comp398704_c0,comp30456_c0,comp22550_c0,comp27136_c0,comp33689_c0,comp23111_c0,comp15880_c0,comp23579_c0,comp23433_c0,comp12966_c0,comp30290_c0,comp30797_c0,comp33544_c0,comp305770_c0,comp82150_c0,comp124914_c0,comp31958_c0,comp32966_c0,comp27067_c1,comp1662_c0,comp29356_c0,comp19…
comp329
71_c0,comp26531_c0,comp74582_c0,comp28696_c0,comp27199_c1,comp9569_c0,comp41112_c1,comp22991_c1,comp153593_c0,comp22880_c0,comp44519_c0,comp31844_c0,comp2811_c0,comp34753_c0,comp42858_c0,comp240908_c0,comp27614_c1,comp22569_c0,comp33742_c1,comp261747_c0,comp20786_c0,comp45822_c0,comp154812_c0,comp38867_c0,comp15492_c0,comp32065_c1,comp607588_c0,comp24046_c0,comp34502_c1,comp36319_c0,comp13957_c0,…
omp1367
56_c0,comp14407_c0,comp330940_c0,comp256521_c0,comp57864_c0,comp116386_c0,comp33376_c0,comp23686_c0,comp8272_c0,comp31579_c0,comp18549_c0,comp32129_c1,comp17450_c0,comp13741_c0,comp192159_c0,comp23681_c0,comp1414_c0,comp50803_c0,comp15839_c0,comp1431_c0,comp20667_c1,comp128933_c0,comp207392_c0,comp6928_c0,comp31999_c0,comp37651_c0,comp147496_c0,comp306647_c0,comp33758_c0,comp58554_c0,comp18617_c1…
GO:0003674	Molecular Function	GO:0005488	binding	GO:0005515	protein binding	GO:0030674	protein binding, bridging	4	comp19062_c0,comp34034_c0,comp12532_c0,comp38491_c0
GO:0003674	Molecular Function	GO:0005488	binding	GO:0005515	protein binding	GO:0001948	glycoprotein binding	1	comp126305_c0
GO:0003674	Molecular Function	GO:0005488	binding	GO:0005515	protein binding	GO:0032182	small conjugating protein binding	14	comp32490_c0,comp16098_c0,comp26628_c0,comp11635_c0,comp36862_c0,comp757_c0,comp31137_c0,comp7409_c0,comp13089_c0,comp13005_c0,comp32898_c0,comp31969_c0,comp14522_c0,comp9450_c0
GO:0003674	Molecular Function	GO:0005488	binding	GO:0005515	protein binding	GO:0051219	phosphoprotein binding	1	comp1762_c0
GO:0003674	Molecular Function	GO:0005488	binding	GO:0005515	protein binding	GO:0031369	translation initiation factor binding	3	comp22713_c0,comp13094_c1,comp190979_c0
GO:0003674	Molecular Function	GO:0005488	binding	GO:0005515	protein binding	GO:0042802	identical protein binding	133	comp8849_c0,comp12513_c0,comp32470_c0,comp11675_c0,comp17496_c0,comp33312_c0,comp23640_c0,comp26184_c0,comp29289_c0,comp78509_c0,comp30190_c0,comp42591_c0,comp104130_c0,comp82671_c0,comp61762_c0,comp23031_c0,comp12219_c0,comp33883_c0,comp200980_c0,comp36872_c0,comp144616_c0,comp43_c1,comp62609_c0,comp34066_c0,comp16195_c0,comp130176_c0,comp201513_c0,comp31107_c0,comp109573_c0,comp109241_c0,comp22…
GO:0003674	Molecular Function	GO:0005488	binding	GO:0005515	protein binding	GO:0042393	histone binding	4	comp24739_c0,comp34092_c1,comp24381_c1,comp25649_c0
GO:0003674	Molecular Function	GO:0005488	binding	GO:0005515	protein binding	GO:0051018	protein kinase A binding	1	comp157087_c0
GO:0003674	Molecular Function	GO:0005488	binding	GO:0005515	protein binding	GO:0008134	transcription factor binding	10	comp13894_c0,comp51589_c0,comp28339_c0,comp26019_c0,comp33245_c3,comp32474_c0,comp33120_c0,comp816628_c0,comp24750_c0,comp19599_c0
GO:0003674	Molecular Function	GO:0005488	binding	GO:0005515	protein binding	GO:0046983	protein dimerization activity	197	comp26889_c0,comp71522_c0,comp13179_c0,comp26067_c0,comp44144_c0,comp115176_c0,comp27333_c0,comp4233_c0,comp9808_c0,comp5750_c0,comp36820_c0,comp320975_c0,comp33372_c0,comp244331_c0,comp39011_c0,comp22905_c0,comp24584_c0,comp26234_c0,comp244824_c0,comp50240_c0,comp26905_c0,comp33423_c0,comp35142_c0,comp181778_c0,comp25023_c0,comp27730_c0,comp29080_c0,comp11877_c0,comp16615_c0,comp22786_c0,comp745…
GO:0003674	Molecular Function	GO:0005488	binding	GO:0005515	protein binding	GO:0032403	protein complex binding	84	comp19838_c0,comp37842_c0,comp38721_c0,comp34252_c0,comp962448_c0,comp70791_c0,comp187081_c0,comp469686_c0,comp29535_c0,comp35678_c0,comp30146_c0,comp2595_c0,comp30532_c0,comp32898_c0,comp22986_c0,comp29907_c0,comp401117_c0,comp19295_c0,comp16140_c0,comp27483_c1,comp38571_c0,comp21733_c0,comp19980_c0,comp30690_c1,comp12285_c0,comp33023_c0,comp21172_c0,comp17059_c0,comp15064_c0,comp309371_c0,comp2…
GO:0003674	Molecular Function	GO:0005488	binding	GO:0005515	protein binding	GO:0019899	enzyme binding	124	comp209086_c0,comp30784_c0,comp219548_c0,comp30368_c0,comp26019_c0,comp33340_c0,comp178660_c0,comp27894_c0,comp21052_c0,comp372278_c0,comp32702_c0,comp8704_c0,comp44913_c0,comp135591_c0,comp25419_c1,comp22565_c0,comp10265_c0,comp29484_c0,comp28174_c0,comp11746_c0,comp10265_c1,comp21473_c0,comp32580_c1,comp53073_c0,comp32704_c0,comp40524_c0,comp8361_c0,comp33749_c0,comp77736_c0,comp34730_c1,comp33…
GO:0003674	Molecular Function	GO:0005488	binding	GO:0005515	protein binding	GO:0019904	protein domain specific binding	7	comp19062_c0,comp34034_c0,comp38491_c0,comp434456_c0,comp12532_c0,comp27736_c0,comp97666_c0
GO:0003674	Molecular Function	GO:0005488	binding	GO:0005515	protein binding	GO:0030276	clathrin binding	3	comp28532_c0,comp33657_c3,comp18653_c0
GO:0003674	Molecular Function	GO:0005488	binding	GO:0005515	protein binding	GO:0008092	cytoskeletal protein binding	397	comp21627_c0,comp30716_c0,comp151588_c0,comp1354_c0,comp21905_c0,comp30696_c0,comp30093_c0,comp56533_c0,comp21763_c0,comp29498_c1,comp202118_c0,comp18729_c0,comp141249_c0,comp65898_c0,comp28422_c0,comp24710_c0,comp28485_c0,comp9608_c0,comp29376_c0,comp68708_c0,comp201513_c0,comp130176_c0,comp25195_c0,comp361187_c0,comp333954_c0,comp602_c0,comp20089_c0,comp18813_c0,comp33488_c1,comp10882_c0,comp95…
GO:0003674	Molecular Function	GO:0005488	binding	GO:0005515	protein binding	GO:0000149	SNARE binding	10	comp32192_c0,comp31690_c0,comp36872_c0,comp15962_c0,comp16105_c0,comp9216_c0,comp17496_c0,comp69764_c0,comp94606_c0,comp10090_c0
GO:0003674	Molecular Function	GO:0005488	binding	GO:0005515	protein binding	GO:0019838	growth factor binding	2	comp28545_c0,comp30220_c0
GO:0003674	Molecular Function	GO:0005488	binding	GO:0005515	protein binding	GO:0005102	receptor binding	179	comp22701_c0,comp33935_c0,comp312275_c0,comp30944_c0,comp27977_c0,comp28742_c0,comp17722_c0,comp7478_c0,comp21902_c0,comp10621_c0,comp333_c0,comp29700_c0,comp52520_c0,comp638954_c0,comp245151_c0,comp33296_c0,comp29086_c0,comp406493_c0,comp21142_c0,comp380748_c0,comp48455_c0,comp140191_c0,comp34567_c0,comp100773_c0,comp20816_c0,comp15528_c0,comp39603_c0,comp34372_c1,comp117061_c0,comp30329_c0,comp…
GO:0003674	Molecular Function	GO:0005488	binding	GO:1901363	heterocyclic compound binding	GO:0046906	tetrapyrrole binding	619	comp33563_c0,comp28846_c0,comp21476_c0,comp70482_c0,comp14739_c0,comp22646_c0,comp10680_c1,comp255724_c0,comp537538_c0,comp24486_c0,comp12105_c0,comp27301_c0,comp60359_c0,comp24336_c1,comp28271_c0,comp241621_c0,comp8881_c0,comp23271_c0,comp23429_c1,comp96105_c0,comp117145_c0,comp29215_c0,comp14216_c0,comp25548_c0,comp3428_c0,comp13537_c1,comp30152_c0,comp12705_c0,comp26617_c0,comp12076_c0,comp397…
GO:0003674	Molecular Function	GO:0005488	binding	GO:1901363	heterocyclic compound binding	GO:0001882	nucleoside binding	4433	comp33913_c0,comp22602_c0,comp205323_c0,comp105598_c0,comp4881_c0,comp32747_c0,comp13268_c0,comp26701_c0,comp24979_c1,comp34571_c0,comp9078_c0,comp20667_c0,comp84923_c0,comp328682_c0,comp31750_c0,comp214922_c0,comp268172_c0,comp231404_c0,comp10518_c0,comp394_c1,comp31003_c0,comp9735_c1,comp91802_c0,comp303888_c0,comp63331_c0,comp213058_c0,comp259128_c0,comp10086_c1,comp24782_c0,comp13919_c0,comp3…
5087_c0
,comp25896_c0,comp340954_c0,comp2595_c0,comp458101_c0,comp26890_c0,comp12618_c1,comp87143_c0,comp30360_c0,comp30778_c0,comp44038_c0,comp31135_c0,comp56354_c0,comp34618_c0,comp8851_c0,comp250338_c0,comp37129_c0,comp301586_c0,comp94807_c0,comp13617_c0,comp14653_c0,comp15945_c0,comp133222_c0,comp32371_c0,comp109458_c0,comp44297_c0,comp21733_c0,comp19980_c0,comp34236_c0,comp32070_c1,comp279721_c0,com…
GO:0003674	Molecular Function	GO:0005488	binding	GO:1901363	heterocyclic compound binding	GO:0003676	nucleic acid binding	3765	comp27072_c0,comp33270_c0,comp24762_c0,comp21369_c0,comp247480_c0,comp184955_c0,comp25353_c0,comp88382_c0,comp23157_c0,comp79125_c0,comp311214_c0,comp32546_c0,comp29960_c0,comp3159_c0,comp179861_c0,comp79377_c0,comp2186_c0,comp15647_c0,comp33878_c0,comp23906_c0,comp159583_c0,comp33479_c0,comp2655_c0,comp81627_c0,comp125456_c0,comp22562_c0,comp12132_c0,comp21011_c0,comp69105_c0,comp36054_c0,comp99…
4844_c0
,comp344149_c0,comp32427_c0,comp24065_c0,comp425_c0,comp2807_c0,comp24532_c0,comp22947_c0,comp407652_c0,comp101594_c0,comp37532_c0,comp359957_c0,comp174057_c0,comp107822_c0,comp139959_c0,comp28613_c0,comp87547_c0,comp37745_c0,comp11737_c0,comp17709_c0,comp15739_c0,comp29025_c0,comp102232_c0,comp27118_c1,comp9290_c0,comp31465_c0,comp222829_c0,comp25190_c0,comp16100_c0,comp28435_c1,comp20636_c0,com…
GO:0003674	Molecular Function	GO:0005488	binding	GO:1901363	heterocyclic compound binding	GO:1901265	nucleoside phosphate binding	5685	comp50187_c0,comp42424_c0,comp47034_c0,comp26804_c0,comp30580_c0,comp247163_c0,comp32615_c0,comp20347_c0,comp35499_c0,comp47796_c0,comp33464_c0,comp33243_c0,comp283388_c0,comp11146_c0,comp377915_c0,comp27002_c0,comp21345_c1,comp31494_c0,comp3299_c0,comp91625_c0,comp161255_c0,comp52739_c0,comp15087_c3,comp34714_c0,comp53579_c0,comp17496_c0,comp213949_c0,comp24251_c0,comp31625_c0,comp17870_c0,comp3…
4916_c0
,comp123698_c0,comp127263_c0,comp10622_c0,comp19682_c0,comp15811_c0,comp13997_c0,comp117441_c0,comp19206_c2,comp12130_c1,comp24882_c0,comp84235_c0,comp33696_c0,comp26486_c0,comp32130_c0,comp16925_c0,comp12187_c0,comp70102_c0,comp51853_c0,comp35265_c0,comp36404_c0,comp203052_c0,comp28298_c0,comp24890_c0,comp33793_c1,comp18937_c0,comp3223_c0,comp37842_c0,comp30929_c1,comp126899_c0,comp27560_c0,comp…
6_c0,co
mp1351_c0,comp10857_c0,comp145102_c0,comp36074_c0,comp34222_c2,comp29302_c0,comp220341_c0,comp7636_c0,comp29840_c0,comp10529_c0,comp34382_c0,comp12756_c0,comp146568_c0,comp33550_c0,comp30517_c0,comp37967_c0,comp24912_c0,comp50652_c0,comp71377_c0,comp12481_c0,comp30022_c1,comp29927_c0,comp366718_c0,comp27635_c0,comp11254_c0,comp26112_c0,comp34524_c0,comp402031_c0,comp32932_c1,comp10110_c0,comp3418…
GO:0003674	Molecular Function	GO:0005488	binding	GO:0008289	lipid binding	GO:0005543	phospholipid binding	58	comp31618_c0,comp30838_c0,comp176914_c0,comp32490_c0,comp27850_c0,comp36862_c0,comp757_c0,comp155863_c0,comp34196_c1,comp10501_c0,comp107263_c0,comp33100_c0,comp7738_c0,comp38851_c0,comp37182_c0,comp129806_c0,comp255392_c0,comp25796_c0,comp47389_c0,comp30745_c0,comp493548_c0,comp50009_c0,comp23253_c0,comp37028_c0,comp13089_c0,comp137190_c0,comp22858_c0,comp25622_c0,comp17632_c0,comp28305_c0,comp2…
GO:0003674	Molecular Function	GO:0005488	binding	GO:0008289	lipid binding	GO:0019840	isoprenoid binding	4	comp48276_c0,comp137421_c0,comp28855_c0,comp207620_c0
GO:0003674	Molecular Function	GO:0005488	binding	GO:0008289	lipid binding	GO:0005496	steroid binding	5	comp42531_c0,comp37162_c0,comp39289_c0,comp31629_c0,comp290164_c0
GO:0003674	Molecular Function	GO:0005488	binding	GO:0051540	metal cluster binding	GO:0051536	iron-sulfur cluster binding	111	comp49525_c0,comp35226_c0,comp343111_c0,comp33917_c0,comp37076_c0,comp32732_c0,comp157037_c0,comp39733_c0,comp34811_c0,comp153978_c0,comp29996_c1,comp29706_c0,comp34456_c0,comp30998_c0,comp645629_c0,comp24337_c1,comp27318_c0,comp29785_c0,comp210674_c0,comp12697_c0,comp178316_c0,comp34537_c0,comp114926_c0,comp45137_c0,comp33664_c0,comp32633_c0,comp21425_c0,comp25764_c0,comp143865_c0,comp29913_c0,c…
GO:0003674	Molecular Function	GO:0005488	binding	GO:0033218	amide binding	GO:0042277	peptide binding	16	comp16359_c0,comp39792_c0,comp62993_c0,comp43014_c0,comp205114_c0,comp16802_c0,comp125635_c0,comp20966_c0,comp23826_c0,comp27538_c0,comp51761_c0,comp37402_c0,comp29059_c0,comp346317_c0,comp54820_c0,comp28867_c0
GO:0003674	Molecular Function	GO:0005488	binding	GO:0048037	cofactor binding	GO:0050662	coenzyme binding	594	comp39534_c0,comp20367_c0,comp20103_c0,comp154005_c0,comp29875_c0,comp23128_c0,comp106777_c0,comp12090_c0,comp33108_c0,comp22405_c0,comp43564_c0,comp13916_c0,comp95769_c0,comp12042_c1,comp170916_c0,comp500658_c0,comp35764_c0,comp71921_c0,comp27985_c0,comp207642_c0,comp32771_c0,comp22337_c0,comp24947_c0,comp253_c0,comp266286_c0,comp14997_c0,comp11297_c0,comp9094_c0,comp33815_c0,comp95763_c0,comp13…
GO:0003674	Molecular Function	GO:0005488	binding	GO:0030246	carbohydrate binding	GO:0030247	polysaccharide binding	13	comp39431_c0,comp21213_c0,comp17696_c0,comp537_c0,comp19391_c1,comp64232_c0,comp89051_c0,comp31026_c1,comp258900_c0,comp15238_c0,comp37082_c0,comp33961_c1,comp31026_c0
GO:0003674	Molecular Function	GO:0005488	binding	GO:0030246	carbohydrate binding	GO:0048029	monosaccharide binding	15	comp9373_c0,comp423306_c0,comp144059_c0,comp15827_c0,comp21882_c0,comp27277_c0,comp127341_c0,comp12484_c0,comp26292_c0,comp14207_c0,comp10090_c0,comp16041_c0,comp10754_c0,comp175481_c0,comp37224_c0
GO:0003674	Molecular Function	GO:0005488	binding	GO:0036094	small molecule binding	GO:0019842	vitamin binding	58	comp55732_c0,comp22337_c1,comp35298_c0,comp37224_c0,comp14207_c0,comp29566_c0,comp2182_c0,comp34246_c2,comp33108_c0,comp33978_c0,comp207254_c0,comp15827_c0,comp41142_c0,comp94178_c0,comp34586_c0,comp35901_c0,comp29214_c0,comp421236_c0,comp127341_c0,comp91272_c0,comp38530_c0,comp33515_c0,comp423306_c0,comp100988_c0,comp144059_c0,comp146395_c0,comp33476_c1,comp28725_c0,comp21459_c0,comp22337_c0,com…
GO:0003674	Molecular Function	GO:0005488	binding	GO:0036094	small molecule binding	GO:0000166	nucleotide binding	5049	comp125100_c0,comp34592_c0,comp72991_c0,comp15598_c0,comp54034_c0,comp18241_c0,comp60922_c0,comp27776_c0,comp44126_c0,comp26970_c0,comp27689_c0,comp18855_c0,comp52022_c0,comp34501_c2,comp78509_c0,comp246098_c0,comp50440_c0,comp137211_c0,comp31837_c0,comp21612_c0,comp33154_c0,comp108279_c0,comp34709_c1,comp257615_c0,comp102599_c0,comp16018_c0,comp7135_c0,comp9578_c0,comp3051_c0,comp29075_c0,comp83…
mp24794
_c1,comp14789_c0,comp246392_c0,comp22879_c0,comp13393_c1,comp28762_c0,comp27454_c0,comp179118_c0,comp34217_c0,comp24751_c0,comp30988_c1,comp32718_c0,comp21068_c0,comp21361_c0,comp27431_c0,comp20214_c0,comp29488_c0,comp125076_c0,comp125298_c0,comp32475_c0,comp149688_c0,comp24673_c0,comp71921_c0,comp38313_c0,comp85677_c0,comp19301_c0,comp32352_c0,comp21588_c0,comp106777_c0,comp17865_c0,comp14790_c0…
_c0,com
p202767_c0,comp1691_c0,comp30041_c0,comp110804_c0,comp13591_c1,comp40940_c0,comp15925_c0,comp43_c0,comp28555_c0,comp34976_c0,comp29177_c0,comp29174_c0,comp12444_c0,comp33658_c1,comp9447_c0,comp25331_c0,comp26709_c1,comp228348_c0,comp17439_c0,comp253653_c0,comp33662_c0,comp32689_c0,comp157035_c0,comp1057_c0,comp31651_c0,comp24322_c0,comp242351_c0,comp22467_c0,comp15848_c0,comp175167_c0,comp7655_c0…
GO:0003674	Molecular Function	GO:0005488	binding	GO:0036094	small molecule binding	GO:0001882	nucleoside binding	4433	comp33913_c0,comp22602_c0,comp205323_c0,comp105598_c0,comp4881_c0,comp32747_c0,comp13268_c0,comp26701_c0,comp24979_c1,comp34571_c0,comp9078_c0,comp20667_c0,comp84923_c0,comp328682_c0,comp31750_c0,comp214922_c0,comp268172_c0,comp231404_c0,comp10518_c0,comp394_c1,comp31003_c0,comp9735_c1,comp91802_c0,comp303888_c0,comp63331_c0,comp213058_c0,comp259128_c0,comp10086_c1,comp24782_c0,comp13919_c0,comp3…
5087_c0
,comp25896_c0,comp340954_c0,comp2595_c0,comp458101_c0,comp26890_c0,comp12618_c1,comp87143_c0,comp30360_c0,comp30778_c0,comp44038_c0,comp31135_c0,comp56354_c0,comp34618_c0,comp8851_c0,comp250338_c0,comp37129_c0,comp301586_c0,comp94807_c0,comp13617_c0,comp14653_c0,comp15945_c0,comp133222_c0,comp32371_c0,comp109458_c0,comp44297_c0,comp21733_c0,comp19980_c0,comp34236_c0,comp32070_c1,comp279721_c0,com…
GO:0003674	Molecular Function	GO:0005488	binding	GO:0036094	small molecule binding	GO:0043178	alcohol binding	17	comp17402_c0,comp39289_c0,comp20096_c1,comp27806_c0,comp36201_c0,comp9478_c0,comp48276_c0,comp37162_c0,comp46274_c0,comp42891_c0,comp9478_c1,comp60022_c0,comp28855_c0,comp29784_c0,comp42531_c0,comp290164_c0,comp31629_c0
GO:0003674	Molecular Function	GO:0005488	binding	GO:0001871	pattern binding	GO:0030247	polysaccharide binding	13	comp39431_c0,comp21213_c0,comp17696_c0,comp537_c0,comp19391_c1,comp64232_c0,comp89051_c0,comp31026_c1,comp258900_c0,comp15238_c0,comp37082_c0,comp33961_c1,comp31026_c0
GO:0003674	Molecular Function	GO:0005488	binding	GO:0097367	carbohydrate derivative binding	GO:0005539	glycosaminoglycan binding	11	comp241887_c0,comp19455_c0,comp335104_c0,comp86351_c0,comp30965_c1,comp4436_c0,comp102597_c0,comp79190_c0,comp11660_c0,comp252432_c0,comp27843_c0
GO:0003674	Molecular Function	GO:0005215	transporter activity	GO:0051184	cofactor transporter activity	GO:0051185	coenzyme transporter activity	1	comp59430_c0
GO:0003674	Molecular Function	GO:0005215	transporter activity	GO:0022892	substrate-specific transporter activity	GO:0022891	substrate-specific transmembrane transporter activity	1417	comp13449_c0,comp14105_c0,comp106888_c0,comp120106_c0,comp178298_c0,comp34253_c0,comp20015_c0,comp17900_c0,comp140953_c0,comp24165_c0,comp23195_c0,comp32348_c0,comp26036_c1,comp139032_c0,comp59542_c0,comp152_c0,comp7955_c0,comp42675_c0,comp18755_c0,comp16544_c0,comp11384_c0,comp71878_c0,comp28449_c0,comp25183_c0,comp56541_c0,comp4791_c0,comp13270_c0,comp39120_c0,comp256983_c0,comp29547_c0,comp247…
GO:0003674	Molecular Function	GO:0005215	transporter activity	GO:0022892	substrate-specific transporter activity	GO:0005319	lipid transporter activity	38	comp8483_c0,comp26803_c0,comp74237_c0,comp26234_c0,comp241941_c0,comp140674_c0,comp31413_c0,comp33762_c0,comp34249_c0,comp16297_c0,comp16370_c0,comp49868_c0,comp186249_c0,comp28159_c0,comp178682_c0,comp21090_c0,comp10857_c0,comp152467_c0,comp55781_c0,comp178298_c0,comp26540_c0,comp40351_c0,comp70373_c0,comp15576_c0,comp27182_c0,comp29281_c0,comp201646_c0,comp28882_c0,comp358880_c0,comp32068_c0,co…
GO:0003674	Molecular Function	GO:0005215	transporter activity	GO:0022892	substrate-specific transporter activity	GO:0015197	peptide transporter activity	2	comp34373_c0,comp263361_c0
GO:0003674	Molecular Function	GO:0005215	transporter activity	GO:0022892	substrate-specific transporter activity	GO:0008565	protein transporter activity	15	comp33513_c0,comp36008_c0,comp26547_c0,comp27749_c0,comp334316_c0,comp14832_c1,comp11400_c0,comp34895_c0,comp33672_c2,comp35664_c0,comp32477_c0,comp41352_c0,comp203653_c0,comp32898_c0,comp29123_c0
GO:0003674	Molecular Function	GO:0005215	transporter activity	GO:0090484	drug transporter activity	GO:0045118	azole transporter activity	3	comp24354_c0,comp9632_c0,comp27159_c0
GO:0003674	Molecular Function	GO:0005215	transporter activity	GO:0090484	drug transporter activity	GO:0015238	drug transmembrane transporter activity	19	comp10340_c0,comp34373_c0,comp33955_c0,comp183183_c0,comp32472_c1,comp177019_c0,comp1839_c0,comp17406_c2,comp18687_c0,comp251685_c0,comp25664_c0,comp246324_c0,comp22602_c0,comp18604_c0,comp17998_c0,comp263361_c0,comp120472_c0,comp393601_c0,comp12926_c1
GO:0003674	Molecular Function	GO:0005215	transporter activity	GO:0022857	transmembrane transporter activity	GO:0022803	passive transmembrane transporter activity	238	comp33443_c0,comp62195_c0,comp15566_c0,comp154278_c0,comp10300_c0,comp20175_c0,comp82152_c0,comp32936_c0,comp9941_c0,comp21891_c0,comp6602_c0,comp159795_c0,comp28749_c0,comp28185_c0,comp15158_c0,comp252791_c0,comp23466_c0,comp67342_c0,comp113953_c0,comp21381_c0,comp105066_c0,comp24969_c0,comp50450_c0,comp26730_c0,comp31532_c0,comp51101_c0,comp7555_c0,comp256298_c0,comp30224_c0,comp9655_c0,comp269…
GO:0003674	Molecular Function	GO:0005215	transporter activity	GO:0022857	transmembrane transporter activity	GO:0090482	vitamin transmembrane transporter activity	2	comp24354_c0,comp27159_c0
GO:0003674	Molecular Function	GO:0005215	transporter activity	GO:0022857	transmembrane transporter activity	GO:1901618	organic hydroxy compound transmembrane transporter activity	2	comp38985_c0,comp18755_c0
GO:0003674	Molecular Function	GO:0005215	transporter activity	GO:0022857	transmembrane transporter activity	GO:1901677	phosphate transmembrane transporter activity	12	comp38114_c0,comp34597_c0,comp66311_c0,comp125461_c0,comp9036_c0,comp108002_c0,comp179622_c0,comp33591_c0,comp30476_c0,comp11220_c0,comp23543_c0,comp2158_c0
GO:0003674	Molecular Function	GO:0005215	transporter activity	GO:0022857	transmembrane transporter activity	GO:0016820	hydrolase activity, acting on acid anhydrides, catalyzing transmembrane movement of substances	332	comp168354_c0,comp330_c0,comp9375_c0,comp27129_c0,comp398694_c0,comp34318_c0,comp70791_c0,comp23866_c0,comp33079_c0,comp334538_c0,comp34570_c0,comp130830_c0,comp16086_c0,comp74397_c0,comp14324_c0,comp9477_c0,comp20408_c0,comp33615_c0,comp26036_c0,comp33059_c0,comp301872_c0,comp33550_c1,comp14664_c1,comp4439_c0,comp88079_c0,comp20509_c0,comp21565_c2,comp160356_c0,comp459318_c0,comp269896_c0,comp27…
GO:0003674	Molecular Function	GO:0005215	transporter activity	GO:0022857	transmembrane transporter activity	GO:0015604	organic phosphonate transmembrane transporter activity	10	comp85677_c0,comp88079_c0,comp9477_c0,comp23105_c0,comp21565_c2,comp27763_c0,comp130830_c0,comp150242_c0,comp168354_c0,comp20616_c0
GO:0003674	Molecular Function	GO:0005215	transporter activity	GO:0022857	transmembrane transporter activity	GO:1901682	sulfur compound transmembrane transporter activity	23	comp33280_c1,comp19845_c0,comp32348_c0,comp27159_c0,comp42251_c0,comp23184_c0,comp9697_c0,comp90179_c0,comp30759_c0,comp100776_c0,comp21746_c0,comp31992_c0,comp33751_c0,comp60369_c0,comp24354_c0,comp27358_c0,comp59430_c0,comp28510_c0,comp11238_c0,comp17594_c0,comp27997_c0,comp55034_c0,comp37798_c0
GO:0003674	Molecular Function	GO:0005215	transporter activity	GO:0022857	transmembrane transporter activity	GO:0022804	active transmembrane transporter activity	572	comp28551_c0,comp160582_c0,comp426369_c0,comp34647_c0,comp35504_c0,comp29123_c0,comp34022_c0,comp18201_c0,comp177019_c0,comp17497_c0,comp398278_c0,comp23008_c0,comp206565_c0,comp23182_c0,comp12211_c0,comp149471_c0,comp29281_c0,comp30906_c0,comp15367_c0,comp70373_c0,comp14746_c0,comp32962_c0,comp10807_c0,comp33480_c0,comp153267_c0,comp207705_c0,comp18628_c1,comp16647_c0,comp30953_c0,comp33591_c0,c…
GO:0003674	Molecular Function	GO:0005215	transporter activity	GO:0022857	transmembrane transporter activity	GO:0015238	drug transmembrane transporter activity	19	comp10340_c0,comp34373_c0,comp33955_c0,comp183183_c0,comp32472_c1,comp177019_c0,comp1839_c0,comp17406_c2,comp18687_c0,comp251685_c0,comp25664_c0,comp246324_c0,comp22602_c0,comp18604_c0,comp17998_c0,comp263361_c0,comp120472_c0,comp393601_c0,comp12926_c1
GO:0003674	Molecular Function	GO:0005215	transporter activity	GO:0022857	transmembrane transporter activity	GO:0015603	iron chelate transmembrane transporter activity	4	comp34559_c0,comp13369_c0,comp34155_c0,comp10973_c0
GO:0003674	Molecular Function	GO:0005215	transporter activity	GO:0022857	transmembrane transporter activity	GO:0022891	substrate-specific transmembrane transporter activity	1417	comp13449_c0,comp14105_c0,comp106888_c0,comp120106_c0,comp178298_c0,comp34253_c0,comp20015_c0,comp17900_c0,comp140953_c0,comp24165_c0,comp23195_c0,comp32348_c0,comp26036_c1,comp139032_c0,comp59542_c0,comp152_c0,comp7955_c0,comp42675_c0,comp18755_c0,comp16544_c0,comp11384_c0,comp71878_c0,comp28449_c0,comp25183_c0,comp56541_c0,comp4791_c0,comp13270_c0,comp39120_c0,comp256983_c0,comp29547_c0,comp247…
GO:0003674	Molecular Function	GO:0005215	transporter activity	GO:0022857	transmembrane transporter activity	GO:1901474	azole transmembrane transporter activity	3	comp27159_c0,comp24354_c0,comp9632_c0
GO:0003674	Molecular Function	GO:0005215	transporter activity	GO:0022857	transmembrane transporter activity	GO:0015562	efflux transmembrane transporter activity	3	comp34252_c0,comp60594_c0,comp26150_c0
GO:0003674	Molecular Function	GO:0005215	transporter activity	GO:1901505	carbohydrate derivative transporter activity	GO:0005337	nucleoside transmembrane transporter activity	11	comp9036_c0,comp125461_c0,comp243106_c0,comp27782_c0,comp35607_c0,comp34500_c0,comp59430_c0,comp26291_c1,comp32203_c0,comp23754_c0,comp11220_c0
GO:0003674	Molecular Function	GO:0005215	transporter activity	GO:1901505	carbohydrate derivative transporter activity	GO:0005346	purine ribonucleotide transmembrane transporter activity	3	comp11220_c0,comp125461_c0,comp9036_c0
GO:0003674	Molecular Function	GO:0005215	transporter activity	GO:0051183	vitamin transporter activity	GO:0090482	vitamin transmembrane transporter activity	2	comp24354_c0,comp27159_c0
GO:0003674	Molecular Function	GO:0005215	transporter activity	GO:0005326	neurotransmitter transporter activity	GO:0005328	neurotransmitter:sodium symporter activity	1	comp22867_c0
GO:0003674	Molecular Function	GO:0005215	transporter activity	GO:1901476	carbohydrate transporter activity	GO:0015144	carbohydrate transmembrane transporter activity	57	comp31898_c0,comp21469_c0,comp19611_c0,comp36125_c0,comp256983_c0,comp30476_c0,comp34752_c0,comp13270_c0,comp207478_c0,comp2158_c0,comp25679_c0,comp26611_c0,comp15939_c2,comp12154_c0,comp363633_c0,comp12249_c0,comp26267_c0,comp97504_c0,comp22511_c0,comp64212_c0,comp24457_c0,comp23059_c0,comp16564_c0,comp49175_c0,comp264041_c0,comp28452_c0,comp33394_c0,comp18201_c0,comp12330_c0,comp7464_c0,comp344…
GO:0003674	Molecular Function	GO:0003824	catalytic activity	GO:0016853	isomerase activity	GO:0016872	intramolecular lyase activity	10	comp37499_c0,comp204690_c0,comp351514_c0,comp15571_c0,comp463762_c0,comp86437_c0,comp23160_c0,comp32683_c0,comp21911_c0,comp34821_c0
GO:0003674	Molecular Function	GO:0003824	catalytic activity	GO:0016853	isomerase activity	GO:0016854	racemase and epimerase activity	49	comp240872_c0,comp35696_c0,comp12093_c0,comp8462_c0,comp33074_c0,comp28323_c0,comp21009_c0,comp27203_c0,comp348570_c0,comp38299_c0,comp16168_c0,comp23588_c0,comp34886_c0,comp38322_c0,comp15460_c0,comp27803_c0,comp100589_c0,comp29591_c0,comp303296_c0,comp26855_c0,comp23957_c0,comp20865_c0,comp24094_c0,comp32906_c0,comp22396_c0,comp89263_c0,comp35191_c0,comp32603_c1,comp21817_c0,comp21535_c0,comp31…
GO:0003674	Molecular Function	GO:0003824	catalytic activity	GO:0016853	isomerase activity	GO:0016859	cis-trans isomerase activity	57	comp39527_c0,comp44641_c0,comp842_c0,comp15347_c1,comp9047_c0,comp42373_c0,comp25569_c0,comp43155_c0,comp134129_c0,comp22174_c0,comp30872_c1,comp35398_c0,comp14830_c0,comp15482_c0,comp25448_c0,comp29194_c0,comp15347_c0,comp37592_c0,comp475004_c0,comp26460_c0,comp5576_c0,comp28665_c0,comp33565_c0,comp28636_c0,comp32087_c0,comp19045_c0,comp27309_c0,comp38513_c0,comp4503_c0,comp34336_c1,comp137147_c…
GO:0003674	Molecular Function	GO:0003824	catalytic activity	GO:0016853	isomerase activity	GO:0016860	intramolecular oxidoreductase activity	54	comp243153_c0,comp38369_c0,comp47903_c0,comp33032_c0,comp38924_c0,comp304915_c0,comp37595_c0,comp9348_c1,comp12532_c0,comp25594_c0,comp13393_c1,comp31031_c0,comp33923_c2,comp12228_c1,comp528579_c0,comp27506_c0,comp35186_c0,comp22607_c0,comp30224_c0,comp13474_c0,comp37906_c0,comp100823_c0,comp31588_c1,comp53693_c0,comp126883_c0,comp33662_c0,comp32204_c0,comp38663_c0,comp84368_c0,comp33352_c0,comp2…
GO:0003674	Molecular Function	GO:0003824	catalytic activity	GO:0016853	isomerase activity	GO:0016866	intramolecular transferase activity	73	comp19105_c1,comp302087_c0,comp70015_c0,comp32241_c1,comp179674_c0,comp20777_c0,comp33632_c0,comp119126_c0,comp33805_c0,comp19730_c0,comp17612_c1,comp25617_c0,comp34692_c0,comp31803_c0,comp24224_c0,comp6218_c0,comp32241_c2,comp8873_c0,comp219097_c0,comp24713_c0,comp415912_c0,comp24581_c0,comp32241_c0,comp68246_c0,comp26135_c0,comp25951_c0,comp144251_c0,comp11272_c0,comp77647_c0,comp129184_c0,comp…
GO:0003674	Molecular Function	GO:0003824	catalytic activity	GO:0016853	isomerase activity	GO:0003916	DNA topoisomerase activity	24	comp54399_c0,comp47416_c0,comp27467_c0,comp19340_c0,comp30531_c0,comp129670_c0,comp34519_c0,comp10032_c0,comp13572_c0,comp23237_c0,comp148439_c0,comp43948_c0,comp29356_c0,comp162661_c0,comp16220_c0,comp770463_c0,comp6471_c0,comp26762_c1,comp25926_c0,comp31820_c0,comp15650_c0,comp33792_c0,comp82617_c0,comp34222_c0
GO:0003674	Molecular Function	GO:0003824	catalytic activity	GO:0016787	hydrolase activity	GO:0016824	hydrolase activity, acting on acid halide bonds	3	comp36822_c0,comp33219_c0,comp33960_c1
GO:0003674	Molecular Function	GO:0003824	catalytic activity	GO:0016787	hydrolase activity	GO:0016817	hydrolase activity, acting on acid anhydrides	1793	comp123731_c0,comp27202_c0,comp38868_c0,comp6517_c0,comp8815_c0,comp24830_c0,comp114977_c0,comp274611_c0,comp153593_c0,comp1766_c0,comp17302_c0,comp31501_c1,comp21940_c0,comp29758_c0,comp439421_c0,comp204500_c0,comp31924_c0,comp26788_c0,comp28790_c0,comp240468_c0,comp21953_c0,comp1713_c0,comp29051_c0,comp393601_c0,comp33345_c1,comp176864_c0,comp79553_c0,comp25953_c0,comp126484_c0,comp15343_c0,com…
GO:0003674	Molecular Function	GO:0003824	catalytic activity	GO:0016787	hydrolase activity	GO:0008233	peptidase activity	990	comp142862_c0,comp37058_c0,comp16749_c0,comp402483_c0,comp28933_c0,comp67089_c0,comp34890_c0,comp25632_c0,comp35292_c0,comp676_c0,comp37287_c0,comp31628_c0,comp107597_c0,comp173792_c0,comp117946_c0,comp22123_c0,comp31666_c0,comp29992_c0,comp13792_c0,comp15499_c0,comp9918_c1,comp14389_c0,comp29060_c0,comp124784_c0,comp18854_c0,comp13045_c0,comp297921_c0,comp27111_c0,comp21631_c0,comp417772_c0,comp…
GO:0003674	Molecular Function	GO:0003824	catalytic activity	GO:0016787	hydrolase activity	GO:0016801	hydrolase activity, acting on ether bonds	18	comp2545_c0,comp425334_c0,comp29941_c0,comp93704_c0,comp358208_c0,comp29941_c1,comp25899_c0,comp23258_c0,comp12042_c1,comp312275_c0,comp245454_c0,comp303891_c0,comp255766_c0,comp12042_c0,comp209823_c0,comp285014_c0,comp428285_c0,comp450744_c0
GO:0003674	Molecular Function	GO:0003824	catalytic activity	GO:0016787	hydrolase activity	GO:0019213	deacetylase activity	6	comp22405_c0,comp77317_c0,comp112279_c0,comp17631_c0,comp91304_c0,comp69917_c0
GO:0003674	Molecular Function	GO:0003824	catalytic activity	GO:0016787	hydrolase activity	GO:0016810	hydrolase activity, acting on carbon-nitrogen (but not peptide) bonds	105	comp34550_c0,comp22044_c0,comp24360_c0,comp22405_c0,comp37943_c0,comp6640_c0,comp27169_c0,comp8204_c0,comp23994_c0,comp12904_c0,comp91019_c0,comp24960_c0,comp32438_c0,comp31781_c0,comp13020_c0,comp18129_c0,comp42748_c0,comp28910_c0,comp11312_c0,comp12947_c0,comp32092_c0,comp15942_c0,comp20348_c0,comp29751_c0,comp41742_c0,comp27431_c0,comp31427_c0,comp343296_c0,comp39359_c0,comp312170_c0,comp11571…
GO:0003674	Molecular Function	GO:0003824	catalytic activity	GO:0016787	hydrolase activity	GO:0046508	hydrolase activity, acting on carbon-sulfur bonds	1	comp14650_c0
GO:0003674	Molecular Function	GO:0003824	catalytic activity	GO:0016787	hydrolase activity	GO:0016798	hydrolase activity, acting on glycosyl bonds	667	comp33100_c0,comp342955_c0,comp72243_c0,comp33460_c1,comp18446_c0,comp15331_c0,comp27843_c0,comp33672_c2,comp137901_c0,comp23368_c0,comp14154_c0,comp23612_c0,comp87106_c0,comp32726_c0,comp53194_c0,comp257741_c0,comp176695_c0,comp28273_c0,comp8540_c0,comp153978_c0,comp25251_c0,comp34627_c0,comp43776_c0,comp26750_c0,comp398387_c0,comp31200_c1,comp160867_c0,comp31573_c0,comp21074_c0,comp102070_c0,co…
GO:0003674	Molecular Function	GO:0003824	catalytic activity	GO:0016787	hydrolase activity	GO:0016788	hydrolase activity, acting on ester bonds	1103	comp17783_c0,comp10292_c0,comp27072_c0,comp25782_c0,comp88617_c0,comp21604_c0,comp28722_c0,comp41342_c0,comp1386_c0,comp31401_c0,comp31666_c0,comp311214_c0,comp17599_c0,comp459381_c0,comp4096_c0,comp12132_c0,comp32955_c0,comp34350_c0,comp21426_c0,comp40037_c0,comp31949_c0,comp8195_c0,comp33878_c0,comp23827_c0,comp246479_c0,comp33682_c2,comp70796_c0,comp10620_c0,comp89932_c0,comp23204_c0,comp29496…
GO:0003674	Molecular Function	GO:0003824	catalytic activity	GO:0016787	hydrolase activity	GO:0016822	hydrolase activity, acting on acid carbon-carbon bonds	4	comp33000_c0,comp139032_c0,comp33000_c1,comp13861_c0
GO:0003674	Molecular Function	GO:0003824	catalytic activity	GO:0016787	hydrolase activity	GO:0017171	serine hydrolase activity	404	comp34611_c0,comp26172_c0,comp37986_c0,comp192397_c0,comp32021_c0,comp126590_c0,comp21138_c0,comp31735_c0,comp28361_c0,comp36978_c0,comp85861_c0,comp161000_c0,comp23723_c0,comp28290_c0,comp24530_c0,comp33500_c1,comp15674_c1,comp145590_c0,comp29809_c0,comp229022_c0,comp25052_c1,comp23678_c2,comp21142_c0,comp29399_c1,comp19937_c0,comp421536_c0,comp3924_c0,comp33399_c2,comp21820_c1,comp321429_c0,com…
GO:0003674	Molecular Function	GO:0003824	catalytic activity	GO:0016874	ligase activity	GO:0016886	ligase activity, forming phosphoric ester bonds	31	comp32395_c0,comp337995_c0,comp32720_c0,comp412174_c0,comp29932_c0,comp29202_c0,comp29988_c0,comp28519_c1,comp16122_c0,comp12667_c0,comp23414_c0,comp55313_c0,comp26488_c1,comp208679_c0,comp87544_c0,comp15291_c0,comp79125_c0,comp35699_c0,comp8380_c0,comp34479_c0,comp15711_c0,comp23663_c0,comp37611_c0,comp29782_c0,comp13598_c0,comp79356_c0,comp33025_c0,comp31697_c0,comp29118_c0,comp53073_c0,comp102…
GO:0003674	Molecular Function	GO:0003824	catalytic activity	GO:0016874	ligase activity	GO:0051002	ligase activity, forming nitrogen-metal bonds	115	comp47898_c0,comp31934_c0,comp14995_c0,comp31528_c0,comp31577_c0,comp42690_c0,comp30329_c0,comp35242_c0,comp33327_c0,comp25664_c0,comp7308_c0,comp15492_c0,comp227987_c0,comp66766_c0,comp33215_c0,comp152404_c0,comp14537_c0,comp25108_c0,comp33762_c0,comp27730_c0,comp33240_c0,comp14978_c0,comp33878_c0,comp31536_c0,comp25525_c0,comp33946_c1,comp7662_c0,comp37530_c0,comp15586_c0,comp30267_c0,comp34115…
GO:0003674	Molecular Function	GO:0003824	catalytic activity	GO:0016874	ligase activity	GO:0016875	ligase activity, forming carbon-oxygen bonds	157	comp13460_c0,comp318091_c0,comp32125_c0,comp330986_c0,comp16381_c0,comp32634_c0,comp137391_c0,comp34150_c0,comp4595_c0,comp33175_c0,comp34495_c0,comp17496_c0,comp14920_c0,comp160817_c0,comp35759_c0,comp37865_c0,comp8107_c0,comp14910_c0,comp27019_c0,comp27776_c0,comp10953_c0,comp403740_c0,comp20420_c0,comp472488_c0,comp75076_c0,comp2765_c0,comp9540_c0,comp304256_c0,comp29034_c0,comp411920_c0,comp4…
GO:0003674	Molecular Function	GO:0003824	catalytic activity	GO:0016874	ligase activity	GO:0016885	ligase activity, forming carbon-carbon bonds	21	comp243037_c0,comp72364_c0,comp28547_c0,comp34417_c0,comp22746_c0,comp16341_c0,comp33878_c0,comp158081_c0,comp20135_c0,comp13629_c0,comp586047_c0,comp479861_c0,comp202330_c0,comp127623_c0,comp331036_c0,comp33462_c1,comp7955_c0,comp252791_c0,comp499574_c0,comp17907_c0,comp28547_c1
GO:0003674	Molecular Function	GO:0003824	catalytic activity	GO:0016874	ligase activity	GO:0016877	ligase activity, forming carbon-sulfur bonds	22	comp16060_c0,comp32550_c0,comp55751_c0,comp15343_c0,comp37636_c0,comp175646_c0,comp157924_c0,comp33513_c0,comp430670_c0,comp152684_c0,comp138592_c0,comp30121_c0,comp91165_c0,comp32462_c0,comp21575_c0,comp102435_c0,comp10945_c0,comp17412_c0,comp26701_c0,comp249140_c0,comp463071_c0,comp37732_c0
GO:0003674	Molecular Function	GO:0003824	catalytic activity	GO:0016874	ligase activity	GO:0016879	ligase activity, forming carbon-nitrogen bonds	627	comp202150_c0,comp34460_c0,comp32148_c0,comp14955_c0,comp32229_c0,comp15611_c0,comp211223_c0,comp34455_c0,comp201523_c0,comp32671_c2,comp115714_c0,comp23171_c0,comp307303_c0,comp32192_c0,comp81995_c0,comp22503_c0,comp44641_c0,comp544135_c0,comp35940_c0,comp35852_c0,comp15077_c1,comp26543_c0,comp31182_c0,comp7810_c0,comp89876_c0,comp38637_c0,comp33290_c0,comp29724_c0,comp21343_c0,comp26595_c0,comp…
GO:0003674	Molecular Function	GO:0003824	catalytic activity	GO:0016491	oxidoreductase activity	GO:0004497	monooxygenase activity	121	comp32633_c0,comp27615_c0,comp51385_c0,comp12824_c0,comp85890_c0,comp37304_c0,comp35752_c0,comp8378_c0,comp28625_c0,comp24854_c0,comp250838_c0,comp61648_c0,comp157147_c0,comp96105_c0,comp9129_c0,comp16883_c0,comp50894_c0,comp6668_c0,comp32961_c0,comp113915_c0,comp27321_c0,comp24046_c1,comp9868_c0,comp30818_c0,comp8643_c0,comp162992_c0,comp417029_c0,comp102733_c0,comp185310_c0,comp25239_c1,comp111…
GO:0003674	Molecular Function	GO:0003824	catalytic activity	GO:0016491	oxidoreductase activity	GO:0016701	oxidoreductase activity, acting on single donors with incorporation of molecular oxygen	146	comp126741_c0,comp33931_c0,comp16883_c0,comp9129_c0,comp24886_c0,comp52520_c0,comp232085_c0,comp35752_c0,comp32678_c0,comp84148_c0,comp35228_c0,comp427388_c0,comp30974_c0,comp24626_c0,comp153818_c0,comp25239_c1,comp10091_c0,comp27321_c0,comp50894_c0,comp21287_c0,comp19354_c0,comp29954_c0,comp156785_c0,comp26250_c0,comp91112_c0,comp438010_c0,comp34513_c0,comp12339_c0,comp12130_c0,comp19735_c0,comp…
GO:0003674	Molecular Function	GO:0003824	catalytic activity	GO:0016491	oxidoreductase activity	GO:0016645	oxidoreductase activity, acting on the CH-NH group of donors	65	comp110544_c0,comp30557_c0,comp31438_c0,comp9488_c0,comp246438_c0,comp30780_c0,comp28268_c0,comp29831_c1,comp26696_c0,comp27800_c0,comp28900_c0,comp31217_c0,comp29941_c1,comp14962_c0,comp154156_c0,comp422862_c0,comp21103_c0,comp8961_c0,comp95897_c0,comp62550_c0,comp93788_c0,comp12042_c1,comp18317_c0,comp2662_c0,comp12802_c0,comp32694_c0,comp85867_c0,comp75555_c0,comp21025_c0,comp9962_c0,comp376_c…
GO:0003674	Molecular Function	GO:0003824	catalytic activity	GO:0016491	oxidoreductase activity	GO:0016638	oxidoreductase activity, acting on the CH-NH2 group of donors	73	comp29168_c0,comp38309_c0,comp22662_c0,comp279930_c0,comp7033_c0,comp25134_c0,comp30786_c0,comp15444_c0,comp1668_c0,comp178610_c0,comp16378_c0,comp34982_c0,comp26492_c0,comp357463_c0,comp29661_c0,comp32771_c0,comp14338_c0,comp30357_c2,comp31054_c0,comp404000_c0,comp244144_c0,comp30493_c0,comp16306_c0,comp38124_c0,comp34086_c0,comp14298_c1,comp34220_c0,comp402744_c0,comp34715_c0,comp30357_c1,comp4…
GO:0003674	Molecular Function	GO:0003824	catalytic activity	GO:0016491	oxidoreductase activity	GO:0016651	oxidoreductase activity, acting on NAD(P)H	203	comp301913_c0,comp438_c1,comp308842_c0,comp258411_c0,comp39813_c0,comp13319_c0,comp8907_c0,comp37668_c0,comp28346_c0,comp4755_c0,comp101731_c0,comp17090_c0,comp156789_c0,comp16144_c0,comp26113_c1,comp49883_c0,comp12008_c0,comp13017_c0,comp24739_c0,comp33924_c1,comp34293_c0,comp30302_c0,comp3587_c0,comp3443_c0,comp62788_c0,comp8234_c0,comp22892_c0,comp24381_c1,comp9513_c0,comp30507_c0,comp440070_c…
GO:0003674	Molecular Function	GO:0003824	catalytic activity	GO:0016491	oxidoreductase activity	GO:0016695	oxidoreductase activity, acting on hydrogen as donor	3	comp68280_c0,comp37029_c0,comp2662_c0
GO:0003674	Molecular Function	GO:0003824	catalytic activity	GO:0016491	oxidoreductase activity	GO:0016705	oxidoreductase activity, acting on paired donors, with incorporation or reduction of molecular oxygen	300	comp27847_c0,comp269204_c0,comp34818_c0,comp12344_c0,comp241798_c0,comp24759_c0,comp31124_c0,comp137130_c0,comp174477_c0,comp508914_c0,comp25451_c0,comp305566_c0,comp32993_c0,comp4894_c0,comp333753_c0,comp60729_c0,comp40141_c0,comp29173_c0,comp252082_c0,comp10737_c0,comp95287_c0,comp469924_c0,comp418354_c0,comp21882_c0,comp7888_c0,comp189229_c0,comp29696_c0,comp8735_c0,comp36134_c0,comp10706_c0,c…
GO:0003674	Molecular Function	GO:0003824	catalytic activity	GO:0016491	oxidoreductase activity	GO:0015002	heme-copper terminal oxidase activity	81	comp36556_c0,comp48047_c0,comp19332_c0,comp32203_c0,comp26098_c0,comp30045_c0,comp27397_c0,comp22068_c0,comp94600_c0,comp19547_c0,comp152967_c0,comp32051_c0,comp152797_c0,comp23669_c0,comp75723_c0,comp21595_c0,comp212682_c0,comp8002_c0,comp107960_c0,comp21284_c0,comp34246_c1,comp248003_c0,comp155734_c0,comp351292_c0,comp35103_c0,comp40125_c0,comp70020_c0,comp327754_c0,comp86662_c0,comp152611_c0,c…
GO:0003674	Molecular Function	GO:0003824	catalytic activity	GO:0016491	oxidoreductase activity	GO:0016903	oxidoreductase activity, acting on the aldehyde or oxo group of donors	165	comp12882_c0,comp75555_c0,comp25524_c0,comp35764_c0,comp33515_c0,comp35901_c0,comp34422_c0,comp17138_c0,comp25287_c0,comp56024_c0,comp106777_c0,comp755_c0,comp24489_c0,comp75076_c0,comp12747_c0,comp26835_c0,comp1170_c0,comp432750_c0,comp648043_c0,comp21628_c0,comp10413_c1,comp33273_c1,comp30064_c0,comp30198_c0,comp262765_c0,comp29429_c0,comp25715_c0,comp129158_c0,comp424333_c0,comp27863_c0,comp27…
GO:0003674	Molecular Function	GO:0003824	catalytic activity	GO:0016491	oxidoreductase activity	GO:0016627	oxidoreductase activity, acting on the CH-CH group of donors	240	comp27204_c0,comp33815_c0,comp31598_c0,comp29941_c1,comp272541_c0,comp22882_c0,comp11297_c0,comp44336_c0,comp12144_c0,comp9918_c0,comp21216_c0,comp34886_c0,comp2910_c0,comp28832_c0,comp29951_c0,comp23829_c0,comp14338_c0,comp34633_c0,comp12630_c0,comp37604_c0,comp90606_c0,comp50978_c0,comp34207_c1,comp41372_c0,comp32804_c0,comp15598_c0,comp8123_c0,comp30064_c0,comp60581_c0,comp12253_c1,comp99272_c…
GO:0003674	Molecular Function	GO:0003824	catalytic activity	GO:0016491	oxidoreductase activity	GO:0016229	steroid dehydrogenase activity	105	comp53550_c0,comp108697_c0,comp16016_c1,comp16168_c0,comp89776_c0,comp35679_c0,comp16925_c0,comp32130_c0,comp36064_c0,comp337749_c0,comp35191_c0,comp27803_c0,comp18798_c0,comp26192_c0,comp177134_c0,comp32114_c0,comp33421_c0,comp49900_c0,comp30961_c0,comp95005_c0,comp27830_c0,comp7579_c0,comp8904_c0,comp30767_c0,comp117188_c0,comp32979_c0,comp14031_c0,comp33277_c0,comp14303_c0,comp14201_c0,comp295…
GO:0003674	Molecular Function	GO:0003824	catalytic activity	GO:0016491	oxidoreductase activity	GO:0016679	oxidoreductase activity, acting on diphenols and related substances as donors	93	comp31740_c0,comp15854_c0,comp36369_c0,comp11732_c0,comp318484_c0,comp11434_c0,comp28680_c0,comp23953_c0,comp1308_c0,comp309594_c0,comp12269_c0,comp118958_c0,comp21769_c0,comp36644_c0,comp179085_c0,comp180189_c0,comp28151_c0,comp30552_c1,comp35602_c0,comp4104_c0,comp33387_c0,comp345476_c0,comp18250_c0,comp103_c0,comp193532_c0,comp1403_c0,comp11434_c1,comp132279_c0,comp18009_c0,comp29958_c0,comp20…
GO:0003674	Molecular Function	GO:0003824	catalytic activity	GO:0016491	oxidoreductase activity	GO:0016675	oxidoreductase activity, acting on a heme group of donors	78	comp23669_c0,comp75723_c0,comp21595_c0,comp94600_c0,comp19547_c0,comp152797_c0,comp32051_c0,comp152967_c0,comp107960_c0,comp21284_c0,comp212682_c0,comp8002_c0,comp32203_c0,comp48047_c0,comp19332_c0,comp36556_c0,comp22068_c0,comp26098_c0,comp30045_c0,comp27397_c0,comp31478_c0,comp31207_c1,comp26189_c0,comp77111_c0,comp14661_c0,comp11247_c0,comp192145_c0,comp33749_c0,comp33758_c0,comp108870_c0,comp…
GO:0003674	Molecular Function	GO:0003824	catalytic activity	GO:0016491	oxidoreductase activity	GO:0016661	oxidoreductase activity, acting on other nitrogenous compounds as donors	18	comp266286_c0,comp157037_c0,comp39733_c0,comp53386_c0,comp79183_c0,comp41215_c0,comp50211_c0,comp50232_c0,comp250194_c0,comp214508_c0,comp112848_c0,comp28601_c0,comp53214_c0,comp26495_c0,comp645629_c0,comp15879_c0,comp30161_c0,comp244151_c0
GO:0003674	Molecular Function	GO:0003824	catalytic activity	GO:0016491	oxidoreductase activity	GO:0016667	oxidoreductase activity, acting on a sulfur group of donors	235	comp176674_c0,comp4286_c0,comp15940_c0,comp21099_c0,comp109064_c0,comp34485_c0,comp25660_c0,comp10080_c0,comp86371_c0,comp35402_c0,comp20325_c0,comp154105_c0,comp32773_c0,comp11613_c0,comp27370_c0,comp236178_c0,comp33710_c0,comp8866_c0,comp331795_c0,comp415134_c0,comp352906_c0,comp42000_c0,comp32811_c0,comp336332_c0,comp27211_c0,comp34498_c0,comp30507_c0,comp440070_c0,comp24381_c1,comp8234_c0,com…
GO:0003674	Molecular Function	GO:0003824	catalytic activity	GO:0016491	oxidoreductase activity	GO:0016721	oxidoreductase activity, acting on superoxide radicals as acceptor	18	comp175551_c0,comp25976_c0,comp432218_c0,comp30250_c0,comp36107_c0,comp22473_c0,comp44818_c0,comp30550_c0,comp12676_c0,comp22832_c0,comp27773_c0,comp73107_c0,comp24219_c0,comp243109_c0,comp36662_c0,comp47943_c0,comp16724_c0,comp27194_c0
GO:0003674	Molecular Function	GO:0003824	catalytic activity	GO:0016491	oxidoreductase activity	GO:0051213	dioxygenase activity	234	comp108224_c0,comp30853_c0,comp23947_c0,comp35659_c0,comp76972_c0,comp29109_c0,comp32336_c0,comp10090_c0,comp15003_c0,comp241157_c0,comp21110_c0,comp204212_c0,comp8067_c0,comp26250_c0,comp19735_c0,comp438010_c0,comp91112_c0,comp31672_c0,comp179367_c0,comp32674_c0,comp30832_c0,comp139009_c0,comp161553_c0,comp15685_c0,comp10754_c0,comp33904_c1,comp10246_c1,comp57728_c0,comp10017_c0,comp18279_c0,com…
GO:0003674	Molecular Function	GO:0003824	catalytic activity	GO:0016491	oxidoreductase activity	GO:0016684	oxidoreductase activity, acting on peroxide as acceptor	181	comp16613_c0,comp33646_c0,comp29697_c1,comp11590_c1,comp31371_c1,comp27418_c0,comp94860_c0,comp34858_c0,comp139881_c0,comp22336_c0,comp12007_c0,comp10680_c0,comp27847_c0,comp46930_c0,comp79361_c0,comp418091_c0,comp26819_c0,comp26164_c0,comp29579_c0,comp8735_c0,comp314996_c0,comp31186_c0,comp33681_c0,comp7888_c0,comp47871_c0,comp63363_c0,comp27360_c0,comp152282_c0,comp177298_c0,comp29503_c0,comp10…
GO:0003674	Molecular Function	GO:0003824	catalytic activity	GO:0016491	oxidoreductase activity	GO:0046992	oxidoreductase activity, acting on X-H and Y-H to form an X-Y bond	3	comp34072_c0,comp7387_c0,comp153986_c0
GO:0003674	Molecular Function	GO:0003824	catalytic activity	GO:0016491	oxidoreductase activity	GO:0016614	oxidoreductase activity, acting on CH-OH group of donors	500	comp261130_c0,comp11432_c0,comp253524_c0,comp33829_c0,comp269270_c0,comp4542_c0,comp28239_c0,comp24550_c0,comp8785_c1,comp61648_c0,comp29799_c0,comp308697_c0,comp25586_c0,comp28625_c0,comp8570_c0,comp747_c0,comp31722_c0,comp31435_c0,comp30315_c0,comp29355_c0,comp317964_c0,comp33277_c0,comp14031_c0,comp21428_c0,comp29208_c0,comp421801_c0,comp27012_c0,comp33007_c1,comp112848_c0,comp30767_c0,comp271…
GO:0003674	Molecular Function	GO:0003824	catalytic activity	GO:0016491	oxidoreductase activity	GO:0016730	oxidoreductase activity, acting on iron-sulfur proteins as donors	10	comp108922_c0,comp10149_c0,comp35084_c0,comp120712_c0,comp26207_c0,comp68280_c0,comp36411_c0,comp15611_c0,comp12630_c0,comp32411_c0
GO:0003674	Molecular Function	GO:0003824	catalytic activity	GO:0016491	oxidoreductase activity	GO:0016725	oxidoreductase activity, acting on CH or CH2 groups	16	comp14017_c1,comp33674_c0,comp16018_c0,comp34603_c0,comp14017_c0,comp70833_c0,comp12093_c0,comp17919_c0,comp33403_c0,comp15533_c0,comp588_c0,comp202767_c0,comp115829_c0,comp19069_c1,comp93070_c0,comp87455_c0
GO:0003674	Molecular Function	GO:0003824	catalytic activity	GO:0016829	lyase activity	GO:0016840	carbon-nitrogen lyase activity	50	comp20614_c1,comp350634_c0,comp28657_c0,comp33038_c0,comp30752_c0,comp14750_c0,comp20614_c0,comp31783_c1,comp30592_c0,comp11345_c0,comp21814_c0,comp34515_c0,comp32401_c0,comp14910_c0,comp14874_c0,comp30592_c2,comp13932_c0,comp17866_c0,comp451072_c0,comp30037_c1,comp9330_c0,comp15644_c0,comp27155_c0,comp46222_c0,comp19789_c0,comp17972_c0,comp37951_c0,comp161855_c0,comp31772_c0,comp35869_c0,comp120…
GO:0003674	Molecular Function	GO:0003824	catalytic activity	GO:0016829	lyase activity	GO:0016849	phosphorus-oxygen lyase activity	14	comp15939_c2,comp179487_c0,comp81143_c0,comp27666_c0,comp34235_c0,comp5404_c0,comp69499_c0,comp14140_c0,comp89957_c0,comp79012_c0,comp35343_c0,comp8677_c0,comp28889_c0,comp241095_c0
GO:0003674	Molecular Function	GO:0003824	catalytic activity	GO:0016829	lyase activity	GO:0016835	carbon-oxygen lyase activity	221	comp21185_c0,comp12593_c1,comp34783_c0,comp18512_c0,comp26497_c0,comp8307_c0,comp28711_c1,comp336627_c0,comp16567_c0,comp32345_c0,comp103153_c0,comp531683_c0,comp21710_c0,comp21747_c0,comp176630_c0,comp32040_c0,comp8222_c0,comp18697_c0,comp7944_c0,comp70722_c0,comp50229_c0,comp74254_c0,comp28005_c0,comp30943_c0,comp36074_c0,comp18321_c0,comp41556_c0,comp54955_c0,comp34687_c0,comp33136_c0,comp1461…
GO:0003674	Molecular Function	GO:0003824	catalytic activity	GO:0016829	lyase activity	GO:0016830	carbon-carbon lyase activity	240	comp26979_c0,comp125636_c0,comp24945_c0,comp55257_c0,comp26955_c0,comp291940_c0,comp24360_c0,comp29795_c0,comp157810_c0,comp86378_c0,comp33572_c0,comp9471_c0,comp33651_c0,comp201280_c0,comp299529_c0,comp33688_c0,comp161255_c0,comp53827_c0,comp22448_c0,comp254518_c0,comp11341_c0,comp34329_c0,comp5226_c0,comp12372_c0,comp299574_c0,comp222274_c0,comp33488_c0,comp331514_c0,comp27378_c0,comp44323_c0,c…
GO:0003674	Molecular Function	GO:0003824	catalytic activity	GO:0016829	lyase activity	GO:0016846	carbon-sulfur lyase activity	14	comp32867_c0,comp14611_c0,comp34982_c0,comp25222_c0,comp24119_c0,comp175982_c0,comp61963_c0,comp24119_c1,comp178681_c0,comp22057_c0,comp38124_c0,comp31617_c0,comp17700_c0,comp16575_c0
GO:0003674	Molecular Function	GO:0003824	catalytic activity	GO:0019239	deaminase activity	GO:0004000	adenosine deaminase activity	1	comp91019_c0
GO:0003674	Molecular Function	GO:0003824	catalytic activity	GO:0016740	transferase activity	GO:0016744	transferase activity, transferring aldehyde or ketonic groups	27	comp264041_c0,comp14997_c0,comp33978_c0,comp33108_c0,comp7955_c0,comp15342_c0,comp2182_c0,comp24992_c0,comp201438_c0,comp428668_c0,comp3340_c0,comp213473_c0,comp158470_c0,comp91192_c0,comp33515_c0,comp25034_c1,comp31112_c0,comp32743_c0,comp31726_c0,comp11698_c0,comp15342_c2,comp31771_c0,comp25004_c0,comp35901_c0,comp33747_c0,comp34860_c0,comp25995_c0
GO:0003674	Molecular Function	GO:0003824	catalytic activity	GO:0016740	transferase activity	GO:0016769	transferase activity, transferring nitrogenous groups	53	comp51543_c0,comp419911_c0,comp29284_c0,comp14927_c0,comp152589_c0,comp152501_c0,comp15290_c0,comp32241_c2,comp30607_c0,comp256777_c0,comp35943_c0,comp284748_c0,comp94539_c0,comp173835_c0,comp32241_c1,comp33012_c0,comp62526_c0,comp342192_c0,comp17196_c0,comp39327_c0,comp35705_c0,comp136908_c0,comp30456_c1,comp403072_c0,comp20423_c0,comp29999_c0,comp31042_c0,comp14914_c0,comp145289_c0,comp11384_c0…
GO:0003674	Molecular Function	GO:0003824	catalytic activity	GO:0016740	transferase activity	GO:0016772	transferase activity, transferring phosphorus-containing groups	3273	comp59031_c0,comp152118_c0,comp32129_c1,comp18549_c0,comp428442_c0,comp79507_c0,comp10207_c0,comp32328_c0,comp33376_c0,comp34070_c0,comp155023_c0,comp8272_c0,comp32805_c1,comp20069_c0,comp128933_c0,comp31456_c0,comp26400_c1,comp122525_c0,comp33758_c0,comp111805_c0,comp307830_c0,comp33462_c1,comp23681_c0,comp13741_c0,comp23046_c0,comp50803_c0,comp85920_c0,comp15839_c0,comp20667_c1,comp34140_c1,com…
_c0,com
p10309_c1,comp21341_c0,comp10718_c0,comp14010_c1,comp21483_c0,comp7981_c0,comp32098_c0,comp29532_c0,comp22220_c0,comp161567_c0,comp110260_c0,comp115221_c0,comp16966_c0,comp621968_c0,comp21413_c0,comp36998_c0,comp35265_c0,comp37744_c0,comp8234_c0,comp42358_c0,comp70102_c0,comp51853_c0,comp32726_c0,comp16867_c0,comp29770_c0,comp32894_c1,comp34259_c0,comp26486_c0,comp33696_c0,comp583486_c0,comp27946…
GO:0003674	Molecular Function	GO:0003824	catalytic activity	GO:0016740	transferase activity	GO:0016782	transferase activity, transferring sulfur-containing groups	39	comp300320_c0,comp241110_c0,comp36971_c0,comp26702_c1,comp209046_c0,comp19835_c0,comp24652_c0,comp12137_c0,comp33594_c0,comp28682_c0,comp79017_c0,comp8914_c0,comp32489_c0,comp257514_c0,comp8914_c1,comp2369_c0,comp14650_c0,comp35696_c0,comp67098_c0,comp25466_c0,comp31049_c0,comp15611_c0,comp150141_c0,comp28348_c0,comp43270_c0,comp130622_c0,comp29466_c0,comp243553_c0,comp28828_c0,comp32867_c0,comp3…
GO:0003674	Molecular Function	GO:0003824	catalytic activity	GO:0016740	transferase activity	GO:0016746	transferase activity, transferring acyl groups	437	comp94795_c0,comp30515_c0,comp14763_c0,comp14270_c1,comp33420_c1,comp23237_c0,comp31476_c0,comp302493_c0,comp101025_c0,comp245799_c0,comp25019_c0,comp21004_c0,comp430670_c0,comp37901_c0,comp21273_c0,comp21793_c0,comp24993_c0,comp39418_c0,comp300563_c0,comp270252_c0,comp26124_c0,comp216984_c0,comp220017_c0,comp16509_c0,comp21812_c0,comp68400_c0,comp27681_c0,comp82114_c0,comp2857_c0,comp309570_c0,c…
GO:0003674	Molecular Function	GO:0003824	catalytic activity	GO:0016740	transferase activity	GO:0016765	transferase activity, transferring alkyl or aryl (other than methyl) groups	126	comp28864_c0,comp36692_c0,comp33712_c1,comp23826_c1,comp128376_c0,comp506794_c0,comp23851_c0,comp43755_c0,comp21267_c0,comp36363_c0,comp84157_c0,comp12093_c0,comp12130_c1,comp24322_c0,comp14401_c0,comp43110_c0,comp12339_c0,comp13717_c0,comp116512_c0,comp242812_c0,comp7308_c0,comp55632_c0,comp31848_c0,comp61638_c0,comp15190_c0,comp209076_c0,comp152507_c0,comp109766_c0,comp44484_c0,comp35907_c0,com…
GO:0003674	Molecular Function	GO:0003824	catalytic activity	GO:0016740	transferase activity	GO:0016757	transferase activity, transferring glycosyl groups	634	comp33431_c0,comp34157_c0,comp34135_c0,comp31100_c0,comp108699_c0,comp79574_c0,comp31069_c0,comp139882_c0,comp35601_c0,comp22791_c0,comp41610_c0,comp21910_c0,comp27475_c0,comp32421_c0,comp25410_c0,comp16419_c0,comp9575_c0,comp13069_c0,comp72241_c0,comp175081_c0,comp33534_c0,comp23999_c0,comp30811_c0,comp155034_c0,comp17551_c0,comp35383_c0,comp25282_c0,comp33603_c0,comp79777_c0,comp34610_c0,comp33…
GO:0003674	Molecular Function	GO:0003824	catalytic activity	GO:0016740	transferase activity	GO:0016741	transferase activity, transferring one-carbon groups	547	comp245919_c0,comp7328_c0,comp46322_c0,comp21487_c0,comp27210_c0,comp30700_c0,comp52809_c0,comp115008_c0,comp70933_c0,comp42821_c0,comp33991_c0,comp13796_c0,comp30857_c0,comp9792_c0,comp29286_c0,comp7233_c0,comp13615_c0,comp38472_c0,comp39555_c0,comp48898_c0,comp66084_c0,comp146818_c0,comp8857_c0,comp575_c0,comp27676_c0,comp22606_c0,comp7719_c0,comp14511_c0,comp26645_c0,comp155734_c0,comp29533_c0…
GO:0008150	Biological Process	GO:0023052	signaling	GO:0044700	single organism signaling	GO:0035637	multicellular organismal signaling	53	comp244993_c0,comp6602_c0,comp34178_c0,comp33935_c0,comp50382_c0,comp160605_c0,comp36406_c0,comp26926_c0,comp16899_c0,comp11348_c0,comp706_c0,comp34223_c0,comp319655_c0,comp8789_c0,comp31532_c0,comp31129_c0,comp27409_c0,comp31845_c0,comp113953_c0,comp26641_c0,comp39312_c0,comp27225_c0,comp196419_c0,comp468921_c0,comp142862_c0,comp34638_c2,comp15458_c0,comp3789_c0,comp25889_c0,comp160548_c0,comp21…
GO:0008150	Biological Process	GO:0023052	signaling	GO:0044700	single organism signaling	GO:0023056	positive regulation of signaling	10	comp177713_c0,comp24361_c0,comp8520_c0,comp33758_c0,comp31544_c0,comp30035_c0,comp8429_c0,comp182408_c0,comp24890_c0,comp43196_c0
GO:0008150	Biological Process	GO:0023052	signaling	GO:0044700	single organism signaling	GO:0007165	signal transduction	1131	comp24484_c0,comp216145_c0,comp184798_c0,comp8937_c0,comp29288_c0,comp65729_c0,comp25756_c0,comp30015_c0,comp58091_c0,comp22301_c0,comp8967_c0,comp214142_c0,comp26160_c0,comp263174_c0,comp17147_c0,comp58660_c0,comp32847_c0,comp9358_c0,comp27220_c0,comp33940_c0,comp156753_c0,comp27645_c0,comp36406_c0,comp29535_c0,comp16081_c0,comp33112_c0,comp187081_c0,comp31825_c0,comp962448_c0,comp91934_c0,comp3…
GO:0008150	Biological Process	GO:0023052	signaling	GO:0044700	single organism signaling	GO:0023057	negative regulation of signaling	13	comp116229_c0,comp385595_c0,comp1009_c0,comp10244_c0,comp36245_c0,comp30194_c0,comp39519_c0,comp25658_c0,comp23708_c0,comp31544_c0,comp220915_c0,comp243019_c0,comp58660_c0
GO:0008150	Biological Process	GO:0023052	signaling	GO:0044700	single organism signaling	GO:0023051	regulation of signaling	184	comp8520_c0,comp21326_c0,comp42911_c0,comp23022_c0,comp27919_c1,comp24374_c0,comp28961_c0,comp1009_c0,comp21314_c1,comp1201_c0,comp15572_c0,comp28562_c0,comp87941_c0,comp25681_c0,comp24979_c1,comp88_c1,comp385595_c0,comp152718_c0,comp44178_c0,comp9088_c0,comp7672_c0,comp32375_c0,comp34416_c0,comp43196_c0,comp10300_c0,comp23866_c0,comp30925_c0,comp86482_c0,comp14001_c0,comp33758_c0,comp263174_c0,c…
GO:0008150	Biological Process	GO:0023052	signaling	GO:0044700	single organism signaling	GO:0007267	cell-cell signaling	54	comp32658_c0,comp102035_c0,comp32763_c0,comp109686_c0,comp21555_c0,comp32473_c0,comp17418_c0,comp284572_c0,comp175630_c0,comp30313_c1,comp39757_c0,comp29248_c0,comp219412_c0,comp36686_c0,comp160548_c0,comp15023_c0,comp11600_c0,comp34286_c0,comp309314_c0,comp57492_c0,comp106953_c0,comp126608_c0,comp100773_c0,comp69540_c0,comp314441_c0,comp39312_c0,comp26641_c0,comp31845_c0,comp113953_c0,comp27409_…
GO:0008150	Biological Process	GO:0000003	reproduction	GO:0019953	sexual reproduction	GO:0009566	fertilization	9	comp244331_c0,comp40951_c0,comp29918_c0,comp14730_c0,comp12093_c0,comp301050_c0,comp30765_c1,comp30765_c0,comp20671_c0
GO:0008150	Biological Process	GO:0000003	reproduction	GO:0019953	sexual reproduction	GO:0007276	gamete generation	37	comp14163_c0,comp14485_c1,comp10028_c0,comp10512_c0,comp29925_c0,comp34078_c0,comp31799_c0,comp50039_c0,comp19_c0,comp21388_c0,comp7996_c0,comp2758_c0,comp31206_c0,comp30895_c0,comp157225_c0,comp130803_c0,comp34258_c0,comp29672_c0,comp11282_c0,comp77999_c0,comp9266_c0,comp205387_c0,comp9505_c0,comp27412_c0,comp30749_c0,comp102536_c0,comp406493_c0,comp17088_c1,comp12008_c0,comp12649_c0,comp36771_c…
GO:0008150	Biological Process	GO:0000003	reproduction	GO:0022414	reproductive process	GO:0003006	developmental process involved in reproduction	188	comp21738_c0,comp14485_c1,comp11846_c0,comp14880_c0,comp46929_c0,comp124957_c0,comp12082_c0,comp287114_c0,comp30372_c0,comp34078_c0,comp22044_c0,comp309388_c0,comp23675_c0,comp115507_c0,comp31575_c0,comp14818_c0,comp201295_c0,comp28434_c1,comp33517_c0,comp9578_c0,comp10696_c0,comp128733_c0,comp29672_c0,comp469375_c0,comp34223_c0,comp27130_c0,comp82671_c0,comp26300_c0,comp34478_c0,comp34697_c0,com…
GO:0008150	Biological Process	GO:0000003	reproduction	GO:0022414	reproductive process	GO:0019098	reproductive behavior	14	comp9021_c0,comp37885_c0,comp412446_c0,comp217597_c0,comp123633_c0,comp15669_c0,comp33184_c0,comp20677_c0,comp188346_c0,comp27409_c0,comp194204_c0,comp406493_c0,comp7297_c0,comp29678_c0
GO:0008150	Biological Process	GO:0000003	reproduction	GO:0022414	reproductive process	GO:0048609	multicellular organismal reproductive process	52	comp157225_c0,comp30895_c0,comp31206_c0,comp2758_c0,comp7996_c0,comp15669_c0,comp29672_c0,comp34258_c0,comp130803_c0,comp29925_c0,comp10512_c0,comp14880_c0,comp10028_c0,comp14163_c0,comp14485_c1,comp21388_c0,comp42675_c0,comp17706_c0,comp123633_c0,comp9254_c0,comp19_c0,comp50039_c0,comp31799_c0,comp18796_c0,comp34078_c0,comp12008_c0,comp17088_c1,comp21098_c0,comp406493_c0,comp30749_c0,comp102536_…
GO:0008150	Biological Process	GO:0000003	reproduction	GO:0022414	reproductive process	GO:2000243	positive regulation of reproductive process	9	comp36262_c0,comp128733_c0,comp128613_c0,comp49565_c0,comp19754_c0,comp11395_c0,comp63129_c0,comp9109_c0,comp29043_c1
GO:0008150	Biological Process	GO:0000003	reproduction	GO:0022414	reproductive process	GO:0044703	multi-organism reproductive process	121	comp200746_c0,comp406493_c0,comp10515_c0,comp10752_c0,comp7256_c0,comp141881_c0,comp19018_c0,comp17141_c0,comp7346_c0,comp34320_c0,comp29626_c2,comp9021_c0,comp40951_c0,comp34591_c2,comp32490_c0,comp268490_c0,comp31084_c0,comp28149_c0,comp15290_c0,comp25233_c0,comp14730_c0,comp239022_c0,comp38627_c0,comp190248_c0,comp7369_c0,comp158413_c0,comp29678_c0,comp16399_c1,comp29626_c3,comp15417_c0,comp90…
GO:0008150	Biological Process	GO:0000003	reproduction	GO:0022414	reproductive process	GO:2000241	regulation of reproductive process	25	comp17826_c0,comp15347_c0,comp107871_c0,comp9109_c0,comp29043_c1,comp36262_c0,comp128613_c0,comp31575_c0,comp18796_c0,comp30372_c0,comp19754_c0,comp11395_c0,comp63129_c0,comp45402_c0,comp34386_c0,comp26298_c0,comp212313_c0,comp139729_c0,comp128733_c0,comp74214_c0,comp559_c1,comp28834_c0,comp49565_c0,comp36384_c0,comp21932_c2
GO:0008150	Biological Process	GO:0000003	reproduction	GO:0022414	reproductive process	GO:0044702	single organism reproductive process	54	comp130803_c0,comp29672_c0,comp34258_c0,comp2758_c0,comp7996_c0,comp157225_c0,comp31206_c0,comp30895_c0,comp30765_c0,comp31799_c0,comp50039_c0,comp18796_c0,comp34078_c0,comp17706_c0,comp42675_c0,comp21388_c0,comp19_c0,comp9254_c0,comp14880_c0,comp10512_c0,comp10028_c0,comp14485_c1,comp14163_c0,comp20671_c0,comp29925_c0,comp301050_c0,comp8478_c0,comp17696_c0,comp241524_c0,comp82219_c0,comp36771_c0…
GO:0008150	Biological Process	GO:0000003	reproduction	GO:0022414	reproductive process	GO:2000242	negative regulation of reproductive process	6	comp30372_c0,comp28834_c0,comp31575_c0,comp139729_c0,comp45402_c0,comp34386_c0
GO:0008150	Biological Process	GO:0000003	reproduction	GO:0032504	multicellular organism reproduction	GO:0048609	multicellular organismal reproductive process	52	comp157225_c0,comp30895_c0,comp31206_c0,comp2758_c0,comp7996_c0,comp15669_c0,comp29672_c0,comp34258_c0,comp130803_c0,comp29925_c0,comp10512_c0,comp14880_c0,comp10028_c0,comp14163_c0,comp14485_c1,comp21388_c0,comp42675_c0,comp17706_c0,comp123633_c0,comp9254_c0,comp19_c0,comp50039_c0,comp31799_c0,comp18796_c0,comp34078_c0,comp12008_c0,comp17088_c1,comp21098_c0,comp406493_c0,comp30749_c0,comp102536_…
GO:0008150	Biological Process	GO:0000003	reproduction	GO:0032504	multicellular organism reproduction	GO:0022412	cellular process involved in reproduction in multicellular organism	18	comp77999_c0,comp11282_c0,comp14485_c1,comp10028_c0,comp19_c0,comp205387_c0,comp9266_c0,comp34078_c0,comp12008_c0,comp17088_c1,comp406493_c0,comp30749_c0,comp102536_c0,comp29672_c0,comp40951_c0,comp36771_c0,comp130803_c0,comp12649_c0
GO:0008150	Biological Process	GO:0000003	reproduction	GO:0048610	cellular process involved in reproduction	GO:0007126	meiosis	41	comp25468_c0,comp33378_c0,comp39492_c0,comp27412_c0,comp34228_c0,comp31032_c1,comp15088_c0,comp55227_c0,comp9505_c0,comp32389_c0,comp17502_c0,comp1833_c0,comp3482_c0,comp243019_c0,comp68765_c0,comp247540_c0,comp1688_c0,comp80227_c0,comp8478_c0,comp32111_c0,comp161992_c0,comp17088_c1,comp64457_c0,comp84157_c0,comp75338_c0,comp36360_c0,comp74512_c0,comp204763_c0,comp243125_c0,comp342986_c0,comp9680…
GO:0008150	Biological Process	GO:0000003	reproduction	GO:0048610	cellular process involved in reproduction	GO:0051321	meiotic cell cycle	49	comp80227_c0,comp1688_c0,comp68765_c0,comp188147_c0,comp247540_c0,comp161992_c0,comp8478_c0,comp32111_c0,comp17088_c1,comp84157_c0,comp4414_c0,comp75338_c0,comp64457_c0,comp36360_c0,comp27412_c0,comp25468_c0,comp39492_c0,comp33378_c0,comp32389_c0,comp15088_c0,comp31032_c1,comp34228_c0,comp55227_c0,comp9505_c0,comp3482_c0,comp1833_c0,comp17502_c0,comp240759_c0,comp243019_c0,comp34478_c0,comp34258_…
GO:0008150	Biological Process	GO:0000003	reproduction	GO:0048610	cellular process involved in reproduction	GO:0009860	pollen tube growth	1	comp74214_c0
GO:0008150	Biological Process	GO:0000003	reproduction	GO:0048610	cellular process involved in reproduction	GO:0019068	virion assembly	51	comp25620_c0,comp12039_c0,comp12515_c0,comp5131_c0,comp31708_c1,comp14345_c0,comp24707_c0,comp63066_c0,comp124857_c0,comp31759_c0,comp65729_c0,comp14020_c0,comp26193_c1,comp23640_c0,comp34720_c1,comp33372_c0,comp7662_c0,comp63603_c0,comp141603_c0,comp18102_c0,comp110618_c0,comp17220_c0,comp23515_c0,comp34864_c0,comp14683_c0,comp8771_c0,comp9266_c0,comp17804_c0,comp118809_c0,comp29794_c0,comp221_c…
GO:0008150	Biological Process	GO:0000003	reproduction	GO:0048610	cellular process involved in reproduction	GO:0048359	mucilage metabolic process involved in seed coat development	4	comp124957_c0,comp245934_c0,comp7165_c0,comp32182_c0
GO:0008150	Biological Process	GO:0000003	reproduction	GO:0048610	cellular process involved in reproduction	GO:0009875	pollen-pistil interaction	78	comp264674_c0,comp259128_c0,comp29626_c0,comp303146_c0,comp16652_c0,comp34061_c0,comp200893_c0,comp24026_c0,comp309493_c0,comp125100_c0,comp34702_c0,comp16412_c0,comp14033_c0,comp33670_c0,comp267320_c0,comp14_c0,comp25803_c0,comp15010_c0,comp89934_c0,comp106868_c0,comp11921_c0,comp143738_c0,comp10696_c0,comp21195_c0,comp268041_c0,comp34230_c0,comp219002_c0,comp33542_c2,comp26902_c0,comp31747_c0,c…
GO:0008150	Biological Process	GO:0000003	reproduction	GO:0048610	cellular process involved in reproduction	GO:0070192	chromosome organization involved in meiosis	24	comp27412_c0,comp39492_c0,comp74512_c0,comp33378_c0,comp32389_c0,comp31032_c1,comp34228_c0,comp9505_c0,comp55227_c0,comp342986_c0,comp1688_c0,comp34258_c0,comp68765_c0,comp15177_c0,comp247540_c0,comp161992_c0,comp144767_c0,comp8478_c0,comp13854_c0,comp20542_c0,comp84157_c0,comp75338_c0,comp64457_c0,comp2758_c0
GO:0008150	Biological Process	GO:0000003	reproduction	GO:0048610	cellular process involved in reproduction	GO:0033206	meiotic cytokinesis	1	comp117113_c0
GO:0008150	Biological Process	GO:0000003	reproduction	GO:0048610	cellular process involved in reproduction	GO:0007127	meiosis I	32	comp2758_c0,comp403167_c0,comp30068_c0,comp20542_c0,comp13854_c0,comp335205_c0,comp144767_c0,comp15177_c0,comp34258_c0,comp342986_c0,comp74512_c0,comp204763_c0,comp36360_c0,comp75338_c0,comp64457_c0,comp84157_c0,comp8478_c0,comp161992_c0,comp247540_c0,comp68765_c0,comp1688_c0,comp243019_c0,comp3482_c0,comp55227_c0,comp9505_c0,comp31032_c1,comp34228_c0,comp32389_c0,comp33378_c0,comp39492_c0,comp25…
GO:0008150	Biological Process	GO:0000003	reproduction	GO:0048610	cellular process involved in reproduction	GO:0019069	viral capsid assembly	1	comp30965_c0
GO:0008150	Biological Process	GO:0000003	reproduction	GO:0048610	cellular process involved in reproduction	GO:0035036	sperm-egg recognition	2	comp29918_c0,comp12093_c0
GO:0008150	Biological Process	GO:0000003	reproduction	GO:0048610	cellular process involved in reproduction	GO:0045132	meiotic chromosome segregation	1	comp342986_c0
GO:0008150	Biological Process	GO:0000003	reproduction	GO:0048610	cellular process involved in reproduction	GO:0022412	cellular process involved in reproduction in multicellular organism	18	comp77999_c0,comp11282_c0,comp14485_c1,comp10028_c0,comp19_c0,comp205387_c0,comp9266_c0,comp34078_c0,comp12008_c0,comp17088_c1,comp406493_c0,comp30749_c0,comp102536_c0,comp29672_c0,comp40951_c0,comp36771_c0,comp130803_c0,comp12649_c0
GO:0008150	Biological Process	GO:0000003	reproduction	GO:0048610	cellular process involved in reproduction	GO:0019072	viral genome packaging	8	comp30779_c0,comp221_c0,comp14683_c0,comp65729_c0,comp31759_c0,comp124857_c0,comp25620_c0,comp12515_c0
GO:0008150	Biological Process	GO:0032501	multicellular organismal process	GO:0044706	multi-multicellular organism process	GO:0009856	pollination	103	comp16412_c0,comp14033_c0,comp34702_c0,comp125100_c0,comp309493_c0,comp200893_c0,comp24026_c0,comp34061_c0,comp16652_c0,comp43534_c0,comp471227_c0,comp13715_c0,comp303146_c0,comp29626_c0,comp7165_c0,comp259128_c0,comp264674_c0,comp74214_c0,comp30765_c1,comp89934_c0,comp15010_c0,comp25803_c0,comp267320_c0,comp14_c0,comp91131_c0,comp33670_c0,comp22028_c0,comp26902_c0,comp33542_c2,comp219002_c0,comp…
GO:0008150	Biological Process	GO:0032501	multicellular organismal process	GO:0044706	multi-multicellular organism process	GO:0033057	multicellular organismal reproductive behavior	8	comp37885_c0,comp217597_c0,comp412446_c0,comp123633_c0,comp15669_c0,comp33184_c0,comp406493_c0,comp194204_c0
GO:0008150	Biological Process	GO:0032501	multicellular organismal process	GO:0044707	single-multicellular organism process	GO:0035637	multicellular organismal signaling	53	comp244993_c0,comp6602_c0,comp34178_c0,comp33935_c0,comp50382_c0,comp160605_c0,comp36406_c0,comp26926_c0,comp16899_c0,comp11348_c0,comp706_c0,comp34223_c0,comp319655_c0,comp8789_c0,comp31532_c0,comp31129_c0,comp27409_c0,comp31845_c0,comp113953_c0,comp26641_c0,comp39312_c0,comp27225_c0,comp196419_c0,comp468921_c0,comp142862_c0,comp34638_c2,comp15458_c0,comp3789_c0,comp25889_c0,comp160548_c0,comp21…
GO:0008150	Biological Process	GO:0032501	multicellular organismal process	GO:0044707	single-multicellular organism process	GO:0010073	meristem maintenance	22	comp21271_c0,comp31186_c0,comp31747_c0,comp13591_c1,comp17956_c0,comp211027_c0,comp33920_c0,comp22812_c0,comp15347_c0,comp14284_c0,comp14877_c0,comp29811_c1,comp21526_c0,comp43776_c0,comp14818_c0,comp34324_c1,comp43108_c0,comp29168_c0,comp23533_c0,comp26298_c0,comp38270_c0,comp20221_c0
GO:0008150	Biological Process	GO:0032501	multicellular organismal process	GO:0044707	single-multicellular organism process	GO:0010022	meristem determinacy	2	comp29168_c0,comp26298_c0
GO:0008150	Biological Process	GO:0032501	multicellular organismal process	GO:0044707	single-multicellular organism process	GO:0001816	cytokine production	2	comp24890_c0,comp31544_c0
GO:0008150	Biological Process	GO:0032501	multicellular organismal process	GO:0044707	single-multicellular organism process	GO:0035265	organ growth	2	comp9450_c0,comp14818_c0
GO:0008150	Biological Process	GO:0032501	multicellular organismal process	GO:0044707	single-multicellular organism process	GO:0007389	pattern specification process	33	comp15976_c0,comp82371_c0,comp31186_c0,comp118975_c0,comp15347_c0,comp34469_c1,comp33920_c0,comp82671_c0,comp243019_c0,comp27130_c0,comp27850_c0,comp559_c1,comp17602_c0,comp29811_c1,comp249758_c0,comp12513_c0,comp20522_c0,comp70695_c0,comp29168_c0,comp510889_c0,comp9254_c0,comp24143_c0,comp8598_c0,comp47052_c0,comp21738_c0,comp469375_c0,comp20791_c0,comp38135_c0,comp14349_c0,comp14284_c0,comp1171…
GO:0008150	Biological Process	GO:0032501	multicellular organismal process	GO:0044707	single-multicellular organism process	GO:0003008	system process	95	comp32658_c0,comp31608_c0,comp21570_c0,comp132033_c0,comp109686_c0,comp5722_c0,comp32473_c0,comp175630_c0,comp70695_c0,comp219412_c0,comp160548_c0,comp11600_c0,comp35258_c0,comp34286_c0,comp21496_c0,comp421928_c0,comp32265_c0,comp126608_c0,comp69540_c0,comp416624_c0,comp23501_c0,comp113953_c0,comp28074_c0,comp28055_c0,comp31129_c0,comp31532_c0,comp24197_c0,comp25889_c0,comp30995_c0,comp303438_c0,…
GO:0008150	Biological Process	GO:0032501	multicellular organismal process	GO:0044707	single-multicellular organism process	GO:0043480	pigment accumulation in tissues	5	comp26150_c0,comp20221_c0,comp36262_c0,comp34252_c0,comp9948_c0
GO:0008150	Biological Process	GO:0032501	multicellular organismal process	GO:0044707	single-multicellular organism process	GO:0009606	tropism	25	comp79646_c0,comp18604_c0,comp17998_c0,comp26150_c0,comp12173_c0,comp60594_c0,comp33035_c0,comp34252_c0,comp17088_c1,comp22602_c0,comp393601_c0,comp29019_c0,comp36183_c0,comp72364_c0,comp177019_c0,comp18286_c0,comp31143_c0,comp33955_c0,comp305249_c0,comp118975_c0,comp246324_c0,comp1839_c0,comp30803_c0,comp9254_c0,comp251685_c0
GO:0008150	Biological Process	GO:0032501	multicellular organismal process	GO:0044707	single-multicellular organism process	GO:0051241	negative regulation of multicellular organismal process	17	comp31575_c0,comp30372_c0,comp107871_c0,comp24890_c0,comp17826_c0,comp27130_c0,comp9450_c0,comp28834_c0,comp212313_c0,comp139729_c0,comp469375_c0,comp21932_c2,comp176250_c0,comp33517_c0,comp45402_c0,comp34386_c0,comp31544_c0
GO:0008150	Biological Process	GO:0032501	multicellular organismal process	GO:0044707	single-multicellular organism process	GO:0019827	stem cell maintenance	5	comp31747_c0,comp22812_c0,comp21271_c0,comp14284_c0,comp211027_c0
GO:0008150	Biological Process	GO:0032501	multicellular organismal process	GO:0044707	single-multicellular organism process	GO:0009791	post-embryonic development	178	comp37285_c0,comp33520_c0,comp16551_c0,comp15347_c0,comp32816_c0,comp34469_c1,comp107871_c0,comp44887_c0,comp243019_c0,comp12620_c0,comp190928_c0,comp32182_c0,comp125015_c0,comp52640_c0,comp13369_c0,comp55007_c0,comp43108_c0,comp17456_c0,comp32130_c0,comp9254_c0,comp24143_c0,comp208119_c0,comp18796_c0,comp31509_c0,comp9109_c0,comp21119_c0,comp211027_c0,comp66590_c0,comp694_c0,comp212313_c0,comp21…
GO:0008150	Biological Process	GO:0032501	multicellular organismal process	GO:0044707	single-multicellular organism process	GO:0030534	adult behavior	2	comp27649_c1,comp39117_c0
GO:0008150	Biological Process	GO:0032501	multicellular organismal process	GO:0044707	single-multicellular organism process	GO:0022404	molting cycle process	2	comp183793_c0,comp15015_c0
GO:0008150	Biological Process	GO:0032501	multicellular organismal process	GO:0044707	single-multicellular organism process	GO:0042303	molting cycle	2	comp15015_c0,comp183793_c0
GO:0008150	Biological Process	GO:0032501	multicellular organismal process	GO:0044707	single-multicellular organism process	GO:0009845	seed germination	3	comp18796_c0,comp12620_c0,comp176250_c0
GO:0008150	Biological Process	GO:0032501	multicellular organismal process	GO:0044707	single-multicellular organism process	GO:0048771	tissue remodeling	2	comp8019_c0,comp19581_c0
GO:0008150	Biological Process	GO:0032501	multicellular organismal process	GO:0044707	single-multicellular organism process	GO:0050817	coagulation	75	comp4709_c0,comp28746_c3,comp33372_c0,comp32939_c0,comp68765_c0,comp7772_c0,comp26820_c0,comp21547_c0,comp24890_c0,comp30243_c0,comp21076_c0,comp115176_c0,comp33394_c0,comp35750_c0,comp86526_c0,comp71522_c0,comp34228_c0,comp63357_c0,comp14816_c1,comp5809_c0,comp45510_c0,comp10137_c0,comp51514_c0,comp23371_c0,comp23035_c0,comp10461_c0,comp8791_c0,comp43186_c0,comp14211_c1,comp73892_c0,comp15105_c0…
GO:0008150	Biological Process	GO:0032501	multicellular organismal process	GO:0044707	single-multicellular organism process	GO:0050878	regulation of body fluid levels	75	comp8356_c0,comp32882_c0,comp125525_c0,comp149528_c0,comp202277_c0,comp33399_c0,comp29110_c0,comp29848_c0,comp33660_c0,comp24655_c0,comp38769_c0,comp19599_c0,comp8198_c0,comp78806_c0,comp248274_c0,comp31095_c0,comp8849_c0,comp243037_c0,comp21785_c0,comp23640_c0,comp23331_c0,comp116303_c0,comp30987_c0,comp109241_c0,comp14587_c0,comp31475_c0,comp25603_c0,comp21970_c0,comp41142_c0,comp22158_c0,comp3…
GO:0008150	Biological Process	GO:0032501	multicellular organismal process	GO:0044707	single-multicellular organism process	GO:0009561	megagametogenesis	12	comp22449_c0,comp15714_c0,comp120337_c0,comp117113_c0,comp27724_c0,comp22456_c0,comp10028_c0,comp23438_c0,comp369717_c0,comp17088_c1,comp314564_c0,comp32293_c0
GO:0008150	Biological Process	GO:0032501	multicellular organismal process	GO:0044707	single-multicellular organism process	GO:0007275	multicellular organismal development	416	comp13574_c0,comp38135_c0,comp14904_c0,comp1167_c0,comp28834_c0,comp243131_c0,comp9946_c0,comp33561_c0,comp26235_c0,comp11712_c0,comp224190_c0,comp32765_c0,comp64683_c0,comp28934_c0,comp176250_c0,comp21900_c0,comp19683_c0,comp16341_c0,comp28907_c0,comp21768_c0,comp36262_c0,comp17956_c0,comp24727_c1,comp6437_c0,comp2223_c0,comp34546_c0,comp19754_c0,comp24698_c0,comp19710_c0,comp15383_c0,comp22812_…
GO:0008150	Biological Process	GO:0032501	multicellular organismal process	GO:0044707	single-multicellular organism process	GO:0008037	cell recognition	78	comp15010_c0,comp25803_c0,comp89934_c0,comp33670_c0,comp14_c0,comp267320_c0,comp34061_c0,comp16652_c0,comp200893_c0,comp24026_c0,comp309493_c0,comp34702_c0,comp125100_c0,comp14033_c0,comp16412_c0,comp264674_c0,comp259128_c0,comp29626_c0,comp303146_c0,comp140393_c0,comp424230_c0,comp31747_c0,comp311399_c0,comp31818_c0,comp8662_c0,comp34194_c0,comp34152_c0,comp219002_c0,comp33542_c2,comp26902_c0,co…
GO:0008150	Biological Process	GO:0032501	multicellular organismal process	GO:0044707	single-multicellular organism process	GO:0051240	positive regulation of multicellular organismal process	11	comp128613_c0,comp36262_c0,comp128733_c0,comp19754_c0,comp49565_c0,comp18796_c0,comp9109_c0,comp11395_c0,comp63129_c0,comp14818_c0,comp29043_c1
GO:0008150	Biological Process	GO:0032501	multicellular organismal process	GO:0044707	single-multicellular organism process	GO:0010162	seed dormancy process	1	comp21098_c0
GO:0008150	Biological Process	GO:0032501	multicellular organismal process	GO:0032504	multicellular organism reproduction	GO:0048609	multicellular organismal reproductive process	52	comp157225_c0,comp30895_c0,comp31206_c0,comp2758_c0,comp7996_c0,comp15669_c0,comp29672_c0,comp34258_c0,comp130803_c0,comp29925_c0,comp10512_c0,comp14880_c0,comp10028_c0,comp14163_c0,comp14485_c1,comp21388_c0,comp42675_c0,comp17706_c0,comp123633_c0,comp9254_c0,comp19_c0,comp50039_c0,comp31799_c0,comp18796_c0,comp34078_c0,comp12008_c0,comp17088_c1,comp21098_c0,comp406493_c0,comp30749_c0,comp102536_…
GO:0008150	Biological Process	GO:0032501	multicellular organismal process	GO:0032504	multicellular organism reproduction	GO:0022412	cellular process involved in reproduction in multicellular organism	18	comp77999_c0,comp11282_c0,comp14485_c1,comp10028_c0,comp19_c0,comp205387_c0,comp9266_c0,comp34078_c0,comp12008_c0,comp17088_c1,comp406493_c0,comp30749_c0,comp102536_c0,comp29672_c0,comp40951_c0,comp36771_c0,comp130803_c0,comp12649_c0
GO:0008150	Biological Process	GO:0048511	rhythmic process	GO:0007622	rhythmic behavior	GO:0048512	circadian behavior	2	comp40145_c0,comp15905_c0
GO:0008150	Biological Process	GO:0048511	rhythmic process	GO:0007623	circadian rhythm	GO:0048512	circadian behavior	2	comp40145_c0,comp15905_c0
GO:0008150	Biological Process	GO:0048511	rhythmic process	GO:0007623	circadian rhythm	GO:0042752	regulation of circadian rhythm	1	comp10460_c1
GO:0008150	Biological Process	GO:0048518	positive regulation of biological process	GO:0051130	positive regulation of cellular component organization	GO:0031346	positive regulation of cell projection organization	1	comp24890_c0
GO:0008150	Biological Process	GO:0048518	positive regulation of biological process	GO:0051130	positive regulation of cellular component organization	GO:0043243	positive regulation of protein complex disassembly	13	comp17023_c0,comp316980_c0,comp205388_c0,comp596421_c0,comp6105_c0,comp292469_c0,comp21701_c0,comp21701_c1,comp16812_c0,comp37111_c0,comp23673_c0,comp22296_c0,comp22369_c0
GO:0008150	Biological Process	GO:0048518	positive regulation of biological process	GO:0051130	positive regulation of cellular component organization	GO:0031334	positive regulation of protein complex assembly	11	comp140174_c0,comp30775_c2,comp20933_c0,comp12488_c0,comp24890_c0,comp17412_c0,comp456141_c0,comp124434_c0,comp435554_c0,comp34315_c1,comp46130_c0
GO:0008150	Biological Process	GO:0048518	positive regulation of biological process	GO:0051130	positive regulation of cellular component organization	GO:0010638	positive regulation of organelle organization	11	comp30775_c2,comp140174_c0,comp20933_c0,comp17412_c0,comp24890_c0,comp12488_c0,comp46130_c0,comp34315_c1,comp124434_c0,comp456141_c0,comp435554_c0
GO:0008150	Biological Process	GO:0048518	positive regulation of biological process	GO:0009893	positive regulation of metabolic process	GO:0045834	positive regulation of lipid metabolic process	1	comp24890_c0
GO:0008150	Biological Process	GO:0048518	positive regulation of biological process	GO:0009893	positive regulation of metabolic process	GO:0009891	positive regulation of biosynthetic process	80	comp32908_c0,comp32474_c0,comp30779_c0,comp21701_c1,comp292469_c0,comp21701_c0,comp17484_c0,comp28586_c0,comp28199_c0,comp30280_c0,comp14480_c0,comp13162_c0,comp25821_c0,comp34997_c0,comp34426_c0,comp31544_c0,comp17706_c0,comp22070_c0,comp28032_c0,comp51989_c0,comp34499_c0,comp28548_c0,comp165928_c0,comp316980_c0,comp1688_c0,comp29313_c0,comp15405_c0,comp30692_c0,comp55562_c0,comp9659_c0,comp4289…
GO:0008150	Biological Process	GO:0048518	positive regulation of biological process	GO:0009893	positive regulation of metabolic process	GO:0051173	positive regulation of nitrogen compound metabolic process	65	comp17706_c0,comp22070_c0,comp28032_c0,comp51989_c0,comp34499_c0,comp28548_c0,comp32908_c0,comp32474_c0,comp30779_c0,comp17484_c0,comp28586_c0,comp28199_c0,comp14480_c0,comp30280_c0,comp13162_c0,comp34997_c0,comp25821_c0,comp31544_c0,comp34426_c0,comp37285_c0,comp158741_c0,comp26885_c0,comp566502_c0,comp434456_c0,comp34864_c0,comp1688_c0,comp29313_c0,comp15405_c0,comp30692_c0,comp55562_c0,comp356…
GO:0008150	Biological Process	GO:0048518	positive regulation of biological process	GO:0009893	positive regulation of metabolic process	GO:0031325	positive regulation of cellular metabolic process	211	comp27616_c0,comp75116_c0,comp32804_c0,comp8849_c0,comp27649_c1,comp17496_c0,comp21051_c1,comp18995_c1,comp78091_c0,comp24453_c1,comp175864_c0,comp47825_c0,comp30658_c0,comp23640_c0,comp26542_c0,comp127381_c0,comp37865_c0,comp29289_c0,comp50978_c0,comp38491_c0,comp7477_c0,comp31373_c0,comp49214_c0,comp86067_c0,comp216347_c0,comp1462_c0,comp31460_c0,comp116901_c0,comp403150_c0,comp305752_c0,comp40…
GO:0008150	Biological Process	GO:0048518	positive regulation of biological process	GO:0009893	positive regulation of metabolic process	GO:0009896	positive regulation of catabolic process	95	comp28627_c0,comp86067_c0,comp29056_c0,comp307492_c0,comp49214_c0,comp31373_c0,comp158625_c0,comp305752_c0,comp34508_c0,comp1462_c0,comp21993_c0,comp129670_c0,comp47825_c0,comp175864_c0,comp21051_c1,comp7326_c0,comp17496_c0,comp14487_c0,comp8849_c0,comp21093_c0,comp7477_c0,comp8264_c0,comp21785_c0,comp38491_c0,comp29289_c0,comp37865_c0,comp127381_c0,comp28489_c0,comp30658_c0,comp23640_c0,comp2624…
GO:0008150	Biological Process	GO:0048518	positive regulation of biological process	GO:0009893	positive regulation of metabolic process	GO:0010604	positive regulation of macromolecule metabolic process	110	comp37285_c0,comp158741_c0,comp5771_c0,comp161981_c0,comp26885_c0,comp15034_c0,comp566502_c0,comp39610_c0,comp24979_c0,comp34864_c0,comp19335_c0,comp316980_c0,comp1688_c0,comp29313_c0,comp83021_c0,comp55562_c0,comp15405_c0,comp30692_c0,comp42891_c0,comp9659_c0,comp26480_c0,comp35617_c0,comp15907_c0,comp23673_c0,comp11175_c0,comp177954_c0,comp30010_c0,comp97125_c0,comp20812_c0,comp23366_c0,comp220…
GO:0008150	Biological Process	GO:0048518	positive regulation of biological process	GO:0023056	positive regulation of signaling	GO:0009967	positive regulation of signal transduction	10	comp43196_c0,comp24890_c0,comp8429_c0,comp182408_c0,comp30035_c0,comp31544_c0,comp8520_c0,comp33758_c0,comp177713_c0,comp24361_c0
GO:0008150	Biological Process	GO:0048518	positive regulation of biological process	GO:0051094	positive regulation of developmental process	GO:0043938	positive regulation of sporulation	3	comp22536_c0,comp46480_c0,comp11235_c1
GO:0008150	Biological Process	GO:0048518	positive regulation of biological process	GO:0051094	positive regulation of developmental process	GO:0048582	positive regulation of post-embryonic development	10	comp29043_c1,comp9109_c0,comp11395_c0,comp63129_c0,comp19754_c0,comp49565_c0,comp18796_c0,comp128613_c0,comp36262_c0,comp128733_c0
GO:0008150	Biological Process	GO:0048518	positive regulation of biological process	GO:0051094	positive regulation of developmental process	GO:0045597	positive regulation of cell differentiation	3	comp46480_c0,comp11235_c1,comp22536_c0
GO:0008150	Biological Process	GO:0048518	positive regulation of biological process	GO:0002684	positive regulation of immune system process	GO:0002696	positive regulation of leukocyte activation	1	comp24890_c0
GO:0008150	Biological Process	GO:0048518	positive regulation of biological process	GO:0002684	positive regulation of immune system process	GO:0050778	positive regulation of immune response	4	comp29714_c0,comp39792_c0,comp23457_c0,comp31544_c0
GO:0008150	Biological Process	GO:0048518	positive regulation of biological process	GO:0031343	positive regulation of cell killing	GO:0051712	positive regulation of killing of cells of other organism	2	comp33135_c0,comp13849_c1
GO:0008150	Biological Process	GO:0048518	positive regulation of biological process	GO:0043902	positive regulation of multi-organism process	GO:0051712	positive regulation of killing of cells of other organism	2	comp33135_c0,comp13849_c1
GO:0008150	Biological Process	GO:0048518	positive regulation of biological process	GO:0051050	positive regulation of transport	GO:0032388	positive regulation of intracellular transport	4	comp32331_c0,comp41229_c0,comp11351_c0,comp27196_c0
GO:0008150	Biological Process	GO:0048518	positive regulation of biological process	GO:0051050	positive regulation of transport	GO:0043270	positive regulation of ion transport	1	comp35657_c0
GO:0008150	Biological Process	GO:0048518	positive regulation of biological process	GO:0051050	positive regulation of transport	GO:0051047	positive regulation of secretion	1	comp209335_c0
GO:0008150	Biological Process	GO:0048518	positive regulation of biological process	GO:0051050	positive regulation of transport	GO:0051222	positive regulation of protein transport	4	comp11351_c0,comp41229_c0,comp32331_c0,comp27196_c0
GO:0008150	Biological Process	GO:0048518	positive regulation of biological process	GO:0051240	positive regulation of multicellular organismal process	GO:0048582	positive regulation of post-embryonic development	10	comp29043_c1,comp9109_c0,comp11395_c0,comp63129_c0,comp19754_c0,comp49565_c0,comp18796_c0,comp128613_c0,comp36262_c0,comp128733_c0
GO:0008150	Biological Process	GO:0048518	positive regulation of biological process	GO:0048522	positive regulation of cellular process	GO:0010942	positive regulation of cell death	9	comp8363_c0,comp157579_c0,comp29045_c0,comp33135_c0,comp29186_c0,comp13849_c1,comp14260_c0,comp17684_c0,comp329294_c0
GO:0008150	Biological Process	GO:0048518	positive regulation of biological process	GO:0048522	positive regulation of cellular process	GO:0010647	positive regulation of cell communication	12	comp42250_c0,comp43196_c0,comp8429_c0,comp182408_c0,comp24890_c0,comp30035_c0,comp31544_c0,comp8520_c0,comp33758_c0,comp32207_c0,comp177713_c0,comp24361_c0
GO:0008150	Biological Process	GO:0048518	positive regulation of biological process	GO:0048522	positive regulation of cellular process	GO:0045597	positive regulation of cell differentiation	3	comp46480_c0,comp11235_c1,comp22536_c0
GO:0008150	Biological Process	GO:0048518	positive regulation of biological process	GO:0048522	positive regulation of cellular process	GO:0043243	positive regulation of protein complex disassembly	13	comp17023_c0,comp316980_c0,comp205388_c0,comp596421_c0,comp6105_c0,comp292469_c0,comp21701_c0,comp21701_c1,comp16812_c0,comp37111_c0,comp23673_c0,comp22296_c0,comp22369_c0
GO:0008150	Biological Process	GO:0048518	positive regulation of biological process	GO:0048522	positive regulation of cellular process	GO:0031346	positive regulation of cell projection organization	1	comp24890_c0
GO:0008150	Biological Process	GO:0048518	positive regulation of biological process	GO:0048522	positive regulation of cellular process	GO:0031325	positive regulation of cellular metabolic process	211	comp27616_c0,comp75116_c0,comp32804_c0,comp8849_c0,comp27649_c1,comp17496_c0,comp21051_c1,comp18995_c1,comp78091_c0,comp24453_c1,comp175864_c0,comp47825_c0,comp30658_c0,comp23640_c0,comp26542_c0,comp127381_c0,comp37865_c0,comp29289_c0,comp50978_c0,comp38491_c0,comp7477_c0,comp31373_c0,comp49214_c0,comp86067_c0,comp216347_c0,comp1462_c0,comp31460_c0,comp116901_c0,comp403150_c0,comp305752_c0,comp40…
GO:0008150	Biological Process	GO:0048518	positive regulation of biological process	GO:0048522	positive regulation of cellular process	GO:0090068	positive regulation of cell cycle process	1	comp31544_c0
GO:0008150	Biological Process	GO:0048518	positive regulation of biological process	GO:0048522	positive regulation of cellular process	GO:0050867	positive regulation of cell activation	1	comp24890_c0
GO:0008150	Biological Process	GO:0048518	positive regulation of biological process	GO:0048522	positive regulation of cellular process	GO:0010638	positive regulation of organelle organization	11	comp30775_c2,comp140174_c0,comp20933_c0,comp17412_c0,comp24890_c0,comp12488_c0,comp46130_c0,comp34315_c1,comp124434_c0,comp456141_c0,comp435554_c0
GO:0008150	Biological Process	GO:0048518	positive regulation of biological process	GO:0048584	positive regulation of response to stimulus	GO:0009967	positive regulation of signal transduction	10	comp43196_c0,comp24890_c0,comp8429_c0,comp182408_c0,comp30035_c0,comp31544_c0,comp8520_c0,comp33758_c0,comp177713_c0,comp24361_c0
GO:0008150	Biological Process	GO:0048518	positive regulation of biological process	GO:0048584	positive regulation of response to stimulus	GO:0050778	positive regulation of immune response	4	comp29714_c0,comp39792_c0,comp23457_c0,comp31544_c0
GO:0008150	Biological Process	GO:0048518	positive regulation of biological process	GO:0048584	positive regulation of response to stimulus	GO:0032103	positive regulation of response to external stimulus	2	comp32207_c0,comp42250_c0
GO:0008150	Biological Process	GO:0048518	positive regulation of biological process	GO:0048584	positive regulation of response to stimulus	GO:0031349	positive regulation of defense response	2	comp31544_c0,comp39792_c0
GO:0008150	Biological Process	GO:0040007	growth	GO:0048589	developmental growth	GO:0035266	meristem growth	18	comp14818_c0,comp34324_c1,comp43776_c0,comp38270_c0,comp20221_c0,comp26298_c0,comp43108_c0,comp23533_c0,comp14877_c0,comp14284_c0,comp21526_c0,comp29811_c1,comp559_c1,comp15347_c0,comp33920_c0,comp31186_c0,comp17956_c0,comp13591_c1
GO:0008150	Biological Process	GO:0040007	growth	GO:0048589	developmental growth	GO:0080186	developmental vegetative growth	1	comp14284_c0
GO:0008150	Biological Process	GO:0040007	growth	GO:0048589	developmental growth	GO:0060560	developmental growth involved in morphogenesis	56	comp31425_c0,comp23675_c0,comp11846_c0,comp2628_c0,comp124957_c0,comp40729_c0,comp234576_c0,comp61_c0,comp41587_c0,comp33955_c0,comp12082_c0,comp33561_c0,comp393601_c0,comp156753_c0,comp29870_c0,comp30143_c0,comp32242_c0,comp13966_c0,comp22602_c0,comp58390_c0,comp28602_c0,comp39449_c0,comp24417_c0,comp532_c0,comp343129_c0,comp24361_c0,comp95287_c0,comp20419_c1,comp246324_c0,comp91131_c0,comp25168…
GO:0008150	Biological Process	GO:0040007	growth	GO:0048589	developmental growth	GO:0048588	developmental cell growth	35	comp33561_c0,comp393601_c0,comp29870_c0,comp30143_c0,comp13966_c0,comp58390_c0,comp22602_c0,comp31425_c0,comp23675_c0,comp11846_c0,comp234576_c0,comp124957_c0,comp40729_c0,comp61_c0,comp33955_c0,comp41587_c0,comp13715_c0,comp471227_c0,comp7165_c0,comp74214_c0,comp17998_c0,comp18604_c0,comp20221_c0,comp246324_c0,comp343129_c0,comp251685_c0,comp91131_c0,comp1839_c0,comp16872_c0,comp177019_c0,comp23…
GO:0008150	Biological Process	GO:0040007	growth	GO:0048589	developmental growth	GO:0048638	regulation of developmental growth	23	comp33092_c0,comp12082_c0,comp15347_c0,comp13574_c1,comp33920_c0,comp31186_c0,comp17956_c0,comp13591_c1,comp34324_c1,comp14818_c0,comp43776_c0,comp38270_c0,comp26298_c0,comp20221_c0,comp23533_c0,comp43108_c0,comp14877_c0,comp14284_c0,comp48704_c0,comp471227_c0,comp21526_c0,comp29811_c1,comp74214_c0
GO:0008150	Biological Process	GO:0040007	growth	GO:0016049	cell growth	GO:0048588	developmental cell growth	35	comp33561_c0,comp393601_c0,comp29870_c0,comp30143_c0,comp13966_c0,comp58390_c0,comp22602_c0,comp31425_c0,comp23675_c0,comp11846_c0,comp234576_c0,comp124957_c0,comp40729_c0,comp61_c0,comp33955_c0,comp41587_c0,comp13715_c0,comp471227_c0,comp7165_c0,comp74214_c0,comp17998_c0,comp18604_c0,comp20221_c0,comp246324_c0,comp343129_c0,comp251685_c0,comp91131_c0,comp1839_c0,comp16872_c0,comp177019_c0,comp23…
GO:0008150	Biological Process	GO:0040007	growth	GO:0016049	cell growth	GO:0009826	unidimensional cell growth	31	comp24361_c0,comp23675_c0,comp20419_c1,comp95287_c0,comp31425_c0,comp91131_c0,comp40729_c0,comp9948_c0,comp124957_c0,comp234576_c0,comp239022_c0,comp2628_c0,comp11846_c0,comp33092_c0,comp13574_c1,comp190248_c0,comp7369_c0,comp61_c0,comp41587_c0,comp158413_c0,comp12082_c0,comp13715_c0,comp48704_c0,comp471227_c0,comp74214_c0,comp7165_c0,comp33376_c0,comp30143_c0,comp24417_c0,comp20221_c0,comp58390_…
GO:0008150	Biological Process	GO:0040007	growth	GO:0016049	cell growth	GO:0001558	regulation of cell growth	6	comp13574_c1,comp74214_c0,comp12082_c0,comp471227_c0,comp48704_c0,comp33092_c0
GO:0008150	Biological Process	GO:0040007	growth	GO:0016049	cell growth	GO:0009825	multidimensional cell growth	1	comp136856_c0
GO:0008150	Biological Process	GO:0040007	growth	GO:0035265	organ growth	GO:0046620	regulation of organ growth	2	comp14818_c0,comp9450_c0
GO:0008150	Biological Process	GO:0040007	growth	GO:0040008	regulation of growth	GO:0001558	regulation of cell growth	6	comp13574_c1,comp74214_c0,comp12082_c0,comp471227_c0,comp48704_c0,comp33092_c0
GO:0008150	Biological Process	GO:0040007	growth	GO:0040008	regulation of growth	GO:0040009	regulation of growth rate	1	comp694_c0
GO:0008150	Biological Process	GO:0040007	growth	GO:0040008	regulation of growth	GO:0045927	positive regulation of growth	2	comp14818_c0,comp694_c0
GO:0008150	Biological Process	GO:0040007	growth	GO:0040008	regulation of growth	GO:0048638	regulation of developmental growth	23	comp33092_c0,comp12082_c0,comp15347_c0,comp13574_c1,comp33920_c0,comp31186_c0,comp17956_c0,comp13591_c1,comp34324_c1,comp14818_c0,comp43776_c0,comp38270_c0,comp26298_c0,comp20221_c0,comp23533_c0,comp43108_c0,comp14877_c0,comp14284_c0,comp48704_c0,comp471227_c0,comp21526_c0,comp29811_c1,comp74214_c0
GO:0008150	Biological Process	GO:0040007	growth	GO:0040008	regulation of growth	GO:0046620	regulation of organ growth	2	comp14818_c0,comp9450_c0
GO:0008150	Biological Process	GO:0040007	growth	GO:0040008	regulation of growth	GO:0045926	negative regulation of growth	1	comp9450_c0
GO:0008150	Biological Process	GO:0050896	response to stimulus	GO:0048585	negative regulation of response to stimulus	GO:0009968	negative regulation of signal transduction	12	comp39519_c0,comp23708_c0,comp31544_c0,comp220915_c0,comp243019_c0,comp58660_c0,comp116229_c0,comp385595_c0,comp1009_c0,comp36245_c0,comp10244_c0,comp30194_c0
GO:0008150	Biological Process	GO:0050896	response to stimulus	GO:0048585	negative regulation of response to stimulus	GO:0031348	negative regulation of defense response	1	comp24984_c1
GO:0008150	Biological Process	GO:0050896	response to stimulus	GO:0048585	negative regulation of response to stimulus	GO:0090288	negative regulation of cellular response to growth factor stimulus	1	comp31544_c0
GO:0008150	Biological Process	GO:0050896	response to stimulus	GO:0048585	negative regulation of response to stimulus	GO:0032102	negative regulation of response to external stimulus	2	comp39117_c0,comp27649_c1
GO:0008150	Biological Process	GO:0050896	response to stimulus	GO:0048584	positive regulation of response to stimulus	GO:0009967	positive regulation of signal transduction	10	comp43196_c0,comp24890_c0,comp8429_c0,comp182408_c0,comp30035_c0,comp31544_c0,comp8520_c0,comp33758_c0,comp177713_c0,comp24361_c0
GO:0008150	Biological Process	GO:0050896	response to stimulus	GO:0048584	positive regulation of response to stimulus	GO:0050778	positive regulation of immune response	4	comp29714_c0,comp39792_c0,comp23457_c0,comp31544_c0
GO:0008150	Biological Process	GO:0050896	response to stimulus	GO:0048584	positive regulation of response to stimulus	GO:0032103	positive regulation of response to external stimulus	2	comp32207_c0,comp42250_c0
GO:0008150	Biological Process	GO:0050896	response to stimulus	GO:0048584	positive regulation of response to stimulus	GO:0031349	positive regulation of defense response	2	comp31544_c0,comp39792_c0
GO:0008150	Biological Process	GO:0050896	response to stimulus	GO:0048583	regulation of response to stimulus	GO:2000030	regulation of response to red or far red light	2	comp27130_c0,comp33517_c0
GO:0008150	Biological Process	GO:0050896	response to stimulus	GO:0048583	regulation of response to stimulus	GO:0050776	regulation of immune response	8	comp31544_c0,comp165928_c0,comp112918_c0,comp23457_c0,comp24984_c1,comp26712_c0,comp39792_c0,comp29714_c0
GO:0008150	Biological Process	GO:0050896	response to stimulus	GO:0048583	regulation of response to stimulus	GO:0090287	regulation of cellular response to growth factor stimulus	1	comp31544_c0
GO:0008150	Biological Process	GO:0050896	response to stimulus	GO:0048583	regulation of response to stimulus	GO:0050795	regulation of behavior	2	comp90458_c0,comp15105_c0
GO:0008150	Biological Process	GO:0050896	response to stimulus	GO:0048583	regulation of response to stimulus	GO:0009966	regulation of signal transduction	145	comp88_c1,comp385595_c0,comp152718_c0,comp9088_c0,comp7672_c0,comp32375_c0,comp10300_c0,comp43196_c0,comp30925_c0,comp86482_c0,comp14001_c0,comp8520_c0,comp21326_c0,comp23022_c0,comp42911_c0,comp27919_c1,comp24374_c0,comp1009_c0,comp21314_c1,comp1201_c0,comp15572_c0,comp87941_c0,comp25681_c0,comp24979_c1,comp25419_c1,comp30194_c0,comp58091_c0,comp182408_c0,comp155738_c0,comp8937_c0,comp84435_c0,c…
GO:0008150	Biological Process	GO:0050896	response to stimulus	GO:0048583	regulation of response to stimulus	GO:2000028	regulation of photoperiodism, flowering	4	comp21932_c2,comp17826_c0,comp212313_c0,comp107871_c0
GO:0008150	Biological Process	GO:0050896	response to stimulus	GO:0048583	regulation of response to stimulus	GO:0080134	regulation of response to stress	19	comp24984_c1,comp26712_c0,comp139729_c0,comp31544_c0,comp112918_c0,comp45402_c0,comp23372_c0,comp9373_c0,comp25364_c0,comp32207_c0,comp39792_c0,comp14211_c1,comp8610_c0,comp165928_c0,comp10461_c0,comp16041_c0,comp24890_c0,comp42250_c0,comp30099_c0
GO:0008150	Biological Process	GO:0050896	response to stimulus	GO:0048583	regulation of response to stimulus	GO:0048584	positive regulation of response to stimulus	15	comp42250_c0,comp43196_c0,comp182408_c0,comp8429_c0,comp24890_c0,comp30035_c0,comp31544_c0,comp33758_c0,comp8520_c0,comp39792_c0,comp29714_c0,comp32207_c0,comp23457_c0,comp177713_c0,comp24361_c0
GO:0008150	Biological Process	GO:0050896	response to stimulus	GO:0048583	regulation of response to stimulus	GO:1901419	regulation of response to alcohol	2	comp45402_c0,comp139729_c0
GO:0008150	Biological Process	GO:0050896	response to stimulus	GO:0048583	regulation of response to stimulus	GO:0002831	regulation of response to biotic stimulus	3	comp16041_c0,comp9373_c0,comp24890_c0
GO:0008150	Biological Process	GO:0050896	response to stimulus	GO:0048583	regulation of response to stimulus	GO:0032101	regulation of response to external stimulus	8	comp14211_c1,comp90458_c0,comp32207_c0,comp15105_c0,comp39117_c0,comp42250_c0,comp10461_c0,comp27649_c1
GO:0008150	Biological Process	GO:0050896	response to stimulus	GO:0048583	regulation of response to stimulus	GO:0048585	negative regulation of response to stimulus	25	comp220915_c0,comp58660_c0,comp27130_c0,comp243019_c0,comp107871_c0,comp39117_c0,comp30099_c0,comp17826_c0,comp25364_c0,comp1009_c0,comp10244_c0,comp36245_c0,comp116229_c0,comp27649_c1,comp31544_c0,comp25658_c0,comp33517_c0,comp39519_c0,comp23708_c0,comp24984_c1,comp21932_c2,comp30194_c0,comp385595_c0,comp26712_c0,comp212313_c0
GO:0008150	Biological Process	GO:0050896	response to stimulus	GO:0009719	response to endogenous stimulus	GO:0071559	response to transforming growth factor beta stimulus	1	comp31544_c0
GO:0008150	Biological Process	GO:0050896	response to stimulus	GO:0009719	response to endogenous stimulus	GO:0010243	response to organonitrogen compound	20	comp37893_c0,comp29870_c0,comp16270_c2,comp26712_c0,comp4793_c0,comp23438_c0,comp112918_c0,comp369717_c0,comp48392_c0,comp11613_c0,comp258217_c0,comp30675_c0,comp110804_c0,comp10079_c0,comp33758_c0,comp30220_c0,comp66590_c0,comp60702_c0,comp11483_c0,comp35085_c0
GO:0008150	Biological Process	GO:0050896	response to stimulus	GO:0009719	response to endogenous stimulus	GO:0071774	response to fibroblast growth factor stimulus	1	comp31544_c0
GO:0008150	Biological Process	GO:0050896	response to stimulus	GO:0009719	response to endogenous stimulus	GO:0009725	response to hormone stimulus	200	comp159257_c0,comp9358_c0,comp17995_c0,comp36585_c0,comp118591_c0,comp55473_c0,comp8591_c0,comp246324_c0,comp31999_c0,comp212790_c0,comp24361_c0,comp19616_c0,comp110804_c0,comp25756_c0,comp32371_c0,comp31868_c2,comp29784_c0,comp60594_c0,comp20561_c0,comp216145_c0,comp1762_c0,comp25109_c0,comp48704_c0,comp15896_c0,comp35948_c0,comp16270_c2,comp124815_c0,comp209961_c0,comp27944_c0,comp37820_c0,comp…
GO:0008150	Biological Process	GO:0050896	response to stimulus	GO:0009719	response to endogenous stimulus	GO:0071495	cellular response to endogenous stimulus	121	comp1839_c0,comp30577_c0,comp132846_c0,comp82660_c0,comp24006_c1,comp1916_c0,comp53832_c0,comp8143_c0,comp19804_c0,comp162052_c0,comp9369_c0,comp33309_c0,comp34469_c1,comp36201_c0,comp39610_c0,comp9478_c0,comp243019_c0,comp32309_c1,comp177019_c0,comp60702_c0,comp15026_c0,comp19810_c1,comp434400_c0,comp26712_c0,comp23826_c1,comp42891_c0,comp9478_c1,comp33567_c0,comp33103_c0,comp48392_c0,comp32130_…
GO:0008150	Biological Process	GO:0050896	response to stimulus	GO:0051606	detection of stimulus	GO:0009581	detection of external stimulus	10	comp32847_c0,comp38084_c0,comp24876_c0,comp23686_c0,comp32850_c0,comp244011_c0,comp36384_c0,comp32563_c0,comp24876_c1,comp16443_c1
GO:0008150	Biological Process	GO:0050896	response to stimulus	GO:0051606	detection of stimulus	GO:0009582	detection of abiotic stimulus	10	comp24876_c0,comp23686_c0,comp32847_c0,comp38084_c0,comp16443_c1,comp24876_c1,comp244011_c0,comp32850_c0,comp36384_c0,comp32563_c0
GO:0008150	Biological Process	GO:0050896	response to stimulus	GO:0051716	cellular response to stimulus	GO:0033554	cellular response to stress	575	comp31148_c0,comp28964_c0,comp155167_c0,comp60812_c0,comp15482_c0,comp14036_c0,comp32688_c0,comp29414_c2,comp34507_c0,comp143210_c0,comp34417_c0,comp3710_c0,comp32924_c1,comp7468_c1,comp102371_c0,comp35418_c0,comp34184_c0,comp28825_c0,comp31434_c0,comp24393_c0,comp57735_c0,comp439461_c0,comp26646_c1,comp418091_c0,comp116809_c0,comp30891_c0,comp33818_c0,comp22934_c0,comp6980_c0,comp39981_c0,comp17…
GO:0008150	Biological Process	GO:0050896	response to stimulus	GO:0051716	cellular response to stimulus	GO:0007165	signal transduction	1131	comp24484_c0,comp216145_c0,comp184798_c0,comp8937_c0,comp29288_c0,comp65729_c0,comp25756_c0,comp30015_c0,comp58091_c0,comp22301_c0,comp8967_c0,comp214142_c0,comp26160_c0,comp263174_c0,comp17147_c0,comp58660_c0,comp32847_c0,comp9358_c0,comp27220_c0,comp33940_c0,comp156753_c0,comp27645_c0,comp36406_c0,comp29535_c0,comp16081_c0,comp33112_c0,comp187081_c0,comp31825_c0,comp962448_c0,comp91934_c0,comp3…
GO:0008150	Biological Process	GO:0050896	response to stimulus	GO:0051716	cellular response to stimulus	GO:0031668	cellular response to extracellular stimulus	63	comp35418_c0,comp26571_c1,comp310656_c0,comp36195_c0,comp128387_c0,comp11735_c0,comp1688_c0,comp55279_c0,comp448191_c0,comp51853_c0,comp20790_c0,comp29261_c0,comp14650_c0,comp127103_c0,comp27649_c1,comp20807_c0,comp29513_c0,comp59523_c0,comp30021_c0,comp31427_c0,comp31054_c0,comp13724_c0,comp12371_c0,comp15654_c1,comp28203_c0,comp29406_c0,comp31420_c0,comp52299_c0,comp78703_c0,comp65289_c0,comp49…
GO:0008150	Biological Process	GO:0050896	response to stimulus	GO:0051716	cellular response to stimulus	GO:0070887	cellular response to chemical stimulus	249	comp53832_c0,comp82660_c0,comp24006_c1,comp21271_c0,comp189033_c0,comp19804_c0,comp8143_c0,comp16035_c0,comp171307_c0,comp32827_c0,comp30577_c0,comp39640_c0,comp24100_c1,comp9478_c0,comp39610_c0,comp177019_c0,comp60702_c0,comp162052_c0,comp36201_c0,comp9369_c0,comp24039_c0,comp16130_c0,comp33567_c0,comp15026_c0,comp61005_c0,comp434400_c0,comp19810_c1,comp26712_c0,comp40213_c0,comp27730_c0,comp331…
GO:0008150	Biological Process	GO:0050896	response to stimulus	GO:0051716	cellular response to stimulus	GO:0071214	cellular response to abiotic stimulus	12	comp10460_c1,comp29513_c0,comp12173_c0,comp24876_c0,comp22399_c0,comp32847_c0,comp25299_c0,comp29019_c0,comp30142_c0,comp23826_c0,comp22776_c1,comp32563_c0
GO:0008150	Biological Process	GO:0050896	response to stimulus	GO:0009605	response to external stimulus	GO:0042330	taxis	27	comp27674_c0,comp15105_c0,comp161255_c0,comp139604_c0,comp409745_c0,comp90458_c0,comp30534_c0,comp19599_c0,comp34072_c0,comp161984_c0,comp15290_c0,comp34222_c2,comp18940_c0,comp21902_c0,comp21738_c0,comp434456_c0,comp234576_c0,comp20211_c0,comp26861_c1,comp34470_c0,comp24890_c0,comp12904_c0,comp10696_c0,comp120273_c0,comp33368_c1,comp457273_c0,comp31965_c0
GO:0008150	Biological Process	GO:0050896	response to stimulus	GO:0009605	response to external stimulus	GO:0009581	detection of external stimulus	10	comp32847_c0,comp38084_c0,comp24876_c0,comp23686_c0,comp32850_c0,comp244011_c0,comp36384_c0,comp32563_c0,comp24876_c1,comp16443_c1
GO:0008150	Biological Process	GO:0050896	response to stimulus	GO:0009605	response to external stimulus	GO:0009991	response to extracellular stimulus	66	comp65289_c0,comp78703_c0,comp52299_c0,comp12371_c0,comp31054_c0,comp31427_c0,comp59523_c0,comp20807_c0,comp27649_c1,comp20790_c0,comp55279_c0,comp128387_c0,comp35418_c0,comp39117_c0,comp13193_c0,comp61507_c0,comp16183_c0,comp37244_c0,comp10116_c0,comp6437_c0,comp72410_c0,comp15373_c0,comp13957_c0,comp39178_c0,comp39981_c0,comp300944_c0,comp203603_c0,comp34558_c0,comp23826_c0,comp49583_c0,comp102…
GO:0008150	Biological Process	GO:0050896	response to stimulus	GO:0009605	response to external stimulus	GO:0032103	positive regulation of response to external stimulus	2	comp32207_c0,comp42250_c0
GO:0008150	Biological Process	GO:0050896	response to stimulus	GO:0009605	response to external stimulus	GO:0032102	negative regulation of response to external stimulus	2	comp39117_c0,comp27649_c1
GO:0008150	Biological Process	GO:0050896	response to stimulus	GO:0009605	response to external stimulus	GO:0009649	entrainment of circadian clock	1	comp10460_c1
GO:0008150	Biological Process	GO:0050896	response to stimulus	GO:0009605	response to external stimulus	GO:0032101	regulation of response to external stimulus	8	comp14211_c1,comp90458_c0,comp32207_c0,comp15105_c0,comp39117_c0,comp42250_c0,comp10461_c0,comp27649_c1
GO:0008150	Biological Process	GO:0050896	response to stimulus	GO:0009605	response to external stimulus	GO:0043476	pigment accumulation	5	comp9948_c0,comp26150_c0,comp20221_c0,comp34252_c0,comp36262_c0
GO:0008150	Biological Process	GO:0050896	response to stimulus	GO:0009605	response to external stimulus	GO:0009612	response to mechanical stimulus	2	comp31143_c0,comp38094_c0
GO:0008150	Biological Process	GO:0050896	response to stimulus	GO:0009605	response to external stimulus	GO:0009606	tropism	25	comp79646_c0,comp18604_c0,comp17998_c0,comp26150_c0,comp12173_c0,comp60594_c0,comp33035_c0,comp34252_c0,comp17088_c1,comp22602_c0,comp393601_c0,comp29019_c0,comp36183_c0,comp72364_c0,comp177019_c0,comp18286_c0,comp31143_c0,comp33955_c0,comp305249_c0,comp118975_c0,comp246324_c0,comp1839_c0,comp30803_c0,comp9254_c0,comp251685_c0
GO:0008150	Biological Process	GO:0050896	response to stimulus	GO:0009605	response to external stimulus	GO:0071496	cellular response to external stimulus	63	comp243125_c0,comp36781_c0,comp32207_c0,comp10116_c0,comp6437_c0,comp72410_c0,comp15073_c0,comp15373_c0,comp43403_c0,comp61507_c0,comp18150_c0,comp37244_c0,comp15595_c0,comp16183_c0,comp42250_c0,comp39117_c0,comp13193_c0,comp34558_c0,comp23826_c0,comp24014_c1,comp49583_c0,comp22888_c0,comp203603_c0,comp96804_c0,comp28621_c0,comp26912_c0,comp39981_c0,comp348202_c0,comp300944_c0,comp30150_c0,comp13…
GO:0008150	Biological Process	GO:0050896	response to stimulus	GO:0009628	response to abiotic stimulus	GO:0009629	response to gravity	24	comp393601_c0,comp22776_c1,comp72364_c0,comp79646_c0,comp18604_c0,comp17998_c0,comp26150_c0,comp60594_c0,comp33035_c0,comp34252_c0,comp22602_c0,comp17088_c1,comp246324_c0,comp30803_c0,comp1839_c0,comp25299_c0,comp9254_c0,comp251685_c0,comp177019_c0,comp18286_c0,comp31143_c0,comp305249_c0,comp33955_c0,comp118975_c0
GO:0008150	Biological Process	GO:0050896	response to stimulus	GO:0009628	response to abiotic stimulus	GO:0009314	response to radiation	131	comp52667_c0,comp38238_c0,comp36183_c0,comp14391_c0,comp325876_c0,comp178342_c0,comp33520_c0,comp124881_c0,comp33122_c0,comp107871_c0,comp243019_c0,comp26547_c0,comp212313_c0,comp108533_c0,comp244011_c0,comp24876_c0,comp13207_c0,comp173938_c0,comp311956_c0,comp309570_c0,comp16443_c1,comp314185_c0,comp31509_c0,comp505656_c0,comp20388_c1,comp9109_c0,comp28877_c1,comp66590_c0,comp80227_c0,comp32838_…
GO:0008150	Biological Process	GO:0050896	response to stimulus	GO:0009628	response to abiotic stimulus	GO:0009612	response to mechanical stimulus	2	comp31143_c0,comp38094_c0
GO:0008150	Biological Process	GO:0050896	response to stimulus	GO:0009628	response to abiotic stimulus	GO:0006970	response to osmotic stress	83	comp22776_c1,comp1762_c0,comp15444_c0,comp25419_c1,comp16270_c2,comp26391_c0,comp25402_c1,comp138428_c0,comp37689_c0,comp48889_c0,comp30967_c0,comp34842_c0,comp45279_c0,comp34886_c0,comp16872_c0,comp13987_c0,comp12330_c0,comp12219_c0,comp18532_c0,comp36585_c0,comp31802_c0,comp36479_c0,comp75555_c0,comp16316_c0,comp36617_c0,comp9972_c0,comp14366_c0,comp40640_c0,comp35371_c0,comp22452_c0,comp25287_…
GO:0008150	Biological Process	GO:0050896	response to stimulus	GO:0009628	response to abiotic stimulus	GO:0070482	response to oxygen levels	6	comp22838_c0,comp14611_c0,comp10001_c0,comp31544_c0,comp9254_c0,comp365094_c0
GO:0008150	Biological Process	GO:0050896	response to stimulus	GO:0009628	response to abiotic stimulus	GO:0071214	cellular response to abiotic stimulus	12	comp10460_c1,comp29513_c0,comp12173_c0,comp24876_c0,comp22399_c0,comp32847_c0,comp25299_c0,comp29019_c0,comp30142_c0,comp23826_c0,comp22776_c1,comp32563_c0
GO:0008150	Biological Process	GO:0050896	response to stimulus	GO:0009628	response to abiotic stimulus	GO:0009582	detection of abiotic stimulus	10	comp24876_c0,comp23686_c0,comp32847_c0,comp38084_c0,comp16443_c1,comp24876_c1,comp244011_c0,comp32850_c0,comp36384_c0,comp32563_c0
GO:0008150	Biological Process	GO:0050896	response to stimulus	GO:0009628	response to abiotic stimulus	GO:0009415	response to water stimulus	42	comp25808_c0,comp29513_c0,comp12105_c0,comp20221_c0,comp40720_c0,comp16264_c0,comp22725_c0,comp16936_c0,comp25462_c0,comp139729_c0,comp26606_c1,comp18279_c0,comp26770_c0,comp35342_c0,comp12330_c0,comp29044_c0,comp74320_c0,comp34886_c0,comp19616_c0,comp38224_c0,comp33520_c0,comp27545_c0,comp30219_c0,comp30315_c0,comp45402_c0,comp401671_c0,comp32945_c0,comp21310_c0,comp25287_c0,comp25340_c0,comp220…
GO:0008150	Biological Process	GO:0050896	response to stimulus	GO:0009628	response to abiotic stimulus	GO:0009266	response to temperature stimulus	86	comp26770_c0,comp31420_c0,comp12240_c0,comp182748_c0,comp16960_c0,comp26547_c0,comp32380_c1,comp22169_c0,comp16016_c0,comp33520_c0,comp35922_c0,comp22088_c0,comp58499_c0,comp32425_c0,comp12105_c0,comp25808_c0,comp31987_c1,comp1710_c0,comp40720_c0,comp33878_c0,comp22725_c0,comp24119_c1,comp317226_c0,comp9843_c0,comp18279_c0,comp15405_c0,comp40748_c0,comp27114_c0,comp35205_c0,comp44420_c0,comp30116…
GO:0008150	Biological Process	GO:0050896	response to stimulus	GO:0007610	behavior	GO:0051705	multi-organism behavior	17	comp9021_c0,comp15669_c0,comp406493_c0,comp32806_c0,comp28602_c0,comp217597_c0,comp412446_c0,comp37885_c0,comp33184_c0,comp188346_c0,comp20677_c0,comp123633_c0,comp194204_c0,comp27409_c0,comp29678_c0,comp32830_c0,comp7297_c0
GO:0008150	Biological Process	GO:0050896	response to stimulus	GO:0007610	behavior	GO:0007631	feeding behavior	2	comp39117_c0,comp27649_c1
GO:0008150	Biological Process	GO:0050896	response to stimulus	GO:0007610	behavior	GO:0050795	regulation of behavior	2	comp90458_c0,comp15105_c0
GO:0008150	Biological Process	GO:0050896	response to stimulus	GO:0007610	behavior	GO:0044708	single-organism behavior	5	comp39117_c0,comp15905_c0,comp40145_c0,comp38094_c0,comp27649_c1
GO:0008150	Biological Process	GO:0050896	response to stimulus	GO:0007610	behavior	GO:0019098	reproductive behavior	14	comp9021_c0,comp37885_c0,comp412446_c0,comp217597_c0,comp123633_c0,comp15669_c0,comp33184_c0,comp20677_c0,comp188346_c0,comp27409_c0,comp194204_c0,comp406493_c0,comp7297_c0,comp29678_c0
GO:0008150	Biological Process	GO:0050896	response to stimulus	GO:0006950	response to stress	GO:0001666	response to hypoxia È±Ñõ	1	comp31544_c0
GO:0008150	Biological Process	GO:0050896	response to stimulus	GO:0006950	response to stress	GO:0009409	response to cold Àäº¦	8	comp58499_c0,comp15405_c0,comp35922_c0,comp36768_c0,comp139729_c0,comp72364_c0,comp16960_c0,comp45402_c0
GO:0008150	Biological Process	GO:0050896	response to stimulus	GO:0006950	response to stress	GO:0006979	response to oxidative stress Ñõ»¯Ð²ÆÈ	40	comp29231_c0,comp24100_c1,comp9202_c0,comp26302_c0,comp25812_c0,comp13987_c0,comp26696_c0,comp26547_c0,comp42687_c0,comp34803_c0,comp25046_c0,comp31434_c0,comp21974_c0,comp15928_c1,comp30476_c0,comp33109_c1,comp34720_c1,comp314996_c0,comp14544_c0,comp30578_c0,comp17357_c0,comp17729_c0,comp35630_c0,comp179754_c0,comp11443_c0,comp29799_c0,comp30343_c0,comp15601_c0,comp282263_c0,comp32293_c0,comp418…
GO:0008150	Biological Process	GO:0050896	response to stimulus	GO:0006950	response to stress	GO:0006970	response to osmotic stress ÉøÍ¸Ð²ÆÈ	83	comp22776_c1,comp1762_c0,comp15444_c0,comp25419_c1,comp16270_c2,comp26391_c0,comp25402_c1,comp138428_c0,comp37689_c0,comp48889_c0,comp30967_c0,comp34842_c0,comp45279_c0,comp34886_c0,comp16872_c0,comp13987_c0,comp12330_c0,comp12219_c0,comp18532_c0,comp36585_c0,comp31802_c0,comp36479_c0,comp75555_c0,comp16316_c0,comp36617_c0,comp9972_c0,comp14366_c0,comp40640_c0,comp35371_c0,comp22452_c0,comp25287_…
GO:0008150	Biological Process	GO:0050896	response to stimulus	GO:0006950	response to stress	GO:0009414	response to water deprivation Ë®·ÖÉ¥Ê§	14	comp139729_c0,comp26606_c1,comp25462_c0,comp23826_c0,comp18279_c0,comp27545_c0,comp12105_c0,comp45402_c0,comp29513_c0,comp25808_c0,comp28146_c0,comp29044_c0,comp74320_c0,comp25287_c0
GO:0008150	Biological Process	GO:0050896	response to stimulus	GO:0006950	response to stress	GO:0009408	response to heat	7	comp40748_c0,comp28711_c1,comp26057_c0,comp15405_c0,comp38769_c0,comp44198_c0,comp26302_c0
GO:0008150	Biological Process	GO:0050896	response to stimulus	GO:0006950	response to stress	GO:0009611	response to wounding ÊÜÉË	94	comp63357_c0,comp14816_c1,comp5809_c0,comp45510_c0,comp10295_c0,comp10137_c0,comp36014_c0,comp51514_c0,comp23371_c0,comp23035_c0,comp28630_c0,comp28208_c0,comp10461_c0,comp43186_c0,comp8791_c0,comp14211_c1,comp73892_c0,comp257076_c0,comp15105_c0,comp26740_c0,comp4709_c0,comp28746_c3,comp21038_c0,comp33372_c0,comp32939_c0,comp68765_c0,comp7772_c0,comp26820_c0,comp25958_c1,comp21547_c0,comp30243_c0…
GO:0008150	Biological Process	GO:0050896	response to stimulus	GO:0006950	response to stress	GO:0035966	response to topologically incorrect protein ÍØÆË´íÎóµÄµ°°×ÖÊ	14	comp24039_c0,comp30675_c0,comp37893_c0,comp15861_c0,comp434456_c0,comp60702_c0,comp12681_c0,comp33035_c0,comp13574_c1,comp35299_c0,comp21900_c0,comp12082_c0,comp48392_c0,comp11733_c0
GO:0008150	Biological Process	GO:0050896	response to stimulus	GO:0006950	response to stress	GO:0080134	regulation of response to stress	19	comp24984_c1,comp26712_c0,comp139729_c0,comp31544_c0,comp112918_c0,comp45402_c0,comp23372_c0,comp9373_c0,comp25364_c0,comp32207_c0,comp39792_c0,comp14211_c1,comp8610_c0,comp165928_c0,comp10461_c0,comp16041_c0,comp24890_c0,comp42250_c0,comp30099_c0
GO:0008150	Biological Process	GO:0050896	response to stimulus	GO:0006950	response to stress	GO:0006952	defense response ·ÀÎÀ·´Ó¦	189	comp22336_c0,comp31747_c0,comp29095_c0,comp67105_c0,comp14178_c0,comp35677_c0,comp102580_c0,comp954_c0,comp31003_c1,comp300066_c0,comp16041_c0,comp10040_c0,comp28188_c0,comp137589_c0,comp42594_c0,comp28834_c0,comp36384_c0,comp156588_c0,comp413790_c0,comp137421_c0,comp110412_c0,comp22293_c0,comp75017_c0,comp34069_c0,comp7336_c0,comp21900_c0,comp28555_c0,comp31371_c1,comp29934_c0,comp118591_c0,comp…
GO:0008150	Biological Process	GO:0050896	response to stimulus	GO:0006950	response to stress	GO:0033554	cellular response to stress	575	comp31148_c0,comp28964_c0,comp155167_c0,comp60812_c0,comp15482_c0,comp14036_c0,comp32688_c0,comp29414_c2,comp34507_c0,comp143210_c0,comp34417_c0,comp3710_c0,comp32924_c1,comp7468_c1,comp102371_c0,comp35418_c0,comp34184_c0,comp28825_c0,comp31434_c0,comp24393_c0,comp57735_c0,comp439461_c0,comp26646_c1,comp418091_c0,comp116809_c0,comp30891_c0,comp33818_c0,comp22934_c0,comp6980_c0,comp39981_c0,comp17…
GO:0008150	Biological Process	GO:0050896	response to stimulus	GO:0006950	response to stress	GO:0042594	response to starvation	38	comp24014_c1,comp22888_c0,comp34558_c0,comp26912_c0,comp96804_c0,comp203603_c0,comp32912_c0,comp36781_c0,comp32207_c0,comp15373_c0,comp43403_c0,comp10116_c0,comp6437_c0,comp72410_c0,comp16183_c0,comp18150_c0,comp61507_c0,comp39117_c0,comp42250_c0,comp13193_c0,comp36195_c0,comp26571_c1,comp35418_c0,comp310656_c0,comp11735_c0,comp448191_c0,comp51853_c0,comp20790_c0,comp127103_c0,comp27649_c1,comp14…
GO:0008150	Biological Process	GO:0050896	response to stimulus	GO:0042221	response to chemical stimulus	GO:0010035	response to inorganic substance	203	comp76519_c0,comp32940_c0,comp33391_c0,comp35630_c0,comp30733_c1,comp418091_c0,comp35326_c0,comp28188_c0,comp15601_c0,comp22074_c0,comp14366_c0,comp28834_c0,comp203603_c0,comp23826_c0,comp36345_c0,comp31802_c0,comp36479_c0,comp11732_c0,comp23600_c0,comp13775_c0,comp28160_c0,comp34858_c0,comp34261_c0,comp25031_c0,comp21310_c0,comp13798_c0,comp19616_c0,comp19599_c0,comp11612_c0,comp16097_c0,comp373…
GO:0008150	Biological Process	GO:0050896	response to stimulus	GO:0042221	response to chemical stimulus	GO:1901698	response to nitrogen compound	31	comp369717_c0,comp112918_c0,comp28542_c0,comp48392_c0,comp4793_c0,comp38487_c0,comp198959_c0,comp23438_c0,comp29870_c0,comp25340_c0,comp16270_c2,comp26712_c0,comp37893_c0,comp35085_c0,comp66590_c0,comp211027_c0,comp60702_c0,comp11483_c0,comp10079_c0,comp20797_c0,comp110804_c0,comp31747_c0,comp30220_c0,comp33758_c0,comp34206_c1,comp9254_c0,comp142402_c0,comp11613_c0,comp21271_c0,comp258217_c0,comp…
GO:0008150	Biological Process	GO:0050896	response to stimulus	GO:0042221	response to chemical stimulus	GO:0009410	response to xenobiotic stimulus	87	comp89986_c0,comp33000_c0,comp13156_c0,comp13636_c0,comp39640_c0,comp32827_c0,comp16035_c0,comp27380_c0,comp171307_c0,comp189033_c0,comp68615_c0,comp33000_c1,comp61005_c0,comp16130_c0,comp14810_c0,comp30125_c0,comp28538_c0,comp8313_c0,comp15355_c0,comp27202_c0,comp93704_c0,comp26797_c1,comp109104_c0,comp25292_c0,comp139032_c0,comp211913_c0,comp159815_c0,comp14021_c1,comp33931_c0,comp16368_c0,comp…
GO:0008150	Biological Process	GO:0050896	response to stimulus	GO:0042221	response to chemical stimulus	GO:0010033	response to organic substance	304	comp13574_c1,comp11733_c0,comp34469_c1,comp32586_c0,comp434456_c0,comp1839_c0,comp27417_c0,comp13741_c1,comp1916_c0,comp48392_c0,comp17998_c0,comp198959_c0,comp23826_c1,comp9478_c1,comp181404_c0,comp18911_c0,comp40313_c0,comp47934_c0,comp9254_c0,comp11613_c0,comp31024_c0,comp35589_c0,comp27806_c0,comp178959_c0,comp39449_c0,comp30219_c0,comp23708_c0,comp32242_c0,comp72364_c0,comp236017_c0,comp3936…
GO:0008150	Biological Process	GO:0050896	response to stimulus	GO:0042221	response to chemical stimulus	GO:0042493	response to drug	78	comp36765_c0,comp30303_c0,comp34373_c0,comp34530_c0,comp183183_c0,comp35820_c0,comp24456_c1,comp34053_c0,comp30653_c0,comp17932_c0,comp143677_c0,comp263361_c0,comp22602_c0,comp16096_c0,comp21126_c0,comp281857_c0,comp34220_c0,comp32472_c1,comp24354_c0,comp28888_c0,comp32038_c0,comp21152_c0,comp246324_c0,comp265794_c0,comp10537_c0,comp25211_c1,comp39672_c0,comp14265_c0,comp17406_c2,comp251685_c0,co…
GO:0008150	Biological Process	GO:0050896	response to stimulus	GO:0042221	response to chemical stimulus	GO:0070887	cellular response to chemical stimulus	249	comp53832_c0,comp82660_c0,comp24006_c1,comp21271_c0,comp189033_c0,comp19804_c0,comp8143_c0,comp16035_c0,comp171307_c0,comp32827_c0,comp30577_c0,comp39640_c0,comp24100_c1,comp9478_c0,comp39610_c0,comp177019_c0,comp60702_c0,comp162052_c0,comp36201_c0,comp9369_c0,comp24039_c0,comp16130_c0,comp33567_c0,comp15026_c0,comp61005_c0,comp434400_c0,comp19810_c1,comp26712_c0,comp40213_c0,comp27730_c0,comp331…
GO:0008150	Biological Process	GO:0050896	response to stimulus	GO:0042221	response to chemical stimulus	GO:0001101	response to acid	2	comp33758_c0,comp230082_c0
GO:0008150	Biological Process	GO:0050896	response to stimulus	GO:0042221	response to chemical stimulus	GO:0009636	response to toxic substance	34	comp315562_c0,comp32323_c0,comp30444_c0,comp15978_c0,comp84475_c0,comp28160_c0,comp39215_c0,comp25306_c0,comp23826_c0,comp22076_c0,comp159087_c0,comp116358_c0,comp29783_c0,comp273478_c0,comp24235_c0,comp28227_c0,comp33700_c1,comp21314_c1,comp33407_c1,comp26943_c0,comp30010_c0,comp273637_c0,comp16959_c0,comp39163_c0,comp15466_c0,comp10159_c0,comp146055_c0,comp195150_c0,comp21011_c0,comp43493_c0,co…
GO:0008150	Biological Process	GO:0050896	response to stimulus	GO:0042221	response to chemical stimulus	GO:0006935	chemotaxis	9	comp90458_c0,comp10696_c0,comp15105_c0,comp19599_c0,comp457273_c0,comp234576_c0,comp434456_c0,comp15290_c0,comp24890_c0
GO:0008150	Biological Process	GO:0050896	response to stimulus	GO:0042221	response to chemical stimulus	GO:0046685	response to arsenic-containing substance	2	comp22076_c0,comp15466_c0
GO:0008150	Biological Process	GO:0050896	response to stimulus	GO:0042221	response to chemical stimulus	GO:1901700	response to oxygen-containing compound	195	comp30219_c0,comp39449_c0,comp32242_c0,comp38487_c0,comp12003_c1,comp75617_c0,comp602_c1,comp24984_c1,comp28146_c0,comp33362_c0,comp26183_c0,comp11967_c0,comp47934_c0,comp66590_c0,comp24143_c0,comp11613_c0,comp31024_c0,comp48392_c0,comp17729_c0,comp28542_c0,comp17357_c0,comp29513_c0,comp325876_c0,comp40720_c0,comp127103_c0,comp16264_c0,comp25462_c0,comp21974_c0,comp15928_c1,comp106722_c0,comp3330…
GO:0008150	Biological Process	GO:0050896	response to stimulus	GO:0042221	response to chemical stimulus	GO:0032094	response to food	2	comp27649_c1,comp39117_c0
GO:0008150	Biological Process	GO:0050896	response to stimulus	GO:0009607	response to biotic stimulus	GO:0002831	regulation of response to biotic stimulus	3	comp16041_c0,comp9373_c0,comp24890_c0
GO:0008150	Biological Process	GO:0050896	response to stimulus	GO:0009607	response to biotic stimulus	GO:0051707	response to other organism	221	comp108705_c0,comp157611_c0,comp9448_c0,comp531602_c0,comp41142_c0,comp68469_c0,comp30372_c0,comp30099_c0,comp9745_c0,comp138199_c0,comp102945_c0,comp434191_c0,comp9972_c0,comp31031_c1,comp176968_c0,comp42746_c0,comp17417_c0,comp34422_c0,comp337326_c0,comp36112_c0,comp14631_c0,comp199340_c0,comp20797_c0,comp34842_c0,comp251685_c0,comp176040_c0,comp38224_c0,comp11031_c0,comp9373_c0,comp213215_c0,c…
GO:0008150	Biological Process	GO:0050896	response to stimulus	GO:0006955	immune response	GO:0002263	cell activation involved in immune response	1	comp36932_c0
GO:0008150	Biological Process	GO:0050896	response to stimulus	GO:0006955	immune response	GO:0002250	adaptive immune response	1	comp21038_c0
GO:0008150	Biological Process	GO:0050896	response to stimulus	GO:0006955	immune response	GO:0002437	inflammatory response to antigenic stimulus	1	comp21038_c0
GO:0008150	Biological Process	GO:0050896	response to stimulus	GO:0006955	immune response	GO:0050778	positive regulation of immune response	4	comp29714_c0,comp39792_c0,comp23457_c0,comp31544_c0
GO:0008150	Biological Process	GO:0050896	response to stimulus	GO:0006955	immune response	GO:0050776	regulation of immune response	8	comp31544_c0,comp165928_c0,comp112918_c0,comp23457_c0,comp24984_c1,comp26712_c0,comp39792_c0,comp29714_c0
GO:0008150	Biological Process	GO:0050896	response to stimulus	GO:0006955	immune response	GO:0006959	humoral immune response	7	comp29848_c0,comp30987_c0,comp102945_c0,comp202277_c0,comp33399_c0,comp29110_c0,comp22699_c0
GO:0008150	Biological Process	GO:0050896	response to stimulus	GO:0006955	immune response	GO:0045087	innate immune response	34	comp24984_c1,comp22699_c0,comp602_c1,comp102945_c0,comp31544_c0,comp112918_c0,comp21900_c0,comp28898_c0,comp9448_c0,comp9254_c0,comp109104_c0,comp31747_c0,comp27651_c0,comp304728_c0,comp165928_c0,comp6428_c1,comp30987_c0,comp26712_c0,comp37182_c0,comp118591_c0,comp25364_c0,comp34842_c0,comp20797_c0,comp39792_c0,comp26547_c0,comp15608_c0,comp39610_c0,comp33069_c1,comp29406_c0,comp31919_c0,comp2984…
GO:0008150	Biological Process	GO:0051234	establishment of localization	GO:0045184	establishment of protein localization	GO:0090150	establishment of protein localization to membrane	1	comp52866_c0
GO:0008150	Biological Process	GO:0051234	establishment of localization	GO:0045184	establishment of protein localization	GO:0015031	protein transport	826	comp34164_c1,comp9959_c0,comp22149_c0,comp14883_c0,comp15657_c0,comp33479_c0,comp244150_c0,comp14832_c1,comp33878_c0,comp12609_c1,comp33740_c0,comp34075_c0,comp19149_c0,comp9312_c0,comp33246_c1,comp42604_c0,comp32519_c0,comp15676_c0,comp37185_c0,comp23351_c0,comp29478_c0,comp20835_c0,comp26547_c0,comp33521_c0,comp27723_c0,comp14485_c0,comp33394_c0,comp8539_c0,comp53168_c0,comp14389_c0,comp31411_c…
GO:0008150	Biological Process	GO:0051234	establishment of localization	GO:0045184	establishment of protein localization	GO:0072594	establishment of protein localization to organelle	148	comp14389_c0,comp25436_c0,comp109017_c0,comp211247_c0,comp21571_c0,comp34246_c0,comp34682_c0,comp153190_c0,comp15666_c0,comp34683_c0,comp29817_c0,comp33205_c0,comp462618_c0,comp24275_c0,comp40732_c0,comp52151_c0,comp19404_c0,comp33729_c1,comp319877_c0,comp37287_c0,comp9449_c0,comp31556_c0,comp35279_c0,comp24389_c0,comp279740_c0,comp34164_c1,comp33946_c1,comp16607_c0,comp34752_c0,comp16367_c0,comp…
GO:0008150	Biological Process	GO:0051234	establishment of localization	GO:0045184	establishment of protein localization	GO:0070201	regulation of establishment of protein localization	13	comp25222_c0,comp11351_c0,comp247732_c0,comp23351_c0,comp30086_c0,comp41229_c0,comp32331_c0,comp100947_c0,comp34258_c0,comp33843_c0,comp22045_c0,comp27196_c0,comp137111_c0
GO:0008150	Biological Process	GO:0051234	establishment of localization	GO:0006810	transport	GO:0046907	intracellular transport	917	comp161434_c0,comp138377_c0,comp39892_c0,comp40145_c0,comp197973_c0,comp462618_c0,comp57793_c0,comp48431_c0,comp32153_c0,comp24389_c0,comp30872_c2,comp57983_c0,comp9449_c0,comp30515_c0,comp15055_c0,comp33420_c1,comp22610_c0,comp400954_c0,comp211247_c0,comp20271_c0,comp32331_c0,comp27104_c0,comp34258_c0,comp241589_c0,comp30644_c0,comp153190_c0,comp28738_c0,comp34246_c0,comp177618_c0,comp24043_c0,c…
GO:0008150	Biological Process	GO:0051234	establishment of localization	GO:0006810	transport	GO:0071705	nitrogen compound transport	260	comp26300_c0,comp107667_c0,comp33699_c0,comp12330_c0,comp21162_c0,comp21494_c0,comp144616_c0,comp85943_c0,comp38224_c0,comp32028_c0,comp9960_c0,comp28897_c0,comp8483_c0,comp74237_c0,comp33539_c1,comp412334_c0,comp26291_c1,comp80976_c0,comp488716_c0,comp193119_c0,comp7349_c0,comp20283_c0,comp26489_c0,comp201646_c0,comp28516_c0,comp34128_c0,comp65798_c0,comp22452_c0,comp402464_c0,comp34500_c0,comp4…
GO:0008150	Biological Process	GO:0051234	establishment of localization	GO:0006810	transport	GO:0006858	extracellular transport	2	comp89987_c0,comp69401_c0
GO:0008150	Biological Process	GO:0051234	establishment of localization	GO:0006810	transport	GO:0044765	single-organism transport	3108	comp27339_c1,comp11613_c0,comp26281_c0,comp31501_c1,comp25729_c0,comp350826_c0,comp304969_c0,comp12025_c1,comp38114_c0,comp26010_c0,comp175686_c0,comp40351_c0,comp19516_c0,comp393601_c0,comp39837_c0,comp25436_c0,comp25953_c0,comp31606_c0,comp9067_c0,comp32795_c0,comp706_c0,comp25818_c0,comp131876_c0,comp34683_c0,comp3449_c0,comp19142_c0,comp128001_c0,comp419984_c0,comp26995_c0,comp28628_c0,comp25…
mp11826
7_c0,comp244993_c0,comp115287_c0,comp15170_c0,comp99627_c0,comp100947_c0,comp9696_c0,comp254460_c0,comp34382_c0,comp26450_c0,comp15350_c0,comp33051_c0,comp220341_c0,comp36279_c0,comp627_c0,comp138908_c0,comp10857_c0,comp30780_c0,comp32411_c0,comp13186_c0,comp26541_c0,comp24426_c0,comp152611_c0,comp29265_c0,comp213151_c0,comp26936_c0,comp32112_c0,comp27598_c0,comp151120_c0,comp35479_c0,comp10599_c…
GO:0008150	Biological Process	GO:0051234	establishment of localization	GO:0006810	transport	GO:0044766	multi-organism transport	9	comp69401_c0,comp28993_c0,comp31544_c0,comp8554_c0,comp241139_c0,comp11472_c0,comp139021_c0,comp139032_c0,comp89987_c0
GO:0008150	Biological Process	GO:0051234	establishment of localization	GO:0006810	transport	GO:0051050	positive regulation of transport	6	comp27196_c0,comp209335_c0,comp11351_c0,comp35657_c0,comp41229_c0,comp32331_c0
GO:0008150	Biological Process	GO:0051234	establishment of localization	GO:0006810	transport	GO:0016192	vesicle-mediated transport	301	comp12810_c0,comp26947_c0,comp52543_c0,comp41142_c0,comp95174_c0,comp116074_c0,comp33071_c1,comp33733_c0,comp164784_c0,comp116229_c0,comp14495_c0,comp31953_c0,comp31779_c0,comp36138_c0,comp23632_c1,comp16620_c0,comp134607_c0,comp14495_c1,comp24625_c0,comp47126_c0,comp34196_c1,comp42257_c0,comp33425_c0,comp29550_c0,comp19985_c0,comp226546_c0,comp11247_c0,comp31837_c0,comp36872_c0,comp21714_c0,comp…
GO:0008150	Biological Process	GO:0051234	establishment of localization	GO:0006810	transport	GO:0051049	regulation of transport	42	comp137111_c0,comp12173_c0,comp27196_c0,comp288910_c0,comp41229_c0,comp11351_c0,comp249142_c0,comp28289_c0,comp256298_c0,comp37436_c0,comp24890_c0,comp27739_c0,comp209335_c0,comp23351_c0,comp44472_c0,comp20534_c0,comp309494_c0,comp22389_c0,comp15112_c0,comp100947_c0,comp431748_c0,comp11666_c0,comp23221_c0,comp16315_c1,comp27573_c0,comp32331_c0,comp311398_c0,comp25222_c0,comp29520_c1,comp106888_c0…
GO:0008150	Biological Process	GO:0051234	establishment of localization	GO:0006810	transport	GO:0071702	organic substance transport	1469	comp202345_c0,comp14832_c1,comp9695_c0,comp15657_c0,comp22121_c1,comp14883_c0,comp32422_c1,comp22149_c0,comp34164_c1,comp409748_c0,comp26547_c0,comp27723_c0,comp33521_c0,comp27728_c0,comp20835_c0,comp23351_c0,comp125249_c0,comp49175_c0,comp39792_c0,comp9312_c0,comp33740_c0,comp19149_c0,comp27182_c0,comp15162_c0,comp33769_c0,comp40320_c0,comp9320_c0,comp14589_c0,comp27001_c0,comp13716_c0,comp11882…
GO:0008150	Biological Process	GO:0051234	establishment of localization	GO:0006810	transport	GO:0051051	negative regulation of transport	11	comp20036_c0,comp12173_c0,comp24890_c0,comp137111_c0,comp22045_c0,comp33843_c0,comp34258_c0,comp29520_c1,comp247732_c0,comp25222_c0,comp142862_c0
GO:0008150	Biological Process	GO:0051234	establishment of localization	GO:0051656	establishment of organelle localization	GO:0033753	establishment of ribosome localization	1	comp421358_c0
GO:0008150	Biological Process	GO:0051234	establishment of localization	GO:0051656	establishment of organelle localization	GO:0051667	establishment of plastid localization	3	comp303205_c0,comp35406_c0,comp12173_c0
GO:0008150	Biological Process	GO:0051234	establishment of localization	GO:0051656	establishment of organelle localization	GO:0051650	establishment of vesicle localization	1	comp79856_c0
GO:0008150	Biological Process	GO:0051234	establishment of localization	GO:0051236	establishment of RNA localization	GO:0050658	RNA transport	33	comp42746_c0,comp307182_c0,comp12947_c0,comp34622_c0,comp23519_c0,comp103414_c0,comp49939_c0,comp80976_c0,comp33422_c0,comp190774_c0,comp29338_c0,comp15661_c0,comp27944_c0,comp47869_c0,comp32085_c0,comp104353_c0,comp312703_c0,comp23994_c0,comp34443_c0,comp14093_c0,comp32939_c0,comp421358_c0,comp31413_c0,comp202345_c0,comp155486_c0,comp204131_c0,comp21993_c0,comp144616_c0,comp26217_c0,comp33699_c0…
GO:0008150	Biological Process	GO:0051234	establishment of localization	GO:0051649	establishment of localization in cell	GO:0032940	secretion by cell	116	comp16732_c0,comp23545_c0,comp33487_c0,comp22027_c0,comp30086_c0,comp31845_c0,comp14468_c0,comp32168_c0,comp10982_c0,comp31039_c0,comp36932_c0,comp25857_c0,comp13623_c0,comp19613_c0,comp33800_c0,comp27274_c0,comp23001_c0,comp26973_c0,comp10665_c0,comp29585_c0,comp16694_c0,comp34895_c0,comp35984_c0,comp33915_c0,comp26817_c0,comp39519_c0,comp27749_c0,comp516591_c0,comp326774_c0,comp10018_c0,comp156…
GO:0008150	Biological Process	GO:0051234	establishment of localization	GO:0051649	establishment of localization in cell	GO:0051650	establishment of vesicle localization	1	comp79856_c0
GO:0008150	Biological Process	GO:0051234	establishment of localization	GO:0051649	establishment of localization in cell	GO:0051667	establishment of plastid localization	3	comp303205_c0,comp35406_c0,comp12173_c0
GO:0008150	Biological Process	GO:0051234	establishment of localization	GO:0051649	establishment of localization in cell	GO:0033753	establishment of ribosome localization	1	comp421358_c0
GO:0008150	Biological Process	GO:0051234	establishment of localization	GO:0051649	establishment of localization in cell	GO:0046907	intracellular transport	917	comp161434_c0,comp138377_c0,comp39892_c0,comp40145_c0,comp197973_c0,comp462618_c0,comp57793_c0,comp48431_c0,comp32153_c0,comp24389_c0,comp30872_c2,comp57983_c0,comp9449_c0,comp30515_c0,comp15055_c0,comp33420_c1,comp22610_c0,comp400954_c0,comp211247_c0,comp20271_c0,comp32331_c0,comp27104_c0,comp34258_c0,comp241589_c0,comp30644_c0,comp153190_c0,comp28738_c0,comp34246_c0,comp177618_c0,comp24043_c0,c…
GO:0008150	Biological Process	GO:0002376	immune system process	GO:0002684	positive regulation of immune system process	GO:0050778	positive regulation of immune response	4	comp29714_c0,comp39792_c0,comp23457_c0,comp31544_c0
GO:0008150	Biological Process	GO:0002376	immune system process	GO:0002684	positive regulation of immune system process	GO:0002696	positive regulation of leukocyte activation	1	comp24890_c0
GO:0008150	Biological Process	GO:0002376	immune system process	GO:0019882	antigen processing and presentation	GO:0048002	antigen processing and presentation of peptide antigen	1	comp31544_c0
GO:0008150	Biological Process	GO:0002376	immune system process	GO:0019882	antigen processing and presentation	GO:0019884	antigen processing and presentation of exogenous antigen	1	comp31544_c0
GO:0008150	Biological Process	GO:0002376	immune system process	GO:0006955	immune response	GO:0002437	inflammatory response to antigenic stimulus	1	comp21038_c0
GO:0008150	Biological Process	GO:0002376	immune system process	GO:0006955	immune response	GO:0050778	positive regulation of immune response	4	comp29714_c0,comp39792_c0,comp23457_c0,comp31544_c0
GO:0008150	Biological Process	GO:0002376	immune system process	GO:0006955	immune response	GO:0002263	cell activation involved in immune response	1	comp36932_c0
GO:0008150	Biological Process	GO:0002376	immune system process	GO:0006955	immune response	GO:0002250	adaptive immune response	1	comp21038_c0
GO:0008150	Biological Process	GO:0002376	immune system process	GO:0006955	immune response	GO:0045087	innate immune response	34	comp24984_c1,comp22699_c0,comp602_c1,comp102945_c0,comp31544_c0,comp112918_c0,comp21900_c0,comp28898_c0,comp9448_c0,comp9254_c0,comp109104_c0,comp31747_c0,comp27651_c0,comp304728_c0,comp165928_c0,comp6428_c1,comp30987_c0,comp26712_c0,comp37182_c0,comp118591_c0,comp25364_c0,comp34842_c0,comp20797_c0,comp39792_c0,comp26547_c0,comp15608_c0,comp39610_c0,comp33069_c1,comp29406_c0,comp31919_c0,comp2984…
GO:0008150	Biological Process	GO:0002376	immune system process	GO:0006955	immune response	GO:0006959	humoral immune response	7	comp29848_c0,comp30987_c0,comp102945_c0,comp202277_c0,comp33399_c0,comp29110_c0,comp22699_c0
GO:0008150	Biological Process	GO:0002376	immune system process	GO:0006955	immune response	GO:0050776	regulation of immune response	8	comp31544_c0,comp165928_c0,comp112918_c0,comp23457_c0,comp24984_c1,comp26712_c0,comp39792_c0,comp29714_c0
GO:0008150	Biological Process	GO:0002376	immune system process	GO:0002682	regulation of immune system process	GO:0002684	positive regulation of immune system process	5	comp24890_c0,comp29714_c0,comp39792_c0,comp23457_c0,comp31544_c0
GO:0008150	Biological Process	GO:0002376	immune system process	GO:0002682	regulation of immune system process	GO:0002694	regulation of leukocyte activation	1	comp24890_c0
GO:0008150	Biological Process	GO:0002376	immune system process	GO:0002682	regulation of immune system process	GO:0050776	regulation of immune response	8	comp31544_c0,comp165928_c0,comp112918_c0,comp23457_c0,comp24984_c1,comp26712_c0,comp39792_c0,comp29714_c0
GO:0008150	Biological Process	GO:0002376	immune system process	GO:0002682	regulation of immune system process	GO:0002697	regulation of immune effector process	3	comp24890_c0,comp9373_c0,comp16041_c0
GO:0008150	Biological Process	GO:0002376	immune system process	GO:0002252	immune effector process	GO:0051607	defense response to virus	7	comp9373_c0,comp16041_c0,comp31747_c0,comp24890_c0,comp20797_c0,comp9254_c0,comp33069_c1
GO:0008150	Biological Process	GO:0002376	immune system process	GO:0002252	immune effector process	GO:0002263	cell activation involved in immune response	1	comp36932_c0
GO:0008150	Biological Process	GO:0002376	immune system process	GO:0002252	immune effector process	GO:0002443	leukocyte mediated immunity	2	comp36932_c0,comp21038_c0
GO:0008150	Biological Process	GO:0002376	immune system process	GO:0002252	immune effector process	GO:0043299	leukocyte degranulation	1	comp36932_c0
GO:0008150	Biological Process	GO:0002376	immune system process	GO:0002252	immune effector process	GO:0002697	regulation of immune effector process	3	comp24890_c0,comp9373_c0,comp16041_c0
GO:0008150	Biological Process	GO:0002376	immune system process	GO:0045321	leukocyte activation	GO:0002696	positive regulation of leukocyte activation	1	comp24890_c0
GO:0008150	Biological Process	GO:0002376	immune system process	GO:0045321	leukocyte activation	GO:0002694	regulation of leukocyte activation	1	comp24890_c0
GO:0008150	Biological Process	GO:0002376	immune system process	GO:0045321	leukocyte activation	GO:0002274	myeloid leukocyte activation	1	comp36932_c0
GO:0008150	Biological Process	GO:0002376	immune system process	GO:0045321	leukocyte activation	GO:0002366	leukocyte activation involved in immune response	1	comp36932_c0
GO:0008150	Biological Process	GO:0002376	immune system process	GO:0045321	leukocyte activation	GO:0046649	lymphocyte activation	1	comp24890_c0
GO:0008150	Biological Process	GO:0002376	immune system process	GO:0002253	activation of immune response	GO:0002218	activation of innate immune response	2	comp39792_c0,comp31544_c0
GO:0008150	Biological Process	GO:0002376	immune system process	GO:0002253	activation of immune response	GO:0002757	immune response-activating signal transduction	3	comp29714_c0,comp23457_c0,comp31544_c0
GO:0008150	Biological Process	GO:0002376	immune system process	GO:0002200	somatic diversification of immune receptors	GO:0002562	somatic diversification of immune receptors via germline recombination within a single locus	1	comp137136_c0
GO:0008150	Biological Process	GO:0002376	immune system process	GO:0002520	immune system development	GO:0048534	hematopoietic or lymphoid organ development	1	comp440386_c0
GO:0008150	Biological Process	GO:0002376	immune system process	GO:0002520	immune system development	GO:0002200	somatic diversification of immune receptors	1	comp137136_c0
GO:0008150	Biological Process	GO:0051704	multi-organism process	GO:0043902	positive regulation of multi-organism process	GO:0051712	positive regulation of killing of cells of other organism	2	comp33135_c0,comp13849_c1
GO:0008150	Biological Process	GO:0051704	multi-organism process	GO:0043900	regulation of multi-organism process	GO:0043903	regulation of symbiosis, encompassing mutualism through parasitism	7	comp176556_c0,comp17109_c0,comp13849_c1,comp33739_c0,comp33135_c0,comp436076_c0,comp102995_c0
GO:0008150	Biological Process	GO:0051704	multi-organism process	GO:0043900	regulation of multi-organism process	GO:0051709	regulation of killing of cells of other organism	2	comp33135_c0,comp13849_c1
GO:0008150	Biological Process	GO:0051704	multi-organism process	GO:0043900	regulation of multi-organism process	GO:0050688	regulation of defense response to virus	3	comp24890_c0,comp9373_c0,comp16041_c0
GO:0008150	Biological Process	GO:0051704	multi-organism process	GO:0043900	regulation of multi-organism process	GO:0043902	positive regulation of multi-organism process	2	comp33135_c0,comp13849_c1
GO:0008150	Biological Process	GO:0051704	multi-organism process	GO:0044419	interspecies interaction between organisms	GO:0044403	symbiosis, encompassing mutualism through parasitism	531	comp231366_c0,comp462618_c0,comp38450_c0,comp50186_c0,comp33331_c0,comp28993_c0,comp31463_c0,comp32976_c1,comp165184_c0,comp65231_c0,comp18172_c0,comp18094_c0,comp115724_c0,comp13737_c0,comp34434_c2,comp15256_c0,comp35665_c0,comp118809_c0,comp32526_c0,comp55532_c0,comp216309_c0,comp15538_c0,comp32816_c0,comp24890_c0,comp52640_c0,comp24777_c0,comp22813_c0,comp190928_c0,comp15960_c0,comp27526_c0,co…
GO:0008150	Biological Process	GO:0051704	multi-organism process	GO:0044419	interspecies interaction between organisms	GO:0051701	interaction with host	175	comp65985_c0,comp30795_c0,comp255148_c0,comp241139_c0,comp11472_c0,comp27526_c0,comp459381_c0,comp16441_c0,comp7749_c0,comp216309_c0,comp82977_c0,comp25339_c0,comp156789_c0,comp29838_c0,comp35665_c0,comp30463_c0,comp67660_c0,comp33205_c0,comp90882_c0,comp115724_c0,comp16402_c0,comp33582_c0,comp27940_c0,comp18094_c0,comp24984_c1,comp205404_c0,comp65231_c0,comp440070_c0,comp165184_c0,comp21097_c0,c…
GO:0008150	Biological Process	GO:0051704	multi-organism process	GO:0044764	multi-organism cellular process	GO:0048874	homeostasis of number of cells in a free-living population	3	comp67131_c0,comp86169_c0,comp22121_c1
GO:0008150	Biological Process	GO:0051704	multi-organism process	GO:0044764	multi-organism cellular process	GO:0009292	genetic transfer	11	comp32953_c0,comp36635_c0,comp25442_c0,comp34546_c0,comp22590_c0,comp41835_c0,comp7446_c0,comp23917_c0,comp64344_c0,comp9078_c0,comp31320_c0
GO:0008150	Biological Process	GO:0051704	multi-organism process	GO:0044764	multi-organism cellular process	GO:0000746	conjugation	7	comp20036_c0,comp25474_c0,comp269518_c0,comp9078_c0,comp31320_c0,comp25868_c0,comp38677_c0
GO:0008150	Biological Process	GO:0051704	multi-organism process	GO:0044764	multi-organism cellular process	GO:0016032	viral process	386	comp5023_c0,comp110618_c0,comp17220_c0,comp29531_c0,comp335758_c0,comp432930_c0,comp33817_c0,comp31391_c0,comp38769_c0,comp8771_c0,comp50229_c0,comp49871_c0,comp32342_c0,comp14345_c0,comp419468_c0,comp15087_c2,comp226262_c0,comp262075_c0,comp26852_c0,comp19484_c0,comp14583_c0,comp30658_c0,comp23640_c0,comp33393_c0,comp8457_c0,comp20432_c0,comp8002_c0,comp139797_c0,comp34448_c0,comp226011_c0,comp1…
GO:0008150	Biological Process	GO:0051704	multi-organism process	GO:0007618	mating	GO:0007617	mating behavior	8	comp412446_c0,comp217597_c0,comp37885_c0,comp15669_c0,comp33184_c0,comp123633_c0,comp406493_c0,comp194204_c0
GO:0008150	Biological Process	GO:0051704	multi-organism process	GO:0044706	multi-multicellular organism process	GO:0009856	pollination	103	comp16412_c0,comp14033_c0,comp34702_c0,comp125100_c0,comp309493_c0,comp200893_c0,comp24026_c0,comp34061_c0,comp16652_c0,comp43534_c0,comp471227_c0,comp13715_c0,comp303146_c0,comp29626_c0,comp7165_c0,comp259128_c0,comp264674_c0,comp74214_c0,comp30765_c1,comp89934_c0,comp15010_c0,comp25803_c0,comp267320_c0,comp14_c0,comp91131_c0,comp33670_c0,comp22028_c0,comp26902_c0,comp33542_c2,comp219002_c0,comp…
GO:0008150	Biological Process	GO:0051704	multi-organism process	GO:0044706	multi-multicellular organism process	GO:0033057	multicellular organismal reproductive behavior	8	comp37885_c0,comp217597_c0,comp412446_c0,comp123633_c0,comp15669_c0,comp33184_c0,comp406493_c0,comp194204_c0
GO:0008150	Biological Process	GO:0051704	multi-organism process	GO:0051825	adhesion to other organism involved in symbiotic interaction	GO:0044406	adhesion to host	23	comp21097_c0,comp226011_c0,comp32839_c0,comp28088_c0,comp29329_c0,comp153032_c0,comp126015_c0,comp32793_c0,comp26690_c0,comp320120_c0,comp98351_c0,comp35315_c0,comp46354_c0,comp30795_c0,comp18678_c0,comp67660_c0,comp33174_c0,comp33582_c0,comp31796_c0,comp85852_c0,comp29672_c0,comp262075_c0,comp205404_c0
GO:0008150	Biological Process	GO:0051704	multi-organism process	GO:0051707	response to other organism	GO:0009617	response to bacterium	100	comp304728_c0,comp33337_c0,comp256583_c0,comp30116_c0,comp19795_c0,comp31098_c0,comp26097_c0,comp28898_c0,comp16148_c0,comp12246_c0,comp26570_c0,comp33071_c0,comp22701_c0,comp38487_c0,comp28082_c0,comp189804_c0,comp30402_c0,comp80175_c0,comp316010_c0,comp31452_c0,comp602_c1,comp68413_c0,comp20955_c0,comp50915_c0,comp126851_c0,comp74320_c0,comp21614_c0,comp39610_c0,comp3748_c0,comp269518_c0,comp29…
GO:0008150	Biological Process	GO:0051704	multi-organism process	GO:0051707	response to other organism	GO:0009620	response to fungus	28	comp34842_c0,comp22336_c0,comp25184_c0,comp27693_c0,comp205919_c0,comp25364_c0,comp8976_c0,comp35677_c0,comp10086_c0,comp29406_c0,comp8535_c0,comp21528_c0,comp34886_c0,comp37732_c0,comp46811_c0,comp26712_c0,comp33756_c2,comp29811_c1,comp37535_c0,comp42746_c0,comp34353_c0,comp6428_c1,comp24984_c1,comp26980_c1,comp21900_c0,comp29513_c0,comp25904_c0,comp31371_c1
GO:0008150	Biological Process	GO:0051704	multi-organism process	GO:0051707	response to other organism	GO:0009625	response to insect	3	comp12187_c0,comp10086_c0,comp33756_c2
GO:0008150	Biological Process	GO:0051704	multi-organism process	GO:0051707	response to other organism	GO:0052173	response to defenses of other organism involved in symbiotic interaction	12	comp82575_c0,comp75017_c0,comp30463_c0,comp313715_c0,comp10040_c0,comp126893_c0,comp16402_c0,comp216309_c0,comp156588_c0,comp137421_c0,comp31002_c0,comp176968_c0
GO:0008150	Biological Process	GO:0051704	multi-organism process	GO:0051707	response to other organism	GO:0002239	response to oomycetes	3	comp39610_c0,comp28188_c0,comp38602_c0
GO:0008150	Biological Process	GO:0051704	multi-organism process	GO:0051707	response to other organism	GO:0009814	defense response, incompatible interaction	13	comp39610_c0,comp26547_c0,comp304728_c0,comp21900_c0,comp37182_c0,comp29406_c0,comp28898_c0,comp25364_c0,comp602_c1,comp9448_c0,comp6428_c1,comp26712_c0,comp34842_c0
GO:0008150	Biological Process	GO:0051704	multi-organism process	GO:0051707	response to other organism	GO:0075136	response to host	12	comp10040_c0,comp313715_c0,comp126893_c0,comp75017_c0,comp82575_c0,comp30463_c0,comp156588_c0,comp137421_c0,comp176968_c0,comp31002_c0,comp16402_c0,comp216309_c0
GO:0008150	Biological Process	GO:0051704	multi-organism process	GO:0051707	response to other organism	GO:0009615	response to virus	33	comp20797_c0,comp33278_c0,comp15103_c0,comp9373_c0,comp204131_c0,comp11031_c0,comp32482_c0,comp305752_c0,comp23691_c0,comp24890_c0,comp76833_c0,comp33069_c1,comp26723_c0,comp163556_c0,comp75338_c0,comp108705_c0,comp74512_c0,comp31747_c0,comp9254_c0,comp531602_c0,comp529846_c0,comp599350_c0,comp41142_c0,comp28696_c0,comp14587_c0,comp14743_c1,comp16041_c0,comp25037_c1,comp15177_c0,comp27276_c0,comp…
GO:0008150	Biological Process	GO:0051704	multi-organism process	GO:0051707	response to other organism	GO:0009608	response to symbiont	2	comp29513_c0,comp34886_c0
GO:0008150	Biological Process	GO:0051704	multi-organism process	GO:0051705	multi-organism behavior	GO:0007617	mating behavior	8	comp412446_c0,comp217597_c0,comp37885_c0,comp15669_c0,comp33184_c0,comp123633_c0,comp406493_c0,comp194204_c0
GO:0008150	Biological Process	GO:0051704	multi-organism process	GO:0051705	multi-organism behavior	GO:0035737	injection of substance in to other organism	3	comp32806_c0,comp28602_c0,comp32830_c0
GO:0008150	Biological Process	GO:0051704	multi-organism process	GO:0035821	modification of morphology or physiology of other organism	GO:0051817	modification of morphology or physiology of other organism involved in symbiotic interaction	87	comp34278_c0,comp56422_c0,comp35665_c0,comp30463_c0,comp720_c0,comp18094_c0,comp24984_c1,comp65231_c0,comp44221_c0,comp27307_c0,comp16402_c0,comp115724_c0,comp27940_c0,comp33135_c0,comp8130_c0,comp7723_c0,comp11941_c0,comp13849_c1,comp31002_c0,comp462618_c0,comp9254_c0,comp19845_c0,comp63839_c0,comp19965_c0,comp324936_c0,comp47887_c0,comp7749_c0,comp32812_c0,comp16347_c0,comp42691_c0,comp33069_c1…
GO:0008150	Biological Process	GO:0051704	multi-organism process	GO:0035821	modification of morphology or physiology of other organism	GO:0044531	modulation of programmed cell death in other organism	7	comp47887_c0,comp33135_c0,comp13849_c1,comp419468_c0,comp32735_c1,comp19965_c0,comp320999_c0
GO:0008150	Biological Process	GO:0051704	multi-organism process	GO:0035821	modification of morphology or physiology of other organism	GO:0044364	disruption of cells of other organism	18	comp21968_c0,comp13849_c1,comp35677_c0,comp90735_c0,comp27130_c0,comp16347_c0,comp7723_c0,comp161801_c0,comp8130_c0,comp33135_c0,comp32265_c0,comp37535_c0,comp14828_c1,comp432624_c0,comp63953_c0,comp34603_c0,comp19845_c0,comp34899_c0
GO:0008150	Biological Process	GO:0051704	multi-organism process	GO:0044766	multi-organism transport	GO:0075733	intracellular transport of viral material	7	comp139021_c0,comp139032_c0,comp28993_c0,comp31544_c0,comp8554_c0,comp11472_c0,comp241139_c0
GO:0008150	Biological Process	GO:0051704	multi-organism process	GO:0044766	multi-organism transport	GO:0051708	intracellular protein transport in other organism involved in symbiotic interaction	2	comp69401_c0,comp89987_c0
GO:0008150	Biological Process	GO:0032502	developmental process	GO:0009791	post-embryonic development	GO:0009886	post-embryonic morphogenesis	41	comp108013_c0,comp15347_c0,comp118975_c0,comp32816_c0,comp16551_c0,comp44887_c0,comp37732_c0,comp243019_c0,comp27130_c0,comp85608_c0,comp16534_c0,comp29168_c0,comp34386_c0,comp84054_c0,comp35528_c0,comp18561_c0,comp559_c1,comp29811_c1,comp26390_c0,comp190928_c0,comp32182_c0,comp52640_c0,comp124957_c0,comp21786_c0,comp246008_c0,comp30069_c0,comp21119_c0,comp42730_c0,comp208119_c0,comp152_c0,comp20…
GO:0008150	Biological Process	GO:0032502	developmental process	GO:0009791	post-embryonic development	GO:0002164	larval development	2	comp694_c0,comp469375_c0
GO:0008150	Biological Process	GO:0032502	developmental process	GO:0009791	post-embryonic development	GO:0048316	seed development	59	comp22798_c1,comp173221_c0,comp128613_c0,comp91131_c0,comp16534_c0,comp37285_c0,comp34478_c0,comp29043_c1,comp82671_c0,comp18286_c0,comp54698_c0,comp107871_c0,comp33069_c1,comp34469_c1,comp9369_c0,comp245934_c0,comp74214_c0,comp125015_c0,comp7165_c0,comp32182_c0,comp21098_c0,comp32130_c0,comp30686_c0,comp79646_c0,comp15023_c0,comp24247_c0,comp37182_c0,comp12513_c0,comp63129_c0,comp55007_c0,comp30…
GO:0008150	Biological Process	GO:0032502	developmental process	GO:0009791	post-embryonic development	GO:0048582	positive regulation of post-embryonic development	10	comp29043_c1,comp9109_c0,comp11395_c0,comp63129_c0,comp19754_c0,comp49565_c0,comp18796_c0,comp128613_c0,comp36262_c0,comp128733_c0
GO:0008150	Biological Process	GO:0032502	developmental process	GO:0009791	post-embryonic development	GO:0010374	stomatal complex development	4	comp29811_c1,comp118975_c0,comp205919_c0,comp21119_c0
GO:0008150	Biological Process	GO:0032502	developmental process	GO:0009791	post-embryonic development	GO:0010229	inflorescence development	4	comp44887_c0,comp559_c1,comp29811_c1,comp26298_c0
GO:0008150	Biological Process	GO:0032502	developmental process	GO:0009791	post-embryonic development	GO:0009908	flower development	51	comp95287_c0,comp13591_c1,comp128613_c0,comp91131_c0,comp34478_c0,comp29043_c1,comp27130_c0,comp243019_c0,comp33920_c0,comp108013_c0,comp15347_c0,comp28793_c0,comp34697_c0,comp49565_c0,comp124815_c0,comp559_c1,comp28051_c0,comp139729_c0,comp43108_c0,comp29168_c0,comp26150_c0,comp34386_c0,comp20221_c0,comp63129_c0,comp19754_c0,comp30372_c0,comp31575_c0,comp31747_c0,comp208119_c0,comp152_c0,comp362…
GO:0008150	Biological Process	GO:0032502	developmental process	GO:0009791	post-embryonic development	GO:0090351	seedling development	8	comp18796_c0,comp10903_c0,comp12620_c0,comp35163_c0,comp32040_c0,comp11395_c0,comp176250_c0,comp21900_c0
GO:0008150	Biological Process	GO:0032502	developmental process	GO:0009791	post-embryonic development	GO:0010228	vegetative to reproductive phase transition of meristem	7	comp107871_c0,comp212313_c0,comp17826_c0,comp21932_c2,comp34546_c0,comp64344_c0,comp49565_c0
GO:0008150	Biological Process	GO:0032502	developmental process	GO:0009791	post-embryonic development	GO:0048580	regulation of post-embryonic development	29	comp21932_c2,comp49565_c0,comp36384_c0,comp559_c1,comp28834_c0,comp212313_c0,comp139729_c0,comp128733_c0,comp469375_c0,comp176250_c0,comp33517_c0,comp11395_c0,comp63129_c0,comp26298_c0,comp45402_c0,comp34386_c0,comp19754_c0,comp18796_c0,comp30372_c0,comp31575_c0,comp36262_c0,comp128613_c0,comp27130_c0,comp12620_c0,comp29043_c1,comp107871_c0,comp9109_c0,comp17826_c0,comp15347_c0
GO:0008150	Biological Process	GO:0032502	developmental process	GO:0009791	post-embryonic development	GO:0048528	post-embryonic root development	8	comp37732_c0,comp79646_c0,comp124957_c0,comp66590_c0,comp21900_c0,comp32182_c0,comp16534_c0,comp85608_c0
GO:0008150	Biological Process	GO:0032502	developmental process	GO:0009791	post-embryonic development	GO:0009640	photomorphogenesis	5	comp27130_c0,comp66590_c0,comp26770_c0,comp33520_c0,comp33517_c0
GO:0008150	Biological Process	GO:0032502	developmental process	GO:0009791	post-embryonic development	GO:0048581	negative regulation of post-embryonic development	14	comp27130_c0,comp45402_c0,comp34386_c0,comp17826_c0,comp33517_c0,comp176250_c0,comp107871_c0,comp30372_c0,comp21932_c2,comp469375_c0,comp139729_c0,comp212313_c0,comp28834_c0,comp31575_c0
GO:0008150	Biological Process	GO:0032502	developmental process	GO:0010073	meristem maintenance	GO:0010075	regulation of meristem growth	4	comp23533_c0,comp26298_c0,comp15347_c0,comp14284_c0
GO:0008150	Biological Process	GO:0032502	developmental process	GO:0010073	meristem maintenance	GO:0010022	meristem determinacy	2	comp29168_c0,comp26298_c0
GO:0008150	Biological Process	GO:0032502	developmental process	GO:0010073	meristem maintenance	GO:0010074	maintenance of meristem identity	5	comp211027_c0,comp14284_c0,comp21271_c0,comp22812_c0,comp31747_c0
GO:0008150	Biological Process	GO:0032502	developmental process	GO:0048646	anatomical structure formation involved in morphogenesis	GO:0030435	sporulation resulting in formation of a cellular spore	5	comp34209_c0,comp12271_c0,comp22536_c0,comp11235_c1,comp46480_c0
GO:0008150	Biological Process	GO:0032502	developmental process	GO:0048646	anatomical structure formation involved in morphogenesis	GO:0030703	eggshell formation	6	comp30749_c0,comp12649_c0,comp102536_c0,comp36771_c0,comp406493_c0,comp19_c0
GO:0008150	Biological Process	GO:0032502	developmental process	GO:0048646	anatomical structure formation involved in morphogenesis	GO:0001525	angiogenesis	4	comp31375_c0,comp73933_c0,comp25009_c0,comp27479_c0
GO:0008150	Biological Process	GO:0032502	developmental process	GO:0048646	anatomical structure formation involved in morphogenesis	GO:0010927	cellular component assembly involved in morphogenesis	9	comp8515_c0,comp457273_c0,comp240759_c0,comp286499_c0,comp33975_c0,comp31440_c0,comp188147_c0,comp19599_c0,comp31680_c0
GO:0008150	Biological Process	GO:0032502	developmental process	GO:0048646	anatomical structure formation involved in morphogenesis	GO:0048859	formation of anatomical boundary	1	comp11712_c0
GO:0008150	Biological Process	GO:0032502	developmental process	GO:0048646	anatomical structure formation involved in morphogenesis	GO:0007349	cellularization	2	comp117113_c0,comp28328_c0
GO:0008150	Biological Process	GO:0032502	developmental process	GO:0048646	anatomical structure formation involved in morphogenesis	GO:0048645	organ formation	14	comp14818_c0,comp27130_c0,comp37732_c0,comp16341_c0,comp34386_c0,comp15347_c0,comp108013_c0,comp30372_c0,comp11712_c0,comp208119_c0,comp16534_c0,comp559_c1,comp28834_c0,comp85608_c0
GO:0008150	Biological Process	GO:0032502	developmental process	GO:0050793	regulation of developmental process	GO:0051094	positive regulation of developmental process	14	comp29043_c1,comp11235_c1,comp11395_c0,comp63129_c0,comp22536_c0,comp9109_c0,comp46480_c0,comp49565_c0,comp18796_c0,comp2638_c0,comp19754_c0,comp128613_c0,comp36262_c0,comp128733_c0
GO:0008150	Biological Process	GO:0032502	developmental process	GO:0050793	regulation of developmental process	GO:0045595	regulation of cell differentiation	16	comp211027_c0,comp22536_c0,comp22812_c0,comp9298_c0,comp21271_c0,comp6000_c0,comp31747_c0,comp11235_c1,comp2638_c0,comp46480_c0,comp14284_c0,comp22856_c0,comp28461_c0,comp74214_c0,comp12271_c0,comp34209_c0
GO:0008150	Biological Process	GO:0032502	developmental process	GO:0050793	regulation of developmental process	GO:0048638	regulation of developmental growth	23	comp33092_c0,comp12082_c0,comp15347_c0,comp13574_c1,comp33920_c0,comp31186_c0,comp17956_c0,comp13591_c1,comp34324_c1,comp14818_c0,comp43776_c0,comp38270_c0,comp26298_c0,comp20221_c0,comp23533_c0,comp43108_c0,comp14877_c0,comp14284_c0,comp48704_c0,comp471227_c0,comp21526_c0,comp29811_c1,comp74214_c0
GO:0008150	Biological Process	GO:0032502	developmental process	GO:0050793	regulation of developmental process	GO:0043937	regulation of sporulation	5	comp46480_c0,comp11235_c1,comp34209_c0,comp12271_c0,comp22536_c0
GO:0008150	Biological Process	GO:0032502	developmental process	GO:0050793	regulation of developmental process	GO:0022603	regulation of anatomical structure morphogenesis	32	comp48704_c0,comp471227_c0,comp27479_c0,comp34209_c0,comp12271_c0,comp29811_c1,comp74214_c0,comp27932_c0,comp31375_c0,comp20221_c0,comp25009_c0,comp236655_c0,comp13591_c1,comp33092_c0,comp8321_c0,comp27299_c0,comp24890_c0,comp13574_c1,comp22536_c0,comp46480_c0,comp30989_c0,comp26753_c1,comp34324_c1,comp11235_c1,comp401173_c0,comp11187_c0,comp213061_c0,comp205919_c0,comp246696_c0,comp73933_c0,comp…
GO:0008150	Biological Process	GO:0032502	developmental process	GO:0050793	regulation of developmental process	GO:0051093	negative regulation of developmental process	22	comp21932_c2,comp14284_c0,comp28834_c0,comp28461_c0,comp212313_c0,comp139729_c0,comp469375_c0,comp176250_c0,comp33517_c0,comp34386_c0,comp45402_c0,comp21271_c0,comp6000_c0,comp9298_c0,comp30372_c0,comp31747_c0,comp31575_c0,comp211027_c0,comp27130_c0,comp22812_c0,comp107871_c0,comp17826_c0
GO:0008150	Biological Process	GO:0032502	developmental process	GO:0050793	regulation of developmental process	GO:2000026	regulation of multicellular organismal development	73	comp18796_c0,comp205919_c0,comp9109_c0,comp21932_c2,comp14284_c0,comp21526_c0,comp212313_c0,comp10137_c0,comp34324_c1,comp29475_c0,comp38270_c0,comp45402_c0,comp26298_c0,comp11395_c0,comp56251_c0,comp25009_c0,comp128613_c0,comp29043_c1,comp14315_c0,comp12620_c0,comp15347_c0,comp29393_c0,comp24890_c0,comp33924_c0,comp107871_c0,comp49565_c0,comp19810_c1,comp31375_c0,comp43776_c0,comp63129_c0,comp43…
GO:0008150	Biological Process	GO:0032502	developmental process	GO:0048869	cellular developmental process	GO:0030154	cell differentiation	121	comp6000_c0,comp53832_c0,comp343129_c0,comp21271_c0,comp1839_c0,comp177019_c0,comp11282_c0,comp30511_c0,comp434456_c0,comp239022_c0,comp138274_c0,comp7369_c0,comp190248_c0,comp77999_c0,comp20126_c0,comp158413_c0,comp24890_c0,comp14452_c0,comp36771_c0,comp15864_c0,comp125015_c0,comp12271_c0,comp20910_c0,comp17998_c0,comp9716_c0,comp406493_c0,comp79646_c0,comp89989_c0,comp17088_c1,comp10000_c0,comp…
GO:0008150	Biological Process	GO:0032502	developmental process	GO:0048869	cellular developmental process	GO:0001709	cell fate determination	1	comp469375_c0
GO:0008150	Biological Process	GO:0032502	developmental process	GO:0048869	cellular developmental process	GO:0048469	cell maturation	22	comp33955_c0,comp19710_c0,comp82671_c0,comp177019_c0,comp525_c1,comp16872_c0,comp124957_c0,comp9948_c0,comp251685_c0,comp1839_c0,comp343129_c0,comp246324_c0,comp20221_c0,comp22602_c0,comp17998_c0,comp18604_c0,comp79646_c0,comp13966_c0,comp33376_c0,comp29870_c0,comp33561_c0,comp393601_c0
GO:0008150	Biological Process	GO:0032502	developmental process	GO:0048869	cellular developmental process	GO:0048236	plant-type spore development	5	comp240759_c0,comp4414_c0,comp34478_c0,comp14379_c0,comp188147_c0
GO:0008150	Biological Process	GO:0032502	developmental process	GO:0048869	cellular developmental process	GO:0048468	cell development	70	comp21271_c0,comp343129_c0,comp1839_c0,comp239022_c0,comp434456_c0,comp11282_c0,comp177019_c0,comp14452_c0,comp24890_c0,comp77999_c0,comp158413_c0,comp7369_c0,comp190248_c0,comp36771_c0,comp20910_c0,comp79646_c0,comp406493_c0,comp17998_c0,comp12008_c0,comp31425_c0,comp19_c0,comp211027_c0,comp40729_c0,comp41587_c0,comp33955_c0,comp14284_c0,comp393601_c0,comp457273_c0,comp30143_c0,comp58390_c0,comp…
GO:0008150	Biological Process	GO:0032502	developmental process	GO:0048869	cellular developmental process	GO:0045165	cell fate commitment	5	comp559_c1,comp10000_c0,comp469375_c0,comp53832_c0,comp15023_c0
GO:0008150	Biological Process	GO:0032502	developmental process	GO:0048869	cellular developmental process	GO:0001708	cell fate specification	2	comp53832_c0,comp559_c1
GO:0008150	Biological Process	GO:0032502	developmental process	GO:0048869	cellular developmental process	GO:0032989	cellular component morphogenesis	111	comp58390_c0,comp32858_c1,comp401173_c0,comp39449_c0,comp24417_c0,comp11187_c0,comp532_c0,comp30143_c0,comp32242_c0,comp457273_c0,comp29902_c0,comp41587_c0,comp16700_c0,comp2628_c0,comp167138_c0,comp31159_c0,comp29842_c0,comp40729_c0,comp34419_c0,comp99826_c0,comp21031_c0,comp31425_c0,comp153808_c0,comp38364_c0,comp27932_c0,comp30742_c0,comp23465_c0,comp434400_c0,comp20910_c0,comp26445_c1,comp179…
GO:0008150	Biological Process	GO:0032502	developmental process	GO:0051093	negative regulation of developmental process	GO:0048581	negative regulation of post-embryonic development	14	comp27130_c0,comp45402_c0,comp34386_c0,comp17826_c0,comp33517_c0,comp176250_c0,comp107871_c0,comp30372_c0,comp21932_c2,comp469375_c0,comp139729_c0,comp212313_c0,comp28834_c0,comp31575_c0
GO:0008150	Biological Process	GO:0032502	developmental process	GO:0051093	negative regulation of developmental process	GO:0045596	negative regulation of cell differentiation	5	comp31747_c0,comp22812_c0,comp21271_c0,comp14284_c0,comp211027_c0
GO:0008150	Biological Process	GO:0032502	developmental process	GO:0009653	anatomical structure morphogenesis	GO:0048532	anatomical structure arrangement	21	comp286499_c0,comp2638_c0,comp9946_c0,comp249758_c0,comp559_c1,comp13574_c0,comp72364_c0,comp34324_c1,comp213061_c0,comp70695_c0,comp20221_c0,comp31186_c0,comp246696_c0,comp13591_c1,comp24143_c0,comp9254_c0,comp243019_c0,comp33920_c0,comp8321_c0,comp34469_c1,comp15347_c0
GO:0008150	Biological Process	GO:0032502	developmental process	GO:0009653	anatomical structure morphogenesis	GO:0060560	developmental growth involved in morphogenesis	56	comp31425_c0,comp23675_c0,comp11846_c0,comp2628_c0,comp124957_c0,comp40729_c0,comp234576_c0,comp61_c0,comp41587_c0,comp33955_c0,comp12082_c0,comp33561_c0,comp393601_c0,comp156753_c0,comp29870_c0,comp30143_c0,comp32242_c0,comp13966_c0,comp22602_c0,comp58390_c0,comp28602_c0,comp39449_c0,comp24417_c0,comp532_c0,comp343129_c0,comp24361_c0,comp95287_c0,comp20419_c1,comp246324_c0,comp91131_c0,comp25168…
GO:0008150	Biological Process	GO:0032502	developmental process	GO:0009653	anatomical structure morphogenesis	GO:0048514	blood vessel morphogenesis	4	comp25009_c0,comp31375_c0,comp73933_c0,comp27479_c0
GO:0008150	Biological Process	GO:0032502	developmental process	GO:0009653	anatomical structure morphogenesis	GO:0048729	tissue morphogenesis	2	comp24890_c0,comp82671_c0
GO:0008150	Biological Process	GO:0032502	developmental process	GO:0009653	anatomical structure morphogenesis	GO:0048598	embryonic morphogenesis	2	comp24361_c0,comp24890_c0
GO:0008150	Biological Process	GO:0032502	developmental process	GO:0009653	anatomical structure morphogenesis	GO:0009887	organ morphogenesis	32	comp14818_c0,comp16341_c0,comp27560_c0,comp14349_c0,comp34116_c1,comp11712_c0,comp31100_c0,comp38135_c0,comp28834_c0,comp9450_c0,comp30372_c0,comp205919_c0,comp208119_c0,comp30686_c0,comp34386_c0,comp559_c1,comp249758_c0,comp29811_c1,comp42996_c0,comp27850_c0,comp27130_c0,comp37732_c0,comp108013_c0,comp33069_c1,comp15347_c0,comp24890_c0,comp54698_c0,comp33920_c0,comp35591_c0,comp95287_c0,comp1653…
GO:0008150	Biological Process	GO:0032502	developmental process	GO:0009653	anatomical structure morphogenesis	GO:0009886	post-embryonic morphogenesis	41	comp108013_c0,comp15347_c0,comp118975_c0,comp32816_c0,comp16551_c0,comp44887_c0,comp37732_c0,comp243019_c0,comp27130_c0,comp85608_c0,comp16534_c0,comp29168_c0,comp34386_c0,comp84054_c0,comp35528_c0,comp18561_c0,comp559_c1,comp29811_c1,comp26390_c0,comp190928_c0,comp32182_c0,comp52640_c0,comp124957_c0,comp21786_c0,comp246008_c0,comp30069_c0,comp21119_c0,comp42730_c0,comp208119_c0,comp152_c0,comp20…
GO:0008150	Biological Process	GO:0032502	developmental process	GO:0009653	anatomical structure morphogenesis	GO:0032989	cellular component morphogenesis	111	comp58390_c0,comp32858_c1,comp401173_c0,comp39449_c0,comp24417_c0,comp11187_c0,comp532_c0,comp30143_c0,comp32242_c0,comp457273_c0,comp29902_c0,comp41587_c0,comp16700_c0,comp2628_c0,comp167138_c0,comp31159_c0,comp29842_c0,comp40729_c0,comp34419_c0,comp99826_c0,comp21031_c0,comp31425_c0,comp153808_c0,comp38364_c0,comp27932_c0,comp30742_c0,comp23465_c0,comp434400_c0,comp20910_c0,comp26445_c1,comp179…
GO:0008150	Biological Process	GO:0032502	developmental process	GO:0009653	anatomical structure morphogenesis	GO:0010016	shoot system morphogenesis	26	comp33920_c0,comp34469_c1,comp33069_c1,comp118975_c0,comp15347_c0,comp243019_c0,comp44887_c0,comp42996_c0,comp21119_c0,comp27850_c0,comp24143_c0,comp152_c0,comp35591_c0,comp95287_c0,comp205919_c0,comp29168_c0,comp30686_c0,comp14818_c0,comp249758_c0,comp29811_c1,comp31100_c0,comp72364_c0,comp38135_c0,comp34116_c1,comp14349_c0,comp2638_c0
GO:0008150	Biological Process	GO:0032502	developmental process	GO:0009653	anatomical structure morphogenesis	GO:0022603	regulation of anatomical structure morphogenesis	32	comp48704_c0,comp471227_c0,comp27479_c0,comp34209_c0,comp12271_c0,comp29811_c1,comp74214_c0,comp27932_c0,comp31375_c0,comp20221_c0,comp25009_c0,comp236655_c0,comp13591_c1,comp33092_c0,comp8321_c0,comp27299_c0,comp24890_c0,comp13574_c1,comp22536_c0,comp46480_c0,comp30989_c0,comp26753_c1,comp34324_c1,comp11235_c1,comp401173_c0,comp11187_c0,comp213061_c0,comp205919_c0,comp246696_c0,comp73933_c0,comp…
GO:0008150	Biological Process	GO:0032502	developmental process	GO:0009653	anatomical structure morphogenesis	GO:0048646	anatomical structure formation involved in morphogenesis	46	comp73933_c0,comp30372_c0,comp107766_c0,comp117113_c0,comp208119_c0,comp19_c0,comp14818_c0,comp8515_c0,comp22584_c0,comp11235_c1,comp16341_c0,comp457273_c0,comp69963_c0,comp15746_c0,comp46480_c0,comp33975_c0,comp11712_c0,comp28834_c0,comp19077_c0,comp37732_c0,comp27130_c0,comp240759_c0,comp15347_c0,comp108013_c0,comp54698_c0,comp22536_c0,comp25009_c0,comp19599_c0,comp31680_c0,comp16534_c0,comp283…
GO:0008150	Biological Process	GO:0032502	developmental process	GO:0009653	anatomical structure morphogenesis	GO:0007164	establishment of tissue polarity	2	comp82671_c0,comp24890_c0
GO:0008150	Biological Process	GO:0032502	developmental process	GO:0009653	anatomical structure morphogenesis	GO:0010015	root morphogenesis	31	comp124957_c0,comp9948_c0,comp82671_c0,comp525_c1,comp177019_c0,comp2628_c0,comp16872_c0,comp37732_c0,comp19710_c0,comp22812_c0,comp33955_c0,comp15347_c0,comp343129_c0,comp246324_c0,comp37938_c0,comp85608_c0,comp1839_c0,comp251685_c0,comp16534_c0,comp18604_c0,comp33376_c0,comp79646_c0,comp13966_c0,comp17998_c0,comp23533_c0,comp22602_c0,comp20221_c0,comp393601_c0,comp33561_c0,comp29870_c0,comp3218…
GO:0008150	Biological Process	GO:0032502	developmental process	GO:0048856	anatomical structure development	GO:0021987	cerebral cortex development	1	comp24890_c0
GO:0008150	Biological Process	GO:0032502	developmental process	GO:0048856	anatomical structure development	GO:0010214	seed coat development	4	comp245934_c0,comp124957_c0,comp7165_c0,comp32182_c0
GO:0008150	Biological Process	GO:0032502	developmental process	GO:0048856	anatomical structure development	GO:0016358	dendrite development	1	comp24890_c0
GO:0008150	Biological Process	GO:0032502	developmental process	GO:0048856	anatomical structure development	GO:0009790	embryo development	72	comp15023_c0,comp32470_c0,comp208832_c0,comp12513_c0,comp29289_c0,comp9386_c0,comp74214_c0,comp34478_c0,comp25723_c0,comp82671_c0,comp18286_c0,comp24361_c0,comp22798_c1,comp15542_c2,comp158625_c0,comp173221_c0,comp91131_c0,comp64683_c0,comp33517_c0,comp34660_c0,comp32477_c0,comp9578_c0,comp16195_c0,comp14904_c0,comp128733_c0,comp469375_c0,comp30696_c0,comp46929_c0,comp21738_c0,comp24698_c0,comp30…
GO:0008150	Biological Process	GO:0032502	developmental process	GO:0048856	anatomical structure development	GO:0021988	olfactory lobe development	1	comp24890_c0
GO:0008150	Biological Process	GO:0032502	developmental process	GO:0048856	anatomical structure development	GO:0009653	anatomical structure morphogenesis	236	comp457273_c0,comp30143_c0,comp532_c0,comp401173_c0,comp24417_c0,comp58390_c0,comp25747_c0,comp2638_c0,comp14349_c0,comp29902_c0,comp167138_c0,comp246008_c0,comp33955_c0,comp205919_c0,comp10244_c0,comp38364_c0,comp31425_c0,comp42730_c0,comp21031_c0,comp152_c0,comp34419_c0,comp89989_c0,comp30686_c0,comp79646_c0,comp23465_c0,comp406493_c0,comp30742_c0,comp35528_c0,comp33567_c0,comp26445_c1,comp2091…
GO:0008150	Biological Process	GO:0032502	developmental process	GO:0048856	anatomical structure development	GO:0009553	embryo sac development	17	comp23438_c0,comp369717_c0,comp17088_c1,comp22449_c0,comp32111_c0,comp10363_c0,comp26578_c0,comp20813_c1,comp27724_c0,comp10028_c0,comp34663_c0,comp32293_c0,comp314564_c0,comp15714_c0,comp120337_c0,comp22456_c0,comp117113_c0
GO:0008150	Biological Process	GO:0032502	developmental process	GO:0048856	anatomical structure development	GO:0031099	regeneration	9	comp26614_c0,comp33906_c0,comp29627_c0,comp47469_c0,comp26981_c0,comp29869_c0,comp28208_c0,comp28630_c0,comp10295_c0
GO:0008150	Biological Process	GO:0032502	developmental process	GO:0048856	anatomical structure development	GO:0048653	anther development	3	comp20221_c0,comp13591_c1,comp34324_c1
GO:0008150	Biological Process	GO:0032502	developmental process	GO:0048856	anatomical structure development	GO:0048827	phyllome development	61	comp205919_c0,comp30372_c0,comp31747_c0,comp208119_c0,comp17622_c1,comp36262_c0,comp31666_c0,comp287114_c0,comp34116_c1,comp14349_c0,comp31802_c0,comp9946_c0,comp28834_c0,comp9450_c0,comp31100_c0,comp38135_c0,comp14818_c0,comp34324_c1,comp29205_c0,comp56251_c0,comp389622_c0,comp38270_c0,comp89876_c0,comp34252_c0,comp35591_c0,comp25364_c0,comp95287_c0,comp22798_c1,comp82371_c0,comp13591_c1,comp911…
GO:0008150	Biological Process	GO:0032502	developmental process	GO:0048856	anatomical structure development	GO:0021772	olfactory bulb development	1	comp24890_c0
GO:0008150	Biological Process	GO:0032502	developmental process	GO:0048856	anatomical structure development	GO:0009888	tissue development	113	comp13966_c0,comp14818_c0,comp28934_c0,comp23533_c0,comp213061_c0,comp21926_c1,comp22602_c0,comp47469_c0,comp9946_c0,comp33561_c0,comp29870_c0,comp29672_c0,comp13574_c0,comp128733_c0,comp124957_c0,comp57665_c0,comp525_c1,comp14485_c1,comp19710_c0,comp26981_c0,comp22812_c0,comp12082_c0,comp68590_c0,comp34078_c0,comp33906_c0,comp246696_c0,comp31747_c0,comp17956_c0,comp18604_c0,comp15023_c0,comp3337…
GO:0008150	Biological Process	GO:0032502	developmental process	GO:0048856	anatomical structure development	GO:0048839	inner ear development	1	comp24890_c0
GO:0008150	Biological Process	GO:0032502	developmental process	GO:0048856	anatomical structure development	GO:0021537	telencephalon development	1	comp24890_c0
GO:0008150	Biological Process	GO:0032502	developmental process	GO:0048856	anatomical structure development	GO:0048438	floral whorl development	29	comp56251_c0,comp389622_c0,comp43108_c0,comp26150_c0,comp34252_c0,comp20221_c0,comp38270_c0,comp34386_c0,comp28434_c1,comp34324_c1,comp9450_c0,comp28834_c0,comp124815_c0,comp28051_c0,comp14349_c0,comp33920_c0,comp28793_c0,comp34697_c0,comp108013_c0,comp287114_c0,comp15347_c0,comp243019_c0,comp31747_c0,comp13591_c1,comp152_c0,comp208119_c0,comp91131_c0,comp95287_c0,comp30372_c0
GO:0008150	Biological Process	GO:0032502	developmental process	GO:0048856	anatomical structure development	GO:0048468	cell development	70	comp21271_c0,comp343129_c0,comp1839_c0,comp239022_c0,comp434456_c0,comp11282_c0,comp177019_c0,comp14452_c0,comp24890_c0,comp77999_c0,comp158413_c0,comp7369_c0,comp190248_c0,comp36771_c0,comp20910_c0,comp79646_c0,comp406493_c0,comp17998_c0,comp12008_c0,comp31425_c0,comp19_c0,comp211027_c0,comp40729_c0,comp41587_c0,comp33955_c0,comp14284_c0,comp393601_c0,comp457273_c0,comp30143_c0,comp58390_c0,comp…
GO:0008150	Biological Process	GO:0032502	developmental process	GO:0048856	anatomical structure development	GO:0048731	system development	271	comp34155_c0,comp1762_c0,comp65158_c0,comp28051_c0,comp32562_c0,comp124815_c0,comp559_c1,comp74214_c0,comp25227_c0,comp30765_c1,comp35591_c0,comp29934_c0,comp13591_c1,comp19683_c0,comp16341_c0,comp64683_c0,comp28934_c0,comp21900_c0,comp243131_c0,comp33561_c0,comp9946_c0,comp11712_c0,comp13574_c0,comp14904_c0,comp1167_c0,comp38135_c0,comp28834_c0,comp207620_c0,comp19710_c0,comp22812_c0,comp15383_c…
GO:0008150	Biological Process	GO:0032502	developmental process	GO:0048856	anatomical structure development	GO:0048868	pollen tube development	20	comp158413_c0,comp7369_c0,comp190248_c0,comp41587_c0,comp61_c0,comp239022_c0,comp234576_c0,comp40729_c0,comp15290_c0,comp11846_c0,comp91131_c0,comp23675_c0,comp31425_c0,comp58390_c0,comp30143_c0,comp74214_c0,comp7165_c0,comp10696_c0,comp471227_c0,comp13715_c0
GO:0008150	Biological Process	GO:0032502	developmental process	GO:0048856	anatomical structure development	GO:0048481	ovule development	2	comp9450_c0,comp33920_c0
GO:0008150	Biological Process	GO:0032502	developmental process	GO:0048856	anatomical structure development	GO:0071695	anatomical structure maturation	2	comp22057_c0,comp26209_c0
GO:0008150	Biological Process	GO:0032502	developmental process	GO:0048856	anatomical structure development	GO:0090102	cochlea development	1	comp24890_c0
GO:0008150	Biological Process	GO:0032502	developmental process	GO:0048856	anatomical structure development	GO:0030900	forebrain development	1	comp24890_c0
GO:0008150	Biological Process	GO:0032502	developmental process	GO:0048856	anatomical structure development	GO:0048608	reproductive structure development	137	comp15383_c0,comp19754_c0,comp34546_c0,comp2223_c0,comp31747_c0,comp17956_c0,comp36262_c0,comp33739_c0,comp16341_c0,comp21900_c0,comp64683_c0,comp34252_c0,comp36384_c0,comp28834_c0,comp1167_c0,comp14904_c0,comp33920_c0,comp30765_c1,comp95287_c0,comp9266_c0,comp13591_c1,comp34155_c0,comp49839_c0,comp29811_c1,comp74214_c0,comp559_c1,comp124815_c0,comp7165_c0,comp28051_c0,comp32562_c0,comp9109_c0,co…
GO:0008150	Biological Process	GO:0032502	developmental process	GO:0048856	anatomical structure development	GO:0048513	organ development	172	comp43108_c0,comp80596_c0,comp43776_c0,comp17998_c0,comp249758_c0,comp64385_c0,comp125015_c0,comp32182_c0,comp460345_c0,comp24890_c0,comp10212_c0,comp14452_c0,comp15347_c0,comp34469_c1,comp30511_c0,comp42996_c0,comp243019_c0,comp1839_c0,comp29205_c0,comp173024_c0,comp26298_c0,comp34324_c1,comp32242_c0,comp440386_c0,comp9450_c0,comp31868_c0,comp72364_c0,comp21526_c0,comp393601_c0,comp34116_c1,comp…
GO:0008150	Biological Process	GO:0032502	developmental process	GO:0048856	anatomical structure development	GO:0021543	pallium development	1	comp24890_c0
GO:0008150	Biological Process	GO:0032502	developmental process	GO:0048856	anatomical structure development	GO:0009555	pollen development	9	comp240759_c0,comp34478_c0,comp4414_c0,comp14379_c0,comp156888_c0,comp34153_c0,comp32111_c0,comp286499_c0,comp188147_c0
GO:0008150	Biological Process	GO:0032502	developmental process	GO:0048856	anatomical structure development	GO:0001568	blood vessel development	4	comp27479_c0,comp73933_c0,comp31375_c0,comp25009_c0
GO:0008150	Biological Process	GO:0032502	developmental process	GO:0048856	anatomical structure development	GO:0048236	plant-type spore development	5	comp240759_c0,comp4414_c0,comp34478_c0,comp14379_c0,comp188147_c0
GO:0008150	Biological Process	GO:0032502	developmental process	GO:0048856	anatomical structure development	GO:0061061	muscle structure development	2	comp457273_c0,comp19599_c0
GO:0008150	Biological Process	GO:0032502	developmental process	GO:0003006	developmental process involved in reproduction	GO:0009835	fruit ripening	1	comp22057_c0
GO:0008150	Biological Process	GO:0032502	developmental process	GO:0003006	developmental process involved in reproduction	GO:0007548	sex differentiation	10	comp32726_c0,comp469375_c0,comp34602_c0,comp29536_c0,comp30829_c0,comp15361_c0,comp455555_c0,comp32765_c0,comp224190_c0,comp9521_c0
GO:0008150	Biological Process	GO:0032502	developmental process	GO:0003006	developmental process involved in reproduction	GO:0009860	pollen tube growth	1	comp74214_c0
GO:0008150	Biological Process	GO:0032502	developmental process	GO:0003006	developmental process involved in reproduction	GO:0048481	ovule development	2	comp9450_c0,comp33920_c0
GO:0008150	Biological Process	GO:0032502	developmental process	GO:0003006	developmental process involved in reproduction	GO:0048868	pollen tube development	20	comp158413_c0,comp7369_c0,comp190248_c0,comp41587_c0,comp61_c0,comp239022_c0,comp234576_c0,comp40729_c0,comp15290_c0,comp11846_c0,comp91131_c0,comp23675_c0,comp31425_c0,comp58390_c0,comp30143_c0,comp74214_c0,comp7165_c0,comp10696_c0,comp471227_c0,comp13715_c0
GO:0008150	Biological Process	GO:0032502	developmental process	GO:0003006	developmental process involved in reproduction	GO:0048508	embryonic meristem development	6	comp2638_c0,comp15023_c0,comp34469_c1,comp72364_c0,comp24143_c0,comp54698_c0
GO:0008150	Biological Process	GO:0032502	developmental process	GO:0003006	developmental process involved in reproduction	GO:0030703	eggshell formation	6	comp30749_c0,comp12649_c0,comp102536_c0,comp36771_c0,comp406493_c0,comp19_c0
GO:0008150	Biological Process	GO:0032502	developmental process	GO:0003006	developmental process involved in reproduction	GO:0048438	floral whorl development	29	comp56251_c0,comp389622_c0,comp43108_c0,comp26150_c0,comp34252_c0,comp20221_c0,comp38270_c0,comp34386_c0,comp28434_c1,comp34324_c1,comp9450_c0,comp28834_c0,comp124815_c0,comp28051_c0,comp14349_c0,comp33920_c0,comp28793_c0,comp34697_c0,comp108013_c0,comp287114_c0,comp15347_c0,comp243019_c0,comp31747_c0,comp13591_c1,comp152_c0,comp208119_c0,comp91131_c0,comp95287_c0,comp30372_c0
GO:0008150	Biological Process	GO:0032502	developmental process	GO:0003006	developmental process involved in reproduction	GO:0048236	plant-type spore development	5	comp240759_c0,comp4414_c0,comp34478_c0,comp14379_c0,comp188147_c0
GO:0008150	Biological Process	GO:0032502	developmental process	GO:0003006	developmental process involved in reproduction	GO:0007281	germ cell development	6	comp34078_c0,comp11282_c0,comp14485_c1,comp12008_c0,comp29672_c0,comp77999_c0
GO:0008150	Biological Process	GO:0032502	developmental process	GO:0003006	developmental process involved in reproduction	GO:0048449	floral organ formation	9	comp30372_c0,comp559_c1,comp28834_c0,comp208119_c0,comp16341_c0,comp27130_c0,comp15347_c0,comp34386_c0,comp108013_c0
GO:0008150	Biological Process	GO:0032502	developmental process	GO:0003006	developmental process involved in reproduction	GO:0048608	reproductive structure development	137	comp15383_c0,comp19754_c0,comp34546_c0,comp2223_c0,comp31747_c0,comp17956_c0,comp36262_c0,comp33739_c0,comp16341_c0,comp21900_c0,comp64683_c0,comp34252_c0,comp36384_c0,comp28834_c0,comp1167_c0,comp14904_c0,comp33920_c0,comp30765_c1,comp95287_c0,comp9266_c0,comp13591_c1,comp34155_c0,comp49839_c0,comp29811_c1,comp74214_c0,comp559_c1,comp124815_c0,comp7165_c0,comp28051_c0,comp32562_c0,comp9109_c0,co…
GO:0008150	Biological Process	GO:0032502	developmental process	GO:0003006	developmental process involved in reproduction	GO:0030707	ovarian follicle cell development	6	comp406493_c0,comp30749_c0,comp12649_c0,comp102536_c0,comp36771_c0,comp19_c0
GO:0008150	Biological Process	GO:0032502	developmental process	GO:0003006	developmental process involved in reproduction	GO:0010214	seed coat development	4	comp245934_c0,comp124957_c0,comp7165_c0,comp32182_c0
GO:0008150	Biological Process	GO:0032502	developmental process	GO:0003006	developmental process involved in reproduction	GO:0009793	embryo development ending in seed dormancy	12	comp54698_c0,comp34469_c1,comp46929_c0,comp79646_c0,comp15023_c0,comp82671_c0,comp24247_c0,comp125015_c0,comp72364_c0,comp24143_c0,comp22798_c1,comp2638_c0
GO:0008150	Biological Process	GO:0032502	developmental process	GO:0003006	developmental process involved in reproduction	GO:0010450	inflorescence meristem growth	1	comp26298_c0
GO:0008150	Biological Process	GO:0032502	developmental process	GO:0003006	developmental process involved in reproduction	GO:0048437	floral organ development	31	comp34478_c0,comp27130_c0,comp243019_c0,comp33920_c0,comp15347_c0,comp287114_c0,comp108013_c0,comp28793_c0,comp95287_c0,comp30372_c0,comp13591_c1,comp31747_c0,comp91131_c0,comp208119_c0,comp16341_c0,comp34324_c1,comp389622_c0,comp56251_c0,comp43108_c0,comp29168_c0,comp26150_c0,comp34386_c0,comp38270_c0,comp20221_c0,comp34252_c0,comp14349_c0,comp124815_c0,comp559_c1,comp28834_c0,comp9450_c0,comp28…
GO:0008150	Biological Process	GO:0032502	developmental process	GO:0003006	developmental process involved in reproduction	GO:0010451	floral meristem growth	1	comp26298_c0
GO:0008150	Biological Process	GO:0032502	developmental process	GO:0003006	developmental process involved in reproduction	GO:0048444	floral organ morphogenesis	10	comp30372_c0,comp9450_c0,comp28834_c0,comp559_c1,comp208119_c0,comp16341_c0,comp27130_c0,comp108013_c0,comp15347_c0,comp34386_c0
GO:0008150	Biological Process	GO:0032502	developmental process	GO:0003006	developmental process involved in reproduction	GO:0010162	seed dormancy process	1	comp21098_c0
GO:0008150	Biological Process	GO:0032502	developmental process	GO:0003006	developmental process involved in reproduction	GO:0048653	anther development	3	comp20221_c0,comp13591_c1,comp34324_c1
GO:0008150	Biological Process	GO:0032502	developmental process	GO:0003006	developmental process involved in reproduction	GO:0048515	spermatid differentiation	6	comp34078_c0,comp11282_c0,comp14485_c1,comp12008_c0,comp77999_c0,comp29672_c0
GO:0008150	Biological Process	GO:0032502	developmental process	GO:0003006	developmental process involved in reproduction	GO:0010228	vegetative to reproductive phase transition of meristem	7	comp107871_c0,comp212313_c0,comp17826_c0,comp21932_c2,comp34546_c0,comp64344_c0,comp49565_c0
GO:0008150	Biological Process	GO:0032502	developmental process	GO:0044767	single-organism developmental process	GO:0061061	muscle structure development	2	comp457273_c0,comp19599_c0
GO:0008150	Biological Process	GO:0032502	developmental process	GO:0044767	single-organism developmental process	GO:0001568	blood vessel development	4	comp27479_c0,comp73933_c0,comp31375_c0,comp25009_c0
GO:0008150	Biological Process	GO:0032502	developmental process	GO:0044767	single-organism developmental process	GO:0030900	forebrain development	1	comp24890_c0
GO:0008150	Biological Process	GO:0032502	developmental process	GO:0044767	single-organism developmental process	GO:0090102	cochlea development	1	comp24890_c0
GO:0008150	Biological Process	GO:0032502	developmental process	GO:0044767	single-organism developmental process	GO:0048367	shoot system development	102	comp16341_c0,comp28434_c1,comp14818_c0,comp89876_c0,comp34252_c0,comp36384_c0,comp9946_c0,comp31802_c0,comp28834_c0,comp31100_c0,comp38135_c0,comp1167_c0,comp128733_c0,comp19710_c0,comp287114_c0,comp34546_c0,comp19754_c0,comp30372_c0,comp31575_c0,comp31747_c0,comp17622_c1,comp36262_c0,comp17956_c0,comp64344_c0,comp17446_c0,comp26150_c0,comp29168_c0,comp34386_c0,comp20221_c0,comp32040_c0,comp28649…
GO:0008150	Biological Process	GO:0032502	developmental process	GO:0044767	single-organism developmental process	GO:0007164	establishment of tissue polarity	2	comp82671_c0,comp24890_c0
GO:0008150	Biological Process	GO:0032502	developmental process	GO:0044767	single-organism developmental process	GO:0010092	specification of organ identity	3	comp559_c1,comp16341_c0,comp27130_c0
GO:0008150	Biological Process	GO:0032502	developmental process	GO:0044767	single-organism developmental process	GO:0007420	brain development	1	comp24890_c0
GO:0008150	Biological Process	GO:0032502	developmental process	GO:0044767	single-organism developmental process	GO:0032989	cellular component morphogenesis	111	comp58390_c0,comp32858_c1,comp401173_c0,comp39449_c0,comp24417_c0,comp11187_c0,comp532_c0,comp30143_c0,comp32242_c0,comp457273_c0,comp29902_c0,comp41587_c0,comp16700_c0,comp2628_c0,comp167138_c0,comp31159_c0,comp29842_c0,comp40729_c0,comp34419_c0,comp99826_c0,comp21031_c0,comp31425_c0,comp153808_c0,comp38364_c0,comp27932_c0,comp30742_c0,comp23465_c0,comp434400_c0,comp20910_c0,comp26445_c1,comp179…
GO:0008150	Biological Process	GO:0032502	developmental process	GO:0044767	single-organism developmental process	GO:0021772	olfactory bulb development	1	comp24890_c0
GO:0008150	Biological Process	GO:0032502	developmental process	GO:0044767	single-organism developmental process	GO:0097438	exit from dormancy	1	comp21098_c0
GO:0008150	Biological Process	GO:0032502	developmental process	GO:0044767	single-organism developmental process	GO:0043934	sporulation	18	comp107766_c0,comp234295_c0,comp31680_c0,comp39117_c0,comp273183_c0,comp33801_c0,comp22536_c0,comp46480_c0,comp48362_c0,comp1082096_c0,comp101809_c0,comp9918_c1,comp34209_c0,comp12271_c0,comp27815_c0,comp11235_c1,comp29381_c1,comp75322_c0
GO:0008150	Biological Process	GO:0032502	developmental process	GO:0044767	single-organism developmental process	GO:0048598	embryonic morphogenesis	2	comp24361_c0,comp24890_c0
GO:0008150	Biological Process	GO:0032502	developmental process	GO:0044767	single-organism developmental process	GO:0048532	anatomical structure arrangement	21	comp286499_c0,comp2638_c0,comp9946_c0,comp249758_c0,comp559_c1,comp13574_c0,comp72364_c0,comp34324_c1,comp213061_c0,comp70695_c0,comp20221_c0,comp31186_c0,comp246696_c0,comp13591_c1,comp24143_c0,comp9254_c0,comp243019_c0,comp33920_c0,comp8321_c0,comp34469_c1,comp15347_c0
GO:0008150	Biological Process	GO:0032502	developmental process	GO:0044767	single-organism developmental process	GO:0010927	cellular component assembly involved in morphogenesis	9	comp8515_c0,comp457273_c0,comp240759_c0,comp286499_c0,comp33975_c0,comp31440_c0,comp188147_c0,comp19599_c0,comp31680_c0
GO:0008150	Biological Process	GO:0032502	developmental process	GO:0044767	single-organism developmental process	GO:0031099	regeneration	9	comp26614_c0,comp33906_c0,comp29627_c0,comp47469_c0,comp26981_c0,comp29869_c0,comp28208_c0,comp28630_c0,comp10295_c0
GO:0008150	Biological Process	GO:0032502	developmental process	GO:0044767	single-organism developmental process	GO:0048729	tissue morphogenesis	2	comp24890_c0,comp82671_c0
GO:0008150	Biological Process	GO:0032502	developmental process	GO:0044767	single-organism developmental process	GO:0048859	formation of anatomical boundary	1	comp11712_c0
GO:0008150	Biological Process	GO:0032502	developmental process	GO:0044767	single-organism developmental process	GO:0007568	aging	14	comp35671_c0,comp441127_c0,comp81995_c0,comp31868_c0,comp29486_c0,comp9634_c0,comp25364_c0,comp10212_c0,comp29205_c0,comp82402_c0,comp89876_c0,comp22057_c0,comp26209_c0,comp38745_c0
GO:0008150	Biological Process	GO:0032502	developmental process	GO:0044767	single-organism developmental process	GO:0048568	embryonic organ development	1	comp24890_c0
GO:0008150	Biological Process	GO:0032502	developmental process	GO:0044767	single-organism developmental process	GO:0021988	olfactory lobe development	1	comp24890_c0
GO:0008150	Biological Process	GO:0032502	developmental process	GO:0044767	single-organism developmental process	GO:0009790	embryo development	72	comp15023_c0,comp32470_c0,comp208832_c0,comp12513_c0,comp29289_c0,comp9386_c0,comp74214_c0,comp34478_c0,comp25723_c0,comp82671_c0,comp18286_c0,comp24361_c0,comp22798_c1,comp15542_c2,comp158625_c0,comp173221_c0,comp91131_c0,comp64683_c0,comp33517_c0,comp34660_c0,comp32477_c0,comp9578_c0,comp16195_c0,comp14904_c0,comp128733_c0,comp469375_c0,comp30696_c0,comp46929_c0,comp21738_c0,comp24698_c0,comp30…
GO:0008150	Biological Process	GO:0032502	developmental process	GO:0044767	single-organism developmental process	GO:0016358	dendrite development	1	comp24890_c0
GO:0008150	Biological Process	GO:0032502	developmental process	GO:0044767	single-organism developmental process	GO:0010015	root morphogenesis	31	comp124957_c0,comp9948_c0,comp82671_c0,comp525_c1,comp177019_c0,comp2628_c0,comp16872_c0,comp37732_c0,comp19710_c0,comp22812_c0,comp33955_c0,comp15347_c0,comp343129_c0,comp246324_c0,comp37938_c0,comp85608_c0,comp1839_c0,comp251685_c0,comp16534_c0,comp18604_c0,comp33376_c0,comp79646_c0,comp13966_c0,comp17998_c0,comp23533_c0,comp22602_c0,comp20221_c0,comp393601_c0,comp33561_c0,comp29870_c0,comp3218…
GO:0008150	Biological Process	GO:0032502	developmental process	GO:0044767	single-organism developmental process	GO:0007507	heart development	1	comp457273_c0
GO:0008150	Biological Process	GO:0032502	developmental process	GO:0044767	single-organism developmental process	GO:0021987	cerebral cortex development	1	comp24890_c0
GO:0008150	Biological Process	GO:0032502	developmental process	GO:0044767	single-organism developmental process	GO:0048589	developmental growth	82	comp434400_c0,comp33567_c0,comp43108_c0,comp43776_c0,comp17998_c0,comp1839_c0,comp343129_c0,comp13574_c1,comp158413_c0,comp7369_c0,comp190248_c0,comp15347_c0,comp34357_c0,comp239022_c0,comp177019_c0,comp21526_c0,comp14284_c0,comp393601_c0,comp532_c0,comp24417_c0,comp39449_c0,comp58390_c0,comp38270_c0,comp26298_c0,comp10295_c0,comp32242_c0,comp34324_c1,comp30143_c0,comp31425_c0,comp41587_c0,comp33…
GO:0008150	Biological Process	GO:0032502	developmental process	GO:0044767	single-organism developmental process	GO:0007349	cellularization	2	comp117113_c0,comp28328_c0
GO:0008150	Biological Process	GO:0032502	developmental process	GO:0044767	single-organism developmental process	GO:0048645	organ formation	14	comp14818_c0,comp27130_c0,comp37732_c0,comp16341_c0,comp34386_c0,comp15347_c0,comp108013_c0,comp30372_c0,comp11712_c0,comp208119_c0,comp16534_c0,comp559_c1,comp28834_c0,comp85608_c0
GO:0008150	Biological Process	GO:0032502	developmental process	GO:0044767	single-organism developmental process	GO:0010014	meristem initiation	4	comp2638_c0,comp24143_c0,comp72364_c0,comp34469_c1
GO:0008150	Biological Process	GO:0032502	developmental process	GO:0044767	single-organism developmental process	GO:0021700	developmental maturation	26	comp29870_c0,comp33561_c0,comp393601_c0,comp22602_c0,comp20221_c0,comp17998_c0,comp26209_c0,comp79646_c0,comp33376_c0,comp22057_c0,comp13966_c0,comp18604_c0,comp251685_c0,comp1839_c0,comp246324_c0,comp343129_c0,comp33955_c0,comp19710_c0,comp34153_c0,comp16872_c0,comp82671_c0,comp525_c1,comp177019_c0,comp9948_c0,comp34478_c0,comp124957_c0
GO:0008150	Biological Process	GO:0032502	developmental process	GO:0044767	single-organism developmental process	GO:0048468	cell development	70	comp21271_c0,comp343129_c0,comp1839_c0,comp239022_c0,comp434456_c0,comp11282_c0,comp177019_c0,comp14452_c0,comp24890_c0,comp77999_c0,comp158413_c0,comp7369_c0,comp190248_c0,comp36771_c0,comp20910_c0,comp79646_c0,comp406493_c0,comp17998_c0,comp12008_c0,comp31425_c0,comp19_c0,comp211027_c0,comp40729_c0,comp41587_c0,comp33955_c0,comp14284_c0,comp393601_c0,comp457273_c0,comp30143_c0,comp58390_c0,comp…
GO:0008150	Biological Process	GO:0032502	developmental process	GO:0044767	single-organism developmental process	GO:0048569	post-embryonic organ development	45	comp287114_c0,comp234576_c0,comp124957_c0,comp66590_c0,comp31747_c0,comp17956_c0,comp208119_c0,comp30372_c0,comp56251_c0,comp21900_c0,comp389622_c0,comp34252_c0,comp38270_c0,comp16341_c0,comp34324_c1,comp14818_c0,comp9450_c0,comp28834_c0,comp469375_c0,comp21526_c0,comp14349_c0,comp33920_c0,comp28793_c0,comp15347_c0,comp108013_c0,comp38094_c0,comp34478_c0,comp243019_c0,comp37732_c0,comp27130_c0,co…
GO:0008150	Biological Process	GO:0032502	developmental process	GO:0044767	single-organism developmental process	GO:0048364	root development	46	comp2628_c0,comp525_c1,comp27771_c0,comp66590_c0,comp124957_c0,comp234576_c0,comp33955_c0,comp19710_c0,comp22812_c0,comp31098_c0,comp37938_c0,comp13966_c0,comp22602_c0,comp23533_c0,comp21900_c0,comp33561_c0,comp393601_c0,comp38135_c0,comp29870_c0,comp177019_c0,comp82671_c0,comp16872_c0,comp37732_c0,comp9948_c0,comp38094_c0,comp15347_c0,comp33069_c1,comp38369_c0,comp343129_c0,comp246324_c0,comp251…
GO:0008150	Biological Process	GO:0032502	developmental process	GO:0044767	single-organism developmental process	GO:0048438	floral whorl development	29	comp56251_c0,comp389622_c0,comp43108_c0,comp26150_c0,comp34252_c0,comp20221_c0,comp38270_c0,comp34386_c0,comp28434_c1,comp34324_c1,comp9450_c0,comp28834_c0,comp124815_c0,comp28051_c0,comp14349_c0,comp33920_c0,comp28793_c0,comp34697_c0,comp108013_c0,comp287114_c0,comp15347_c0,comp243019_c0,comp31747_c0,comp13591_c1,comp152_c0,comp208119_c0,comp91131_c0,comp95287_c0,comp30372_c0
GO:0008150	Biological Process	GO:0032502	developmental process	GO:0044767	single-organism developmental process	GO:0030703	eggshell formation	6	comp30749_c0,comp12649_c0,comp102536_c0,comp36771_c0,comp406493_c0,comp19_c0
GO:0008150	Biological Process	GO:0032502	developmental process	GO:0044767	single-organism developmental process	GO:0048839	inner ear development	1	comp24890_c0
GO:0008150	Biological Process	GO:0032502	developmental process	GO:0044767	single-organism developmental process	GO:0009887	organ morphogenesis	32	comp14818_c0,comp16341_c0,comp27560_c0,comp14349_c0,comp34116_c1,comp11712_c0,comp31100_c0,comp38135_c0,comp28834_c0,comp9450_c0,comp30372_c0,comp205919_c0,comp208119_c0,comp30686_c0,comp34386_c0,comp559_c1,comp249758_c0,comp29811_c1,comp42996_c0,comp27850_c0,comp27130_c0,comp37732_c0,comp108013_c0,comp33069_c1,comp15347_c0,comp24890_c0,comp54698_c0,comp33920_c0,comp35591_c0,comp95287_c0,comp1653…
GO:0008150	Biological Process	GO:0032502	developmental process	GO:0044767	single-organism developmental process	GO:0007423	sensory organ development	1	comp24890_c0
GO:0008150	Biological Process	GO:0032502	developmental process	GO:0044767	single-organism developmental process	GO:0010053	root epidermal cell differentiation	22	comp33955_c0,comp19710_c0,comp82671_c0,comp525_c1,comp177019_c0,comp16872_c0,comp124957_c0,comp9948_c0,comp251685_c0,comp1839_c0,comp343129_c0,comp246324_c0,comp22602_c0,comp20221_c0,comp17998_c0,comp18604_c0,comp79646_c0,comp13966_c0,comp33376_c0,comp29870_c0,comp33561_c0,comp393601_c0
GO:0008150	Biological Process	GO:0032502	developmental process	GO:0044767	single-organism developmental process	GO:0048806	genitalia development	1	comp469375_c0
GO:0008150	Biological Process	GO:0032502	developmental process	GO:0044767	single-organism developmental process	GO:0048653	anther development	3	comp20221_c0,comp13591_c1,comp34324_c1
GO:0008150	Biological Process	GO:0032502	developmental process	GO:0044767	single-organism developmental process	GO:0048514	blood vessel morphogenesis	4	comp25009_c0,comp31375_c0,comp73933_c0,comp27479_c0
GO:0008150	Biological Process	GO:0032502	developmental process	GO:0044767	single-organism developmental process	GO:0001525	angiogenesis	4	comp31375_c0,comp73933_c0,comp25009_c0,comp27479_c0
GO:0008150	Biological Process	GO:0032502	developmental process	GO:0044767	single-organism developmental process	GO:0048534	hematopoietic or lymphoid organ development	1	comp440386_c0
GO:0008150	Biological Process	GO:0032502	developmental process	GO:0022611	dormancy process	GO:0097438	exit from dormancy	1	comp21098_c0
GO:0008150	Biological Process	GO:0032502	developmental process	GO:0022611	dormancy process	GO:0010162	seed dormancy process	1	comp21098_c0
GO:0008150	Biological Process	GO:0032502	developmental process	GO:0009561	megagametogenesis	GO:0009559	embryo sac central cell differentiation	9	comp22449_c0,comp120337_c0,comp15714_c0,comp22456_c0,comp27724_c0,comp23438_c0,comp369717_c0,comp32293_c0,comp314564_c0
GO:0008150	Biological Process	GO:0032502	developmental process	GO:0007389	pattern specification process	GO:0009799	specification of symmetry	4	comp243019_c0,comp31186_c0,comp9254_c0,comp33920_c0
GO:0008150	Biological Process	GO:0032502	developmental process	GO:0007389	pattern specification process	GO:0065001	specification of axis polarity	5	comp243019_c0,comp31186_c0,comp469375_c0,comp29811_c1,comp29168_c0
GO:0008150	Biological Process	GO:0032502	developmental process	GO:0007389	pattern specification process	GO:0003002	regionalization	29	comp31186_c0,comp82371_c0,comp15976_c0,comp24143_c0,comp47052_c0,comp243019_c0,comp27130_c0,comp27850_c0,comp33920_c0,comp8598_c0,comp34469_c1,comp118975_c0,comp15347_c0,comp14284_c0,comp11712_c0,comp14349_c0,comp29811_c1,comp249758_c0,comp559_c1,comp17602_c0,comp38135_c0,comp20791_c0,comp469375_c0,comp33739_c0,comp16341_c0,comp510889_c0,comp29168_c0,comp70695_c0,comp20522_c0
GO:0008150	Biological Process	GO:0032502	developmental process	GO:0007389	pattern specification process	GO:0009798	axis specification	8	comp82671_c0,comp21738_c0,comp243019_c0,comp29168_c0,comp12513_c0,comp31186_c0,comp29811_c1,comp469375_c0
GO:0008150	Biological Process	GO:0032502	developmental process	GO:0007389	pattern specification process	GO:0009880	embryonic pattern specification	3	comp21738_c0,comp82671_c0,comp12513_c0
GO:0008150	Biological Process	GO:0032502	developmental process	GO:0019827	stem cell maintenance	GO:0010074	maintenance of meristem identity	5	comp211027_c0,comp14284_c0,comp21271_c0,comp22812_c0,comp31747_c0
GO:0008150	Biological Process	GO:0032502	developmental process	GO:0007275	multicellular organismal development	GO:0009791	post-embryonic development	178	comp37285_c0,comp33520_c0,comp16551_c0,comp15347_c0,comp32816_c0,comp34469_c1,comp107871_c0,comp44887_c0,comp243019_c0,comp12620_c0,comp190928_c0,comp32182_c0,comp125015_c0,comp52640_c0,comp13369_c0,comp55007_c0,comp43108_c0,comp17456_c0,comp32130_c0,comp9254_c0,comp24143_c0,comp208119_c0,comp18796_c0,comp31509_c0,comp9109_c0,comp21119_c0,comp211027_c0,comp66590_c0,comp694_c0,comp212313_c0,comp21…
GO:0008150	Biological Process	GO:0032502	developmental process	GO:0007275	multicellular organismal development	GO:0009838	abscission	4	comp31495_c0,comp29168_c0,comp34477_c1,comp34478_c0
GO:0008150	Biological Process	GO:0032502	developmental process	GO:0007275	multicellular organismal development	GO:2000026	regulation of multicellular organismal development	73	comp18796_c0,comp205919_c0,comp9109_c0,comp21932_c2,comp14284_c0,comp21526_c0,comp212313_c0,comp10137_c0,comp34324_c1,comp29475_c0,comp38270_c0,comp45402_c0,comp26298_c0,comp11395_c0,comp56251_c0,comp25009_c0,comp128613_c0,comp29043_c1,comp14315_c0,comp12620_c0,comp15347_c0,comp29393_c0,comp24890_c0,comp33924_c0,comp107871_c0,comp49565_c0,comp19810_c1,comp31375_c0,comp43776_c0,comp63129_c0,comp43…
GO:0008150	Biological Process	GO:0032502	developmental process	GO:0007275	multicellular organismal development	GO:0007349	cellularization	2	comp117113_c0,comp28328_c0
GO:0008150	Biological Process	GO:0032502	developmental process	GO:0007275	multicellular organismal development	GO:0009790	embryo development	72	comp15023_c0,comp32470_c0,comp208832_c0,comp12513_c0,comp29289_c0,comp9386_c0,comp74214_c0,comp34478_c0,comp25723_c0,comp82671_c0,comp18286_c0,comp24361_c0,comp22798_c1,comp15542_c2,comp158625_c0,comp173221_c0,comp91131_c0,comp64683_c0,comp33517_c0,comp34660_c0,comp32477_c0,comp9578_c0,comp16195_c0,comp14904_c0,comp128733_c0,comp469375_c0,comp30696_c0,comp46929_c0,comp21738_c0,comp24698_c0,comp30…
GO:0008150	Biological Process	GO:0032502	developmental process	GO:0007275	multicellular organismal development	GO:0048731	system development	271	comp34155_c0,comp1762_c0,comp65158_c0,comp28051_c0,comp32562_c0,comp124815_c0,comp559_c1,comp74214_c0,comp25227_c0,comp30765_c1,comp35591_c0,comp29934_c0,comp13591_c1,comp19683_c0,comp16341_c0,comp64683_c0,comp28934_c0,comp21900_c0,comp243131_c0,comp33561_c0,comp9946_c0,comp11712_c0,comp13574_c0,comp14904_c0,comp1167_c0,comp38135_c0,comp28834_c0,comp207620_c0,comp19710_c0,comp22812_c0,comp15383_c…
GO:0008150	Biological Process	GO:0032502	developmental process	GO:0007275	multicellular organismal development	GO:0048229	gametophyte development	44	comp14379_c0,comp32921_c0,comp130803_c0,comp10363_c0,comp22449_c0,comp27724_c0,comp10028_c0,comp234576_c0,comp19983_c0,comp32293_c0,comp34663_c0,comp120337_c0,comp15714_c0,comp31317_c3,comp17060_c0,comp29511_c0,comp117113_c0,comp22110_c0,comp27730_c0,comp23438_c0,comp95763_c0,comp4414_c0,comp12187_c0,comp17088_c1,comp369717_c0,comp460345_c0,comp26578_c0,comp36195_c0,comp286499_c0,comp32111_c0,com…
GO:0008150	Biological Process	GO:0032502	developmental process	GO:0007275	multicellular organismal development	GO:0010259	multicellular organismal aging	1	comp441127_c0
GO:0008150	Biological Process	GO:0032502	developmental process	GO:0007275	multicellular organismal development	GO:0009835	fruit ripening	1	comp22057_c0
GO:0008150	Biological Process	GO:0032502	developmental process	GO:0007275	multicellular organismal development	GO:0007389	pattern specification process	33	comp15976_c0,comp82371_c0,comp31186_c0,comp118975_c0,comp15347_c0,comp34469_c1,comp33920_c0,comp82671_c0,comp243019_c0,comp27130_c0,comp27850_c0,comp559_c1,comp17602_c0,comp29811_c1,comp249758_c0,comp12513_c0,comp20522_c0,comp70695_c0,comp29168_c0,comp510889_c0,comp9254_c0,comp24143_c0,comp8598_c0,comp47052_c0,comp21738_c0,comp469375_c0,comp20791_c0,comp38135_c0,comp14349_c0,comp14284_c0,comp1171…
GO:0008150	Biological Process	GO:0032502	developmental process	GO:0051094	positive regulation of developmental process	GO:0048582	positive regulation of post-embryonic development	10	comp29043_c1,comp9109_c0,comp11395_c0,comp63129_c0,comp19754_c0,comp49565_c0,comp18796_c0,comp128613_c0,comp36262_c0,comp128733_c0
GO:0008150	Biological Process	GO:0032502	developmental process	GO:0051094	positive regulation of developmental process	GO:0043938	positive regulation of sporulation	3	comp22536_c0,comp46480_c0,comp11235_c1
GO:0008150	Biological Process	GO:0032502	developmental process	GO:0051094	positive regulation of developmental process	GO:0045597	positive regulation of cell differentiation	3	comp46480_c0,comp11235_c1,comp22536_c0
GO:0008150	Biological Process	GO:0065007	biological regulation	GO:0050789	regulation of biological process	GO:0044087	regulation of cellular component biogenesis	27	comp46130_c0,comp124434_c0,comp456141_c0,comp435554_c0,comp31724_c0,comp136756_c0,comp17412_c0,comp315646_c0,comp1086_c0,comp24890_c0,comp20933_c0,comp31993_c0,comp1258_c0,comp30775_c2,comp140174_c0,comp34315_c1,comp37540_c0,comp453348_c0,comp12488_c0,comp31753_c0,comp28934_c0,comp173844_c0,comp218545_c0,comp5230_c0,comp405196_c0,comp640656_c0,comp28179_c0
GO:0008150	Biological Process	GO:0065007	biological regulation	GO:0050789	regulation of biological process	GO:0048583	regulation of response to stimulus	207	comp29637_c0,comp36973_c0,comp33517_c0,comp9541_c0,comp157678_c0,comp113516_c0,comp324_c0,comp25118_c0,comp94929_c0,comp141626_c0,comp33968_c0,comp27212_c0,comp27655_c0,comp106703_c0,comp39117_c0,comp30703_c0,comp30099_c0,comp12268_c0,comp33485_c0,comp38019_c0,comp225190_c0,comp116229_c0,comp10044_c1,comp19165_c0,comp27649_c1,comp24453_c1,comp78091_c0,comp32958_c0,comp25658_c0,comp32804_c0,comp34…
GO:0008150	Biological Process	GO:0065007	biological regulation	GO:0050789	regulation of biological process	GO:0002682	regulation of immune system process	12	comp165928_c0,comp31544_c0,comp1257_c0,comp16041_c0,comp24890_c0,comp112918_c0,comp24984_c1,comp9373_c0,comp23457_c0,comp39792_c0,comp29714_c0,comp26712_c0
GO:0008150	Biological Process	GO:0065007	biological regulation	GO:0050789	regulation of biological process	GO:0050793	regulation of developmental process	101	comp401173_c0,comp11187_c0,comp56251_c0,comp38270_c0,comp45402_c0,comp26298_c0,comp11395_c0,comp29475_c0,comp34324_c1,comp10137_c0,comp21526_c0,comp212313_c0,comp14284_c0,comp21932_c2,comp46480_c0,comp2638_c0,comp9109_c0,comp211027_c0,comp205919_c0,comp18796_c0,comp43108_c0,comp63129_c0,comp43776_c0,comp27932_c0,comp31375_c0,comp12271_c0,comp19810_c1,comp49565_c0,comp24890_c0,comp107871_c0,comp33…
GO:0008150	Biological Process	GO:0065007	biological regulation	GO:0050789	regulation of biological process	GO:0040008	regulation of growth	27	comp13574_c1,comp33920_c0,comp12082_c0,comp15347_c0,comp33092_c0,comp13591_c1,comp17956_c0,comp205919_c0,comp31186_c0,comp43108_c0,comp23533_c0,comp26298_c0,comp38270_c0,comp20221_c0,comp43776_c0,comp34324_c1,comp14818_c0,comp9450_c0,comp29811_c1,comp74214_c0,comp694_c0,comp21526_c0,comp28755_c0,comp14284_c0,comp48704_c0,comp471227_c0,comp14877_c0
GO:0008150	Biological Process	GO:0065007	biological regulation	GO:0050789	regulation of biological process	GO:0006808	regulation of nitrogen utilization	2	comp78703_c0,comp6437_c0
GO:0008150	Biological Process	GO:0065007	biological regulation	GO:0050789	regulation of biological process	GO:0048518	positive regulation of biological process	284	comp32936_c0,comp62691_c0,comp39760_c0,comp20542_c0,comp10300_c0,comp43196_c0,comp34941_c0,comp3338_c0,comp139322_c0,comp25681_c0,comp24979_c1,comp22369_c0,comp22283_c0,comp16147_c0,comp21314_c1,comp33239_c0,comp30258_c0,comp252791_c0,comp8520_c0,comp21093_c0,comp14487_c0,comp21785_c0,comp8264_c0,comp25419_c1,comp28489_c0,comp80227_c0,comp25592_c1,comp29056_c0,comp209335_c0,comp22536_c0,comp34508…
GO:0008150	Biological Process	GO:0065007	biological regulation	GO:0050789	regulation of biological process	GO:0043900	regulation of multi-organism process	17	comp436076_c0,comp9373_c0,comp13849_c1,comp20036_c0,comp24890_c0,comp102995_c0,comp16041_c0,comp25868_c0,comp34886_c0,comp269518_c0,comp33135_c0,comp74214_c0,comp25474_c0,comp176556_c0,comp17109_c0,comp38677_c0,comp33739_c0
GO:0008150	Biological Process	GO:0065007	biological regulation	GO:0050789	regulation of biological process	GO:0040012	regulation of locomotion	19	comp34660_c0,comp32470_c0,comp29475_c0,comp16195_c0,comp10137_c0,comp29289_c0,comp21932_c2,comp24698_c0,comp29393_c0,comp33924_c0,comp24890_c0,comp14315_c0,comp30696_c0,comp29034_c0,comp23507_c0,comp15105_c0,comp15542_c2,comp158625_c0,comp90458_c0
GO:0008150	Biological Process	GO:0065007	biological regulation	GO:0050789	regulation of biological process	GO:0031341	regulation of cell killing	4	comp31958_c0,comp34542_c0,comp33135_c0,comp13849_c1
GO:0008150	Biological Process	GO:0065007	biological regulation	GO:0050789	regulation of biological process	GO:0032879	regulation of localization	62	comp34660_c0,comp16315_c1,comp23221_c0,comp11666_c0,comp431748_c0,comp29475_c0,comp16315_c0,comp34258_c0,comp106888_c0,comp16195_c0,comp29520_c1,comp10137_c0,comp25222_c0,comp311398_c0,comp32331_c0,comp21932_c2,comp27573_c0,comp20036_c0,comp12082_c0,comp24698_c0,comp304307_c0,comp15778_c0,comp32695_c1,comp22045_c0,comp30696_c0,comp33843_c0,comp29034_c0,comp159795_c0,comp50363_c0,comp247732_c0,com…
GO:0008150	Biological Process	GO:0065007	biological regulation	GO:0050789	regulation of biological process	GO:0032844	regulation of homeostatic process	3	comp342986_c0,comp243019_c0,comp80227_c0
GO:0008150	Biological Process	GO:0065007	biological regulation	GO:0050789	regulation of biological process	GO:0048519	negative regulation of biological process	241	comp27842_c0,comp43157_c0,comp29261_c0,comp16207_c0,comp17088_c1,comp137111_c0,comp12173_c0,comp460634_c0,comp26712_c0,comp379719_c0,comp19810_c1,comp19965_c0,comp22607_c0,comp31958_c0,comp27329_c1,comp33372_c0,comp241226_c0,comp1583_c0,comp47887_c0,comp257506_c0,comp33069_c1,comp16375_c0,comp21302_c0,comp29489_c1,comp6000_c0,comp21271_c0,comp12624_c1,comp156667_c0,comp2045_c0,comp15317_c0,comp34…
GO:0008150	Biological Process	GO:0065007	biological regulation	GO:0050789	regulation of biological process	GO:0023051	regulation of signaling	184	comp8520_c0,comp21326_c0,comp42911_c0,comp23022_c0,comp27919_c1,comp24374_c0,comp28961_c0,comp1009_c0,comp21314_c1,comp1201_c0,comp15572_c0,comp28562_c0,comp87941_c0,comp25681_c0,comp24979_c1,comp88_c1,comp385595_c0,comp152718_c0,comp44178_c0,comp9088_c0,comp7672_c0,comp32375_c0,comp34416_c0,comp43196_c0,comp10300_c0,comp23866_c0,comp30925_c0,comp86482_c0,comp14001_c0,comp33758_c0,comp263174_c0,c…
GO:0008150	Biological Process	GO:0065007	biological regulation	GO:0050789	regulation of biological process	GO:0051239	regulation of multicellular organismal process	93	comp128613_c0,comp25009_c0,comp24890_c0,comp33924_c0,comp107871_c0,comp31521_c0,comp15347_c0,comp29393_c0,comp29043_c1,comp14315_c0,comp12620_c0,comp14201_c1,comp14691_c0,comp39603_c0,comp19810_c1,comp16249_c0,comp49565_c0,comp43108_c0,comp48455_c0,comp63129_c0,comp184572_c0,comp43776_c0,comp31375_c0,comp14211_c1,comp205919_c0,comp142862_c0,comp405535_c0,comp28833_c0,comp18796_c0,comp9109_c0,comp…
GO:0008150	Biological Process	GO:0065007	biological regulation	GO:0050789	regulation of biological process	GO:0051128	regulation of cellular component organization	120	comp30775_c2,comp140174_c0,comp59529_c0,comp24491_c0,comp25154_c0,comp1250_c0,comp315646_c0,comp17412_c0,comp15347_c0,comp24890_c0,comp13574_c1,comp243019_c0,comp41872_c0,comp142039_c0,comp124434_c0,comp316980_c0,comp27329_c1,comp33372_c0,comp5230_c0,comp453348_c0,comp23673_c0,comp14372_c0,comp175787_c0,comp8300_c0,comp27932_c0,comp37540_c0,comp43157_c0,comp34315_c1,comp35402_c0,comp24747_c0,comp…
GO:0008150	Biological Process	GO:0065007	biological regulation	GO:0050789	regulation of biological process	GO:0050794	regulation of cellular process	4516	comp29634_c0,comp26340_c0,comp29053_c0,comp176503_c0,comp7224_c0,comp29536_c0,comp41229_c0,comp22467_c0,comp36276_c0,comp32737_c0,comp15953_c0,comp8647_c0,comp34397_c0,comp41264_c0,comp27931_c0,comp34361_c2,comp20524_c1,comp159383_c0,comp10560_c0,comp30729_c0,comp34586_c0,comp15058_c0,comp36204_c0,comp115511_c0,comp24870_c0,comp32588_c0,comp47579_c0,comp65542_c0,comp26183_c0,comp27202_c0,comp3886…
mp37616
_c0,comp33657_c1,comp34270_c0,comp10340_c0,comp33018_c0,comp254264_c0,comp31406_c0,comp21902_c0,comp26944_c0,comp73892_c0,comp27487_c0,comp16009_c0,comp33946_c0,comp15705_c0,comp34092_c1,comp17709_c0,comp29025_c0,comp33338_c0,comp221448_c0,comp11804_c0,comp43700_c0,comp30031_c0,comp98666_c0,comp16100_c0,comp26578_c0,comp32284_c1,comp20388_c0,comp10460_c1,comp12225_c0,comp318241_c0,comp32004_c0,co…
GO:0008150	Biological Process	GO:0065007	biological regulation	GO:0050789	regulation of biological process	GO:0019222	regulation of metabolic process	2919	comp21718_c0,comp320975_c0,comp3173_c0,comp19113_c0,comp21634_c0,comp126369_c0,comp15317_c0,comp774482_c0,comp1803_c0,comp33069_c1,comp38525_c0,comp257506_c0,comp24601_c0,comp28901_c0,comp25732_c0,comp143787_c0,comp126851_c0,comp75855_c0,comp21287_c0,comp3311_c0,comp29214_c0,comp33053_c0,comp319893_c0,comp10009_c0,comp155874_c0,comp32332_c0,comp19054_c0,comp7551_c0,comp45179_c0,comp15443_c2,comp8…
0,comp2
0578_c0,comp51630_c0,comp31419_c0,comp7605_c0,comp12714_c0,comp30648_c0,comp17631_c0,comp77616_c0,comp11286_c0,comp13500_c0,comp42565_c0,comp11680_c0,comp24376_c0,comp15526_c0,comp143210_c0,comp29934_c0,comp29365_c0,comp82362_c0,comp102312_c0,comp107085_c0,comp52725_c0,comp25227_c0,comp9491_c0,comp414402_c0,comp19456_c0,comp7672_c0,comp19076_c0,comp124666_c0,comp33034_c0,comp24943_c0,comp31781_c0…
GO:0008150	Biological Process	GO:0065007	biological regulation	GO:0050789	regulation of biological process	GO:2000241	regulation of reproductive process	25	comp17826_c0,comp15347_c0,comp107871_c0,comp9109_c0,comp29043_c1,comp36262_c0,comp128613_c0,comp31575_c0,comp18796_c0,comp30372_c0,comp19754_c0,comp11395_c0,comp63129_c0,comp45402_c0,comp34386_c0,comp26298_c0,comp212313_c0,comp139729_c0,comp128733_c0,comp74214_c0,comp559_c1,comp28834_c0,comp49565_c0,comp36384_c0,comp21932_c2
GO:0008150	Biological Process	GO:0065007	biological regulation	GO:0050789	regulation of biological process	GO:0042752	regulation of circadian rhythm	1	comp10460_c1
GO:0008150	Biological Process	GO:0065007	biological regulation	GO:0065008	regulation of biological quality	GO:0042592	homeostatic process	327	comp37403_c0,comp93465_c0,comp22675_c0,comp195_c0,comp19999_c1,comp29273_c0,comp243153_c0,comp15196_c0,comp27915_c0,comp141674_c0,comp38126_c0,comp32684_c0,comp22868_c0,comp31647_c0,comp22546_c0,comp18883_c0,comp23284_c0,comp27744_c0,comp62061_c0,comp167911_c0,comp25620_c0,comp13010_c0,comp154049_c0,comp80976_c0,comp33840_c1,comp29632_c0,comp9978_c0,comp205065_c0,comp39117_c0,comp69401_c0,comp671…
GO:0008150	Biological Process	GO:0065007	biological regulation	GO:0065008	regulation of biological quality	GO:0010817	regulation of hormone levels	178	comp24004_c1,comp211847_c0,comp246438_c0,comp19956_c1,comp28268_c0,comp21009_c0,comp26150_c0,comp33273_c1,comp30198_c0,comp31209_c0,comp30064_c0,comp30263_c0,comp9488_c0,comp29429_c0,comp32091_c0,comp18604_c0,comp15673_c0,comp27204_c0,comp251685_c0,comp31598_c0,comp44336_c0,comp30200_c0,comp35649_c1,comp23957_c0,comp15420_c0,comp29951_c0,comp27378_c0,comp82671_c0,comp19622_c0,comp12882_c0,comp152…
GO:0008150	Biological Process	GO:0065007	biological regulation	GO:0065008	regulation of biological quality	GO:0032098	regulation of appetite	2	comp39117_c0,comp27649_c1
GO:0008150	Biological Process	GO:0065007	biological regulation	GO:0065008	regulation of biological quality	GO:0051235	maintenance of location	75	comp22045_c0,comp472488_c0,comp247732_c0,comp29237_c0,comp25829_c0,comp22584_c0,comp54820_c0,comp33388_c0,comp29715_c0,comp34222_c0,comp51761_c0,comp18128_c0,comp25222_c0,comp42006_c0,comp119151_c0,comp46176_c0,comp266252_c0,comp2818_c0,comp26609_c0,comp126139_c0,comp75276_c0,comp32377_c0,comp612691_c0,comp54917_c0,comp110871_c0,comp346317_c0,comp78806_c0,comp33650_c0,comp119263_c0,comp248274_c0,…
GO:0008150	Biological Process	GO:0065007	biological regulation	GO:0065008	regulation of biological quality	GO:0035821	modification of morphology or physiology of other organism	91	comp35665_c0,comp30463_c0,comp34278_c0,comp56422_c0,comp115724_c0,comp16402_c0,comp27940_c0,comp720_c0,comp18094_c0,comp24984_c1,comp432624_c0,comp44221_c0,comp65231_c0,comp27307_c0,comp37535_c0,comp33135_c0,comp8130_c0,comp7723_c0,comp462618_c0,comp9254_c0,comp13849_c1,comp11941_c0,comp31002_c0,comp19845_c0,comp63839_c0,comp19965_c0,comp42691_c0,comp33069_c1,comp324936_c0,comp47887_c0,comp7749_c…
GO:0008150	Biological Process	GO:0065007	biological regulation	GO:0065008	regulation of biological quality	GO:0043487	regulation of RNA stability	2	comp55345_c0,comp32196_c0
GO:0008150	Biological Process	GO:0065007	biological regulation	GO:0065008	regulation of biological quality	GO:0090066	regulation of anatomical structure size	36	comp405535_c0,comp36262_c0,comp1258_c0,comp30995_c0,comp28055_c0,comp46130_c0,comp456141_c0,comp435554_c0,comp31724_c0,comp136756_c0,comp173844_c0,comp405196_c0,comp34252_c0,comp28934_c0,comp180390_c0,comp20933_c0,comp30775_c2,comp140174_c0,comp124434_c0,comp315646_c0,comp17412_c0,comp24890_c0,comp1086_c0,comp5230_c0,comp16249_c0,comp39603_c0,comp14691_c0,comp34315_c1,comp37540_c0,comp43776_c0,co…
GO:0008150	Biological Process	GO:0065007	biological regulation	GO:0065008	regulation of biological quality	GO:0001505	regulation of neurotransmitter levels	1	comp142862_c0
GO:0008150	Biological Process	GO:0065007	biological regulation	GO:0065008	regulation of biological quality	GO:0045924	regulation of female receptivity	8	comp194204_c0,comp406493_c0,comp15669_c0,comp33184_c0,comp123633_c0,comp412446_c0,comp217597_c0,comp37885_c0
GO:0008150	Biological Process	GO:0065007	biological regulation	GO:0065008	regulation of biological quality	GO:0031647	regulation of protein stability	3	comp481552_c0,comp22505_c0,comp33860_c0
GO:0008150	Biological Process	GO:0065007	biological regulation	GO:0065008	regulation of biological quality	GO:0050878	regulation of body fluid levels	75	comp8356_c0,comp32882_c0,comp125525_c0,comp149528_c0,comp202277_c0,comp33399_c0,comp29110_c0,comp29848_c0,comp33660_c0,comp24655_c0,comp38769_c0,comp19599_c0,comp8198_c0,comp78806_c0,comp248274_c0,comp31095_c0,comp8849_c0,comp243037_c0,comp21785_c0,comp23640_c0,comp23331_c0,comp116303_c0,comp30987_c0,comp109241_c0,comp14587_c0,comp31475_c0,comp25603_c0,comp21970_c0,comp41142_c0,comp22158_c0,comp3…
GO:0008150	Biological Process	GO:0065007	biological regulation	GO:0065009	regulation of molecular function	GO:0044092	negative regulation of molecular function	93	comp32329_c0,comp31902_c0,comp15295_c0,comp34611_c0,comp32041_c0,comp838_c0,comp2045_c0,comp28706_c0,comp22202_c0,comp10763_c0,comp3122_c0,comp17698_c0,comp21445_c0,comp32754_c0,comp312997_c0,comp27184_c0,comp16951_c0,comp19810_c1,comp538_c1,comp33513_c0,comp38139_c0,comp321849_c0,comp145590_c0,comp65_c1,comp2905_c0,comp65267_c0,comp12173_c0,comp24530_c0,comp242046_c0,comp140903_c0,comp204323_c0,…
GO:0008150	Biological Process	GO:0065007	biological regulation	GO:0065009	regulation of molecular function	GO:0044093	positive regulation of molecular function	72	comp30010_c0,comp15518_c0,comp94938_c0,comp57716_c0,comp418572_c0,comp34552_c1,comp36276_c0,comp83021_c0,comp19771_c0,comp276838_c0,comp39372_c0,comp19335_c0,comp39610_c0,comp24979_c0,comp24890_c0,comp161981_c0,comp5771_c0,comp431984_c0,comp11540_c0,comp203340_c0,comp35625_c0,comp31544_c0,comp22004_c0,comp38596_c0,comp32829_c0,comp69611_c0,comp301608_c0,comp9574_c0,comp24449_c0,comp21119_c0,comp1…
GO:0008150	Biological Process	GO:0065007	biological regulation	GO:0065009	regulation of molecular function	GO:0051098	regulation of binding	2	comp19810_c1,comp42785_c0
GO:0008150	Biological Process	GO:0065007	biological regulation	GO:0065009	regulation of molecular function	GO:0050790	regulation of catalytic activity	323	comp23057_c0,comp21445_c1,comp23022_c0,comp27919_c1,comp24374_c0,comp32347_c0,comp22812_c0,comp28425_c0,comp15572_c0,comp32375_c0,comp7672_c0,comp9088_c0,comp44178_c0,comp88_c1,comp86482_c0,comp14001_c0,comp26780_c1,comp56311_c0,comp18899_c0,comp263174_c0,comp29934_c0,comp39359_c0,comp8361_c0,comp15526_c0,comp563_c0,comp29686_c0,comp2290_c0,comp201698_c0,comp31548_c0,comp50045_c0,comp8600_c0,comp…
GO:0008150	Biological Process	GO:0065007	biological regulation	GO:0065009	regulation of molecular function	GO:0032409	regulation of transporter activity	3	comp12173_c0,comp16315_c1,comp16315_c0
GO:0008150	Biological Process	GO:0065007	biological regulation	GO:0065009	regulation of molecular function	GO:0051090	regulation of sequence-specific DNA binding transcription factor activity	1	comp31544_c0
GO:0008150	Biological Process	GO:0051179	localization	GO:0032879	regulation of localization	GO:0060341	regulation of cellular localization	8	comp100947_c0,comp11351_c0,comp32331_c0,comp41229_c0,comp30086_c0,comp23351_c0,comp27196_c0,comp209335_c0
GO:0008150	Biological Process	GO:0051179	localization	GO:0032879	regulation of localization	GO:0051049	regulation of transport	42	comp137111_c0,comp12173_c0,comp27196_c0,comp288910_c0,comp41229_c0,comp11351_c0,comp249142_c0,comp28289_c0,comp256298_c0,comp37436_c0,comp24890_c0,comp27739_c0,comp209335_c0,comp23351_c0,comp44472_c0,comp20534_c0,comp309494_c0,comp22389_c0,comp15112_c0,comp100947_c0,comp431748_c0,comp11666_c0,comp23221_c0,comp16315_c1,comp27573_c0,comp32331_c0,comp311398_c0,comp25222_c0,comp29520_c1,comp106888_c0…
GO:0008150	Biological Process	GO:0051179	localization	GO:0032879	regulation of localization	GO:0051270	regulation of cellular component movement	17	comp14315_c0,comp30696_c0,comp24698_c0,comp29393_c0,comp24890_c0,comp33924_c0,comp15542_c2,comp158625_c0,comp23507_c0,comp29034_c0,comp32470_c0,comp29475_c0,comp34660_c0,comp21932_c2,comp29289_c0,comp16195_c0,comp10137_c0
GO:0008150	Biological Process	GO:0051179	localization	GO:0032879	regulation of localization	GO:0032880	regulation of protein localization	13	comp100947_c0,comp33843_c0,comp34258_c0,comp23351_c0,comp32331_c0,comp41229_c0,comp30086_c0,comp247732_c0,comp25222_c0,comp11351_c0,comp137111_c0,comp27196_c0,comp22045_c0
GO:0008150	Biological Process	GO:0051179	localization	GO:0051641	cellular localization	GO:0051649	establishment of localization in cell	1040	comp30515_c0,comp25857_c0,comp30872_c2,comp9449_c0,comp57983_c0,comp48431_c0,comp40145_c0,comp462618_c0,comp197973_c0,comp138377_c0,comp39892_c0,comp24043_c0,comp28738_c0,comp34246_c0,comp153190_c0,comp20271_c0,comp32331_c0,comp22610_c0,comp33350_c0,comp30057_c0,comp22304_c0,comp28854_c0,comp248_c0,comp34205_c0,comp19387_c0,comp8234_c0,comp34752_c0,comp36998_c0,comp31594_c0,comp47093_c0,comp68076…
GO:0008150	Biological Process	GO:0051179	localization	GO:0051641	cellular localization	GO:0070727	cellular macromolecule localization	860	comp196015_c0,comp37865_c0,comp23280_c1,comp19977_c0,comp421622_c0,comp15080_c0,comp12285_c0,comp50084_c0,comp127201_c0,comp367278_c0,comp62980_c0,comp50997_c0,comp476866_c0,comp14829_c0,comp75276_c0,comp40435_c0,comp129851_c0,comp346125_c0,comp46491_c0,comp42257_c0,comp13242_c0,comp30518_c0,comp36138_c0,comp23632_c1,comp35990_c0,comp33922_c0,comp119151_c0,comp8576_c0,comp14495_c0,comp16022_c0,co…
GO:0008150	Biological Process	GO:0051179	localization	GO:0051641	cellular localization	GO:0051651	maintenance of location in cell	75	comp247732_c0,comp29237_c0,comp25829_c0,comp22045_c0,comp472488_c0,comp18128_c0,comp51761_c0,comp25222_c0,comp42006_c0,comp46176_c0,comp266252_c0,comp119151_c0,comp54820_c0,comp22584_c0,comp29715_c0,comp33388_c0,comp34222_c0,comp32377_c0,comp75276_c0,comp612691_c0,comp54917_c0,comp2818_c0,comp26609_c0,comp126139_c0,comp30397_c0,comp37402_c0,comp1658_c0,comp110871_c0,comp78806_c0,comp346317_c0,com…
GO:0008150	Biological Process	GO:0051179	localization	GO:0051641	cellular localization	GO:0060341	regulation of cellular localization	8	comp100947_c0,comp11351_c0,comp32331_c0,comp41229_c0,comp30086_c0,comp23351_c0,comp27196_c0,comp209335_c0
GO:0008150	Biological Process	GO:0051179	localization	GO:0051641	cellular localization	GO:0051668	localization within membrane	10	comp24646_c0,comp33208_c0,comp28915_c0,comp33737_c0,comp326612_c0,comp43348_c0,comp20173_c0,comp8435_c0,comp39267_c0,comp118760_c0
GO:0008150	Biological Process	GO:0051179	localization	GO:0051641	cellular localization	GO:0071166	ribonucleoprotein complex localization	1	comp421358_c0
GO:0008150	Biological Process	GO:0051179	localization	GO:0051641	cellular localization	GO:0051640	organelle localization	6	comp421358_c0,comp12173_c0,comp35406_c0,comp303205_c0,comp33758_c0,comp79856_c0
GO:0008150	Biological Process	GO:0051179	localization	GO:0051235	maintenance of location	GO:0051651	maintenance of location in cell	75	comp247732_c0,comp29237_c0,comp25829_c0,comp22045_c0,comp472488_c0,comp18128_c0,comp51761_c0,comp25222_c0,comp42006_c0,comp46176_c0,comp266252_c0,comp119151_c0,comp54820_c0,comp22584_c0,comp29715_c0,comp33388_c0,comp34222_c0,comp32377_c0,comp75276_c0,comp612691_c0,comp54917_c0,comp2818_c0,comp26609_c0,comp126139_c0,comp30397_c0,comp37402_c0,comp1658_c0,comp110871_c0,comp78806_c0,comp346317_c0,com…
GO:0008150	Biological Process	GO:0051179	localization	GO:0051235	maintenance of location	GO:0051238	sequestering of metal ion	2	comp211219_c0,comp30397_c0
GO:0008150	Biological Process	GO:0051179	localization	GO:0051235	maintenance of location	GO:0045185	maintenance of protein location	73	comp62993_c0,comp33843_c0,comp16359_c0,comp13825_c0,comp154059_c0,comp32590_c0,comp34124_c0,comp43186_c0,comp31406_c0,comp33945_c0,comp205114_c0,comp14346_c0,comp43014_c0,comp28835_c0,comp43725_c0,comp61366_c0,comp20966_c0,comp13578_c0,comp34258_c0,comp28058_c0,comp32391_c0,comp108846_c0,comp38867_c0,comp90724_c0,comp39792_c0,comp409748_c0,comp32853_c0,comp18698_c0,comp118975_c0,comp358238_c0,com…
GO:0008150	Biological Process	GO:0051179	localization	GO:0033036	macromolecule localization	GO:0010876	lipid localization	122	comp358880_c0,comp138377_c0,comp25813_c0,comp32068_c0,comp22716_c0,comp13439_c0,comp44067_c0,comp30757_c0,comp153267_c0,comp24940_c0,comp25996_c0,comp12025_c1,comp37931_c0,comp25729_c0,comp22667_c0,comp31606_c0,comp55781_c0,comp22777_c1,comp178298_c0,comp19516_c0,comp34824_c0,comp70373_c0,comp40351_c0,comp163534_c0,comp32656_c0,comp36293_c0,comp34919_c1,comp34876_c0,comp2221_c0,comp27182_c0,comp1…
GO:0008150	Biological Process	GO:0051179	localization	GO:0033036	macromolecule localization	GO:0006403	RNA localization	33	comp23519_c0,comp49939_c0,comp103414_c0,comp307182_c0,comp42746_c0,comp34622_c0,comp12947_c0,comp47869_c0,comp32085_c0,comp27944_c0,comp104353_c0,comp23994_c0,comp312703_c0,comp80976_c0,comp33422_c0,comp15661_c0,comp29338_c0,comp190774_c0,comp202345_c0,comp31413_c0,comp421358_c0,comp14093_c0,comp34443_c0,comp32939_c0,comp32966_c0,comp30057_c0,comp33699_c0,comp8349_c0,comp204131_c0,comp155486_c0,c…
GO:0008150	Biological Process	GO:0051179	localization	GO:0033036	macromolecule localization	GO:0008104	protein localization	1109	comp13825_c0,comp190774_c0,comp30086_c0,comp19404_c0,comp319877_c0,comp312703_c0,comp33945_c0,comp29031_c0,comp34509_c0,comp53168_c0,comp9320_c0,comp27001_c0,comp40320_c0,comp33769_c0,comp15162_c0,comp39792_c0,comp9312_c0,comp33740_c0,comp19149_c0,comp90724_c0,comp23351_c0,comp125249_c0,comp18698_c0,comp20835_c0,comp409748_c0,comp27723_c0,comp33521_c0,comp26547_c0,comp27728_c0,comp34164_c1,comp14…
GO:0008150	Biological Process	GO:0051179	localization	GO:0033036	macromolecule localization	GO:0033037	polysaccharide localization	9	comp20165_c0,comp12249_c0,comp24779_c0,comp14379_c0,comp112918_c0,comp36195_c0,comp36125_c0,comp64212_c0,comp21469_c0
GO:0008150	Biological Process	GO:0051179	localization	GO:0033036	macromolecule localization	GO:0070727	cellular macromolecule localization	860	comp196015_c0,comp37865_c0,comp23280_c1,comp19977_c0,comp421622_c0,comp15080_c0,comp12285_c0,comp50084_c0,comp127201_c0,comp367278_c0,comp62980_c0,comp50997_c0,comp476866_c0,comp14829_c0,comp75276_c0,comp40435_c0,comp129851_c0,comp346125_c0,comp46491_c0,comp42257_c0,comp13242_c0,comp30518_c0,comp36138_c0,comp23632_c1,comp35990_c0,comp33922_c0,comp119151_c0,comp8576_c0,comp14495_c0,comp16022_c0,co…
GO:0008150	Biological Process	GO:0051179	localization	GO:0051674	localization of cell	GO:0048870	cell motility	33	comp34660_c0,comp9861_c0,comp30295_c0,comp153908_c0,comp29475_c0,comp16195_c0,comp10137_c0,comp34095_c0,comp21932_c2,comp25847_c0,comp24698_c0,comp26861_c1,comp30696_c0,comp29034_c0,comp3310_c0,comp23507_c0,comp341590_c0,comp8022_c0,comp32470_c0,comp37299_c0,comp23618_c0,comp29289_c0,comp29393_c0,comp28916_c0,comp24890_c0,comp33924_c0,comp28366_c0,comp14315_c0,comp34222_c2,comp26173_c0,comp28229_…
GO:0008150	Biological Process	GO:0051179	localization	GO:0051234	establishment of localization	GO:0006810	transport	3765	comp27138_c0,comp36686_c0,comp25251_c0,comp23715_c0,comp65593_c0,comp102053_c0,comp30647_c0,comp35786_c0,comp173167_c0,comp11351_c0,comp32939_c0,comp9183_c0,comp29287_c0,comp32182_c0,comp19203_c0,comp44917_c0,comp29768_c0,comp32227_c0,comp30730_c0,comp14481_c0,comp21182_c0,comp137894_c0,comp16362_c0,comp29017_c0,comp79139_c0,comp261700_c0,comp75119_c0,comp26217_c0,comp29084_c2,comp18064_c0,comp17…
p36293_
c0,comp28465_c0,comp28427_c0,comp15156_c0,comp16899_c0,comp17459_c0,comp10137_c0,comp42619_c0,comp18670_c0,comp115684_c0,comp10807_c0,comp33480_c0,comp13677_c0,comp57882_c0,comp52520_c0,comp7704_c0,comp23429_c1,comp153267_c0,comp34218_c0,comp16008_c0,comp16647_c0,comp18628_c1,comp29199_c0,comp54534_c0,comp29143_c1,comp19858_c0,comp110544_c0,comp21714_c0,comp32958_c0,comp24367_c0,comp26733_c0,comp…
GO:0008150	Biological Process	GO:0051179	localization	GO:0051234	establishment of localization	GO:0051656	establishment of organelle localization	5	comp303205_c0,comp79856_c0,comp12173_c0,comp35406_c0,comp421358_c0
GO:0008150	Biological Process	GO:0051179	localization	GO:0051234	establishment of localization	GO:0045184	establishment of protein localization	1031	comp27592_c0,comp181339_c0,comp268400_c0,comp29724_c0,comp2142_c0,comp89876_c0,comp20191_c0,comp35602_c0,comp394_c1,comp31021_c0,comp19603_c0,comp525_c1,comp28493_c0,comp21656_c0,comp180441_c0,comp22283_c0,comp13919_c0,comp39742_c0,comp417829_c0,comp78806_c0,comp30993_c0,comp35940_c0,comp16066_c0,comp32472_c1,comp17840_c0,comp209335_c0,comp31411_c0,comp24984_c1,comp14389_c0,comp29817_c0,comp54317…
GO:0008150	Biological Process	GO:0051179	localization	GO:0051234	establishment of localization	GO:0051649	establishment of localization in cell	1040	comp30515_c0,comp25857_c0,comp30872_c2,comp9449_c0,comp57983_c0,comp48431_c0,comp40145_c0,comp462618_c0,comp197973_c0,comp138377_c0,comp39892_c0,comp24043_c0,comp28738_c0,comp34246_c0,comp153190_c0,comp20271_c0,comp32331_c0,comp22610_c0,comp33350_c0,comp30057_c0,comp22304_c0,comp28854_c0,comp248_c0,comp34205_c0,comp19387_c0,comp8234_c0,comp34752_c0,comp36998_c0,comp31594_c0,comp47093_c0,comp68076…
GO:0008150	Biological Process	GO:0051179	localization	GO:0051234	establishment of localization	GO:0051236	establishment of RNA localization	33	comp204131_c0,comp155486_c0,comp144616_c0,comp21993_c0,comp26217_c0,comp33699_c0,comp32966_c0,comp30057_c0,comp8349_c0,comp14093_c0,comp34443_c0,comp32939_c0,comp31413_c0,comp421358_c0,comp202345_c0,comp33422_c0,comp80976_c0,comp190774_c0,comp15661_c0,comp29338_c0,comp27944_c0,comp47869_c0,comp32085_c0,comp104353_c0,comp23994_c0,comp312703_c0,comp307182_c0,comp42746_c0,comp34622_c0,comp12947_c0,c…
GO:0008150	Biological Process	GO:0009987	cellular process	GO:0050794	regulation of cellular process	GO:0060341	regulation of cellular localization	8	comp100947_c0,comp11351_c0,comp32331_c0,comp41229_c0,comp30086_c0,comp23351_c0,comp27196_c0,comp209335_c0
GO:0008150	Biological Process	GO:0009987	cellular process	GO:0050794	regulation of cellular process	GO:0090287	regulation of cellular response to growth factor stimulus	1	comp31544_c0
GO:0008150	Biological Process	GO:0009987	cellular process	GO:0050794	regulation of cellular process	GO:0060627	regulation of vesicle-mediated transport	8	comp29520_c1,comp11351_c0,comp41229_c0,comp32331_c0,comp20036_c0,comp27196_c0,comp209335_c0,comp24890_c0
GO:0008150	Biological Process	GO:0009987	cellular process	GO:0050794	regulation of cellular process	GO:0080135	regulation of cellular response to stress	8	comp23372_c0,comp24984_c1,comp32207_c0,comp26712_c0,comp8610_c0,comp165928_c0,comp112918_c0,comp42250_c0
GO:0008150	Biological Process	GO:0009987	cellular process	GO:0050794	regulation of cellular process	GO:0050865	regulation of cell activation	1	comp24890_c0
GO:0008150	Biological Process	GO:0009987	cellular process	GO:0050794	regulation of cellular process	GO:0060968	regulation of gene silencing	4	comp208_c0,comp20699_c0,comp7749_c0,comp11343_c0
GO:0008150	Biological Process	GO:0009987	cellular process	GO:0050794	regulation of cellular process	GO:0044068	modulation by symbiont of host cellular process	23	comp86500_c0,comp173158_c0,comp47887_c0,comp33135_c0,comp8952_c0,comp26491_c0,comp18383_c0,comp11941_c0,comp13849_c1,comp32735_c1,comp23688_c0,comp31656_c1,comp320999_c0,comp21790_c0,comp419468_c0,comp19965_c0,comp28112_c0,comp115724_c0,comp63839_c0,comp23614_c0,comp65231_c0,comp24984_c1,comp173739_c0
GO:0008150	Biological Process	GO:0009987	cellular process	GO:0050794	regulation of cellular process	GO:0032970	regulation of actin filament-based process	23	comp20933_c0,comp1258_c0,comp30775_c2,comp140174_c0,comp46130_c0,comp124434_c0,comp456141_c0,comp435554_c0,comp17412_c0,comp136756_c0,comp315646_c0,comp31724_c0,comp24890_c0,comp1086_c0,comp5230_c0,comp173844_c0,comp405196_c0,comp37540_c0,comp34315_c1,comp453348_c0,comp28934_c0,comp31753_c0,comp12488_c0
[truncated: 789 more rows]
